# Supplementary material for: The effects of Clostridium butyricum on Ira rabbit growth performance, cecal microbiota and plasma metabolome
Source: Front Microbiol. 2022 Sep 29;13:974337. doi: 10.3389/fmicb.2022.974337 (PMC9563143; doi:10.3389/fmicb.2022.974337)
Supplement: Supplementary file 1 [file Table_1.XLSX]

## Sheet: Table S1
Supplementary Table 1. The diet and nutritional level (Dry matter basis)
Items	Contents (%)	Nutrition index	Nutritional contents (%)
Corn	12	DM（ME）	10.61
Whet Bran	13.9	Crude Protein	15.39
Soybean Meal	13	Crude Fiber	18.5
Corn Grem Meal	10.6	Crude Lipid	2.25
Secondry Powder	6	Ca	0.98
Mugwort Powder	5	Efficient P	0.46
Peanut Seed Powder	20	Lys	0.81
Peanut Hull Powder	10	Met+Cys	0.61
Bran	5	NDF	36.44
DL-Met	0.2	ADF	22.09
L-Lys	0.3	ADL	5.6
Premix	4
Total	100
The premix is provided per kilogram of diet: Ca 980mg, P 460mg, Fe 70mg, Cu 20mg, Zn 70mg, Mn 10mg, Co 0.15mg, I 0.2mg, Se 0.25mg, VA 10000IU, VD 900IU, VE 50mg, VK2 2mg , Thiamine 2mg, riboflavin 6mg, pantothenic acid 50mg, pyridoxine 2mg, VB12 0.02mg, niacin 50mg, choline 1000mg, biotin 0.2mg, folic acid 44mg.
