# Supplementary material for: The effects of Clostridium butyricum on Ira rabbit growth performance, cecal microbiota and plasma metabolome
Source: Front Microbiol. 2022 Sep 29;13:974337. doi: 10.3389/fmicb.2022.974337 (PMC9563143; doi:10.3389/fmicb.2022.974337)
Supplement: Supplementary file 2 [file Table_2.XLSX]

## Sheet: Table S2
Supplementary Table 2. POS-statistical analysis results of metabolites in the plasma metabolomes of Ira rabbits
id	MS2 name	MS2 score	MS1 name	MS1 ppm	type	mz	rt	MEAN G1	MEAN K1	VIP	P-VALUE	Q-VALUE	FOLD CHANGE	LOG_FOLDCHANGE
15	Urea	0.9996			MS2 forward	61.0394	96.098	0.418458	0.417256	0.00574919	0.960821	0.850137	1.00288	0.00414897
83	Pyrrolidine	0.4656			MS2 reverse	72.0803	292.459	0.11884	0.128444	0.913906	0.441674	0.735679	0.925224	-0.112125
95	Dimethylformamide	0.43655			MS2 reverse	74.0592	324.396	0.0682141	0.0651184	0.128785	0.729409	0.811552	1.04754	0.0670033
113	Trimethylamine N-oxide	0.9916			MS2 forward	76.0754	299.394	1.07568	0.905982	0.0133645	0.602925	0.780689	1.18731	0.247701
147	2,4-Diaminobutyric acid	0.42435			MS2 reverse	83.0594	367.594	0.210982	0.207003	0.426133	0.774236	0.820504	1.01922	0.0274637
188					Unmapped	86.0701	151.911	0.13951	0.145722	0.840596	0.280907	0.678014	0.957373	-0.0628465
201	DL-3-Hydroxybutyric acid	0.46565			MS2 reverse	87.0429	346.899	0.0208254	0.0256168	0.919245	0.262	0.667639	0.81296	-0.298745
210					Unmapped	88.0383	261.132	0.0817777	0.0905193	0.967431	0.236711	0.651807	0.903428	-0.146518
228	L-Alanine	0.9997			MS2 forward	90.0542	319.277	0.711365	0.736763	1.09335	0.216054	0.636849	0.965527	-0.050611
233					Unmapped	91.0534	274.586	0.031032	0.0371506	2.13923	0.00128688	0.100986	0.835301	-0.259632
241					Unmapped	93.0436	260.502	0.0187736	0.0204733	0.989637	0.209596	0.631729	0.916983	-0.125032
259					Unmapped	95.0228	186.076	0.0284905	0.0306019	0.545354	0.473762	0.743612	0.931007	-0.103137
263			Methylpyrazine;4-Aminopyridine;4-AP	-10.6131538365203;-10.6322917586425	MS1 mz matched	95.0599	368.216	1.22072	1.07116	1.03779	0.282217	0.678692	1.13962	0.188551
273					Unmapped	96.0299	25.427	0.0335541	0.0504657	1.09817	0.16753	0.591772	0.664889	-0.588815
275	2(1H)-Pyridinone	0.6156			MS2 forward	96.0432	48.192	0.0231386	0.0256304	0.305844	0.531419	0.758819	0.902777	-0.147558
285	.beta.-Cyano-L-alanine	0.909			MS2 forward	97.0385	87.938	0.0265447	0.0287453	0.858723	0.278858	0.676943	0.923442	-0.114907
319	DL-Homocysteine	0.46685			MS2 reverse	100.02	203.967	0.0171339	0.0152611	0.578146	0.538907	0.761051	1.12272	0.166995
321	Guanidineacetic acid	0.6387			MS2 forward	100.05	178.886	0.0068643	0.0063526	0.777408	0.585867	0.775735	1.08055	0.111765
336	DL-2,4-Diaminobutyric acid	0.8078			MS2 forward	101.07	348.76	0.0350982	0.044511	1.84697	0.0251747	0.298804	0.788529	-0.342765
342	1-Aminocyclopropanecarboxylic acid	0.6511			MS2 forward	102.054	364.295	0.0499762	0.0518112	0.78354	0.394503	0.722835	0.964583	-0.0520231
346	3-Butynoic acid	0.6465			MS2 forward	102.054	244.798	0.0232006	0.0252255	1.06045	0.197567	0.621553	0.919729	-0.120719
349	Betaine aldehyde	0.9744			MS2 forward	102.09	326.269	0.163448	0.185772	0.46143	0.453251	0.738509	0.879831	-0.184701
360	Succinic semialdehyde	0.6297			MS2 forward	103.038	326.438	0.185826	0.213439	0.347712	0.46295	0.740931	0.870626	-0.199874
362					Unmapped	103.053	231.904	0.0978193	0.135583	1.24177	0.167173	0.591374	0.721473	-0.470984
375	Dimethylglycine	0.9968			MS2 forward	104.069	277.719	0.0292801	0.0340991	0.757985	0.443227	0.736062	0.858678	-0.219811
376	3-Aminobutanoic acid	0.8679			MS2 forward	104.069	64.1005	0.0123646	0.01285	0.306957	0.733632	0.812433	0.962229	-0.0555482
377	Choline	0.667			MS2 forward	104.106	356.465	0.437281	0.464742	0.5176	0.450111	0.737734	0.940912	-0.0878685
392					Unmapped	104.991	338.825	2.62595	2.69514	0.527214	0.419975	0.730073	0.974327	-0.0375219
411	Nitrobenzene	0.46355			MS2 reverse	106.027	49.49	0.00813996	0.00732109	0.895725	0.425809	0.731628	1.11185	0.152964
415	L-Serine	0.9638			MS2 forward	106.049	347.479	0.0312229	0.0316233	0.171647	0.880618	0.83869	0.987336	-0.0183865
420	Diethanolamine	0.8595			MS2 forward	106.085	294.277	0.0159204	0.0183068	1.85598	0.0244588	0.29551	0.869644	-0.201504
479	Imidazole	0.4998			MS2 reverse	110.07	261.132	0.705456	0.76236	0.747702	0.330636	0.700708	0.925359	-0.111916
505	Cytosine	0.9671			MS2 forward	112.05	186.065	1.30161	1.47666	0.925815	0.247188	0.658666	0.881458	-0.182036
517	Histamine	0.9801			MS2 forward	112.086	347.793	0.0518485	0.0537041	0.232249	0.742189	0.814194	0.965448	-0.0507293
523	Uracil	0.9081			MS2 forward	113.033	105.584	0.0245353	0.0211126	0.809084	0.373489	0.716247	1.16212	0.216754
531	Cuminaldehyde	0.39785			MS2 reverse	113.078	328.666	0.00780042	0.0100742	1.01313	0.212532	0.634085	0.774294	-0.369046
541	Pyruvaldehyde	0.5			MS2 reverse	114.054	360.398	0.0612713	0.0611733	0.0539065	0.989034	0.853787	1.0016	0.00230833
544	Creatinine	0.9997			MS2 forward	114.066	151.891	16.52	16.5212	0.0396936	0.998565	0.854981	0.999928	-0.000103246
549	epsilon-Caprolactam	0.7676			MS2 forward	114.09	41.743	0.0890177	0.0936474	0.69945	0.466288	0.741747	0.950562	-0.0731478
565	N-Methylhydantoin	0.818			MS2 forward	115.049	156.357	0.0156529	0.0171254	0.748512	0.571211	0.771297	0.914019	-0.129703
572	D-Ornithine	0.9946			MS2 forward	115.085	183.51	0.029307	0.0286058	0.485637	0.763006	0.818342	1.02451	0.0349382
586	L-Proline	0.9999			MS2 forward	116.07	283.902	6.63429	7.18987	1.01618	0.214702	0.635795	0.922727	-0.116024
599	Glycine	0.47985			MS2 reverse	117.065	303.786	0.301333	0.300326	0.506947	0.983203	0.853048	1.00335	0.00482752
611	Acetylglycine	0.7932			MS2 forward	118.048	359.014	0.0302649	0.043132	1.49118	0.0875687	0.473325	0.701681	-0.511112
613	Guanidoacetic acid	0.895			MS2 forward	118.06	323.766	0.316382	0.347123	0.884959	0.389433	0.7213	0.91144	-0.133781
617	Betaine	0.9905			MS2 forward	118.086	246.279	13.6697	15.0949	0.770983	0.413736	0.72837	0.905584	-0.14308
631			Ethyl propyl disulfide;1-Pentanesulfenothioic acid;Ethyl isopropyl disulfide;Hypoxanthine;Purine-6-ol	-0.307266992658953;-0.307266992658953;-0.307266992658953;-3.67543011712255	MS1 mz matched	119.034	152.516	0.130388	0.107861	1.40157	0.148333	0.568583	1.20885	0.273637
633	Phenylacetic acid	0.3076			MS2 reverse	119.048	274.943	0.0655985	0.0775544	1.76862	0.0245097	0.295748	0.845838	-0.241547
644					Unmapped	120.002	335.096	0.146106	0.148541	0.0219099	0.890689	0.840223	0.983607	-0.0238467
654	L-Threonine	0.9933			MS2 forward	120.064	324.397	0.1161	0.141129	1.0967	0.172351	0.597036	0.822655	-0.281641
657	Tyramine	0.902			MS2 forward	120.08	231.88	1.03225	1.40662	1.18711	0.194135	0.618484	0.733851	-0.446441
666	Salicylic acid	0.8876			MS2 forward	121.027	213.44	0.0156079	0.017448	0.327497	0.858707	0.835252	0.894537	-0.160787
702	Glutaraldehyde	0.47955			MS2 reverse	123.043	274.717	0.110667	0.133933	2.13615	0.00283579	0.116589	0.826282	-0.275293
704	Nicotinamide	0.9978			MS2 forward	123.055	50.299	3.20569	2.77759	1.07025	0.340024	0.704385	1.15413	0.206802
721	Picolinic acid	0.6254			MS2 forward	124.038	194.095	0.0134545	0.010198	1.00986	0.185002	0.609926	1.31932	0.3998
752	Taurine	0.9965			MS2 forward	126.021	267.843	0.22115	0.216285	0.312308	0.944632	0.84796	1.02249	0.0320925
757	Quinone	0.37785			MS2 reverse	126.053	32.4945	0.0110192	0.0123601	0.771711	0.369719	0.714999	0.891515	-0.165669
758	5-Methylcytosine	0.8909			MS2 forward	126.065	226.93	0.0559122	0.0568183	0.262513	0.757929	0.817348	0.984053	-0.0231923
763	3-Methylhistamine	0.7488			MS2 forward	126.101	347.798	0.0864523	0.102627	0.6871	0.517551	0.754808	0.842392	-0.247436
765	1-Methylhistamine	0.9396			MS2 forward	126.101	329.384	0.0483827	0.0466858	0.123258	0.780168	0.821626	1.03635	0.0515092
774	Thymine	0.8473			MS2 forward	127.049	88.35	0.0926464	0.0801685	0.689649	0.417053	0.729281	1.15565	0.208699
776	Imidazoleacetic acid	0.9994			MS2 forward	127.049	292.262	0.287284	0.374799	0.303242	0.46162	0.740603	0.766503	-0.383638
791					Unmapped	128.026	158.451	0.129159	0.141977	0.332015	0.490594	0.747941	0.909715	-0.136514
792	Dihydro-4,4-dimethyl-2,3-furandione	0.4673			MS2 reverse	128.048	42.83	0.0247701	0.0204543	0.589298	0.581704	0.774492	1.211	0.276194
800	4-Hydroxybutanoic acid lactone	0.30535			MS2 reverse	128.069	69.7165	0.032575	0.0336837	0.5642	0.880769	0.838713	0.967085	-0.0482855
801	Crotonic acid	0.41855			MS2 reverse	128.069	190.786	0.0371649	0.0635149	0.834165	0.183939	0.608891	0.585136	-0.773155
812					Unmapped	128.952	337.926	6.94959	7.08604	0.681456	0.44799	0.737223	0.980744	-0.0280517
819			L-Cyclo(alanylglycyl);Dihydrothymine;Squamolone;5,6-Dihydrothymine;Dihydrothymine;5,6-Dihydro-5-methyluracil;gamma-Amino-gamma-cyanobutanoate;4-Amino-4-cyanobutanoic acid;alpha-Amino-gamma-cyanobutanoate;2-Amino-4-cyanobutanoic acid;(R)-5,6-Dihydrothymine;(5R)-Dihydrothymine	-12.3185813150599;-12.3185813150599;-12.3185813150599;-12.4942799626475;-12.4942799626475;-12.4942799626475;-12.4942799626475	MS1 mz matched	129.064	330.514	0.392685	0.377839	0.00614456	0.749902	0.815753	1.03929	0.0556015
835			Pyroglutamic acid;1-Pyrroline-4-hydroxy-2-carboxylate;N-Acryloylglycine;Pyrroline hydroxycarboxylic acid;dimethadione;5-Oxoprolinate;Pyrrolidonecarboxylic acid;4-Oxoproline;4-Oxo-L-proline;Pidolic acid;5-Oxoproline;Pyroglutamic acid;5-Pyrrolidone-2-carboxylic acid;Pyroglutamate;5-Oxo-L-proline;L-Pyroglutamic acid;L-5-Pyrrolidone-2-carboxylic acid;5-Oxo-D-proline;D-Pyroglutamic acid;D-5-Pyrrolidon…	21.1062094659344;21.1062094659344;21.1062094659344;21.1062094659344;21.1062094659344;21.1062094659344;21.1062094659344;21.052737623139;21.052737623139;21.052737623139;21.052737623139;21.052737623139	MS1 mz matched	130.045	25.334	0.0654265	0.0752853	1.12453	0.255845	0.664007	0.869048	-0.202493
846	.beta.-Homoproline	1			MS2 forward	130.086	300.937	0.485286	0.491213	0.293263	0.964343	0.850603	0.987934	-0.0175137
849	L-Pipecolic acid	0.9897			MS2 forward	130.085	247.792	0.373287	0.349789	0.691787	0.935139	0.846653	1.06718	0.0938007
861	DL-3-Phenyllactic acid	0.8699			MS2 forward	131.048	231.88	0.0160284	0.0208794	1.12316	0.243736	0.656455	0.767666	-0.381449
889	Hydroxyproline	0.8935			MS2 forward	132.064	391.489	0.0502093	0.0655549	1.19621	0.108138	0.504458	0.765913	-0.384748
892	N-Acetyl-L-alanine	0.791			MS2 forward	132.064	351.515	0.123872	0.106875	0.190795	0.610472	0.782811	1.15903	0.212914
893	Creatine	0.9756			MS2 forward	132.076	319.277	14.0933	14.1384	0.0977977	0.942793	0.847708	0.99681	-0.0046091
895	3-Methylindole	0.8701			MS2 forward	132.079	36.232	0.0781469	0.0979092	0.760126	0.479776	0.745188	0.798157	-0.325255
898	L-Leucine	0.8916			MS2 forward	132.1	238.406	0.456478	0.54477	0.782108	0.478955	0.744975	0.837929	-0.2551
899	L-Isoleucine	0.8797			MS2 forward	132.1	285.981	0.0502941	0.0637702	1.66745	0.0620561	0.430134	0.788676	-0.342495
914	Acetoin	0.48325			MS2 reverse	133.026	392.844	0.00705234	0.00669205	0.553482	0.693754	0.803767	1.05384	0.0756538
915			5,6-Dihydro-5-fluorouracil;5,6-Dihydro-5-fluorouracil;5-Fluorodihydrouracil	-23.7439730602331;-23.701560588835	MS1 mz matched	133.03	256.889	0.0775511	0.0841337	0.563029	0.556735	0.766738	0.92176	-0.117537
923	L-Asparagine	0.8563			MS2 forward	133.059	368.897	0.0278564	0.0409962	2.39516	0.00145853	0.102193	0.679486	-0.557484
926	3-Ureidopropionate	0.30365			MS2 reverse	133.059	288.733	0.00575019	0.0079789	1.33428	0.0748031	0.454386	0.720675	-0.47258
927	3-Phenylpropanoic acid	0.38115			MS2 reverse	133.065	25.949	0.00799961	0.00753435	0.142627	0.864703	0.836208	1.06175	0.0864473
929	Butoxyacetic acid	0.33665			MS2 reverse	133.083	34.616	0.0231682	0.017927	0.496887	0.550239	0.764632	1.29236	0.370011
933	Ornithine	0.9999			MS2 forward	133.096	483.376	0.0477075	0.0489696	0.116915	0.801319	0.825512	0.974225	-0.0376724
953	Methyl acetoacetate	0.4979			MS2 reverse	134.079	319.279	0.0802749	0.0738727	0.406311	0.583544	0.775043	1.08667	0.119908
970					Unmapped	136.001	25.2105	0.0466313	0.0488629	0.973333	0.308691	0.691415	0.954329	-0.0674409
977	Adenine	0.8825			MS2 forward	136.06	143.441	0.114385	0.111181	0.445809	0.733928	0.812495	1.02882	0.0409961
979	Dopamine	0.9398			MS2 forward	136.074	274.551	0.308365	0.37227	2.05252	0.00586978	0.150622	0.828335	-0.271714
995	Hypoxanthine	0.9929			MS2 forward	137.045	152.547	6.77495	5.55314	1.342	0.168382	0.592717	1.22002	0.286906
1003			4-Acetyl-2-methylpyrimidine;2-Acetyl-3-methylpyrazine;2-Methylnicotinamide;2-Aminobenzamide;N-Methylnicotinamide;	-4.87198408362784;-4.87198408362784;-4.87198408362784;-4.87198408362784;-4.87198408362784;	MS1 mz matched	137.077	275.051	0.0307333	0.0336272	1.35188	0.130231	0.542781	0.913941	-0.129827
1011	Anthranilic acid (Vitamin L1)	0.6195			MS2 forward	138.053	259.163	0.21516	0.256025	0.62443	0.633595	0.789065	0.840389	-0.250871
1026	Urocanic acid	0.9727			MS2 forward	139.049	259.381	0.099164	0.113285	0.769005	0.391393	0.721897	0.875349	-0.19207
1027	Nicotinamide N-oxide	0.9316			MS2 forward	139.049	139.126	0.359002	0.233686	1.44963	0.133076	0.547129	1.53626	0.619419
1048	N-Carboxyethyl-.gamma.-aminobutyric acid	0.37425			MS2 reverse	140.069	42.338	0.0151995	0.0142872	0.0687681	0.746012	0.81497	1.06386	0.0893021
1065	Gaboxadol	0.3169			MS2 reverse	141.064	275.796	0.236934	0.233925	0.253897	0.945603	0.848092	1.01286	0.0184409
1081			2-Ethyl-4,5-dimethylthiazole;2,5-Diethylthiazole;2-(1-Methylpropyl)thiazole;6-Isothiocyanato-1-hexene;5-Ethyl-2,4-dimethylthiazole;2,4-Diethylthiazole;4-Ethyl-2,5-dimethylthiazole;Isothiocyanatocyclohexane;4-Methyl-2-(1-methylethyl)thiazole;2-Methyl-4-(1-methylethyl)thiazole;2-(2-Methylpropyl)thiazole;	-13.130469167939;-13.130469167939;-13.130469167939;-13.130469167939;-13.130469167939;-13.130469167939;-13.130469167939;-13.130469167939;-13.130469167939;-13.130469167939;-13.130469167939;	MS1 mz matched	142.059	225.675	0.0205694	0.0210698	0.137196	0.895927	0.841008	0.976249	-0.0346786
1082	2-Ethyl-4-hydroxy-5-methyl-3(2H)-furanone	0.3068			MS2 reverse	142.059	123.207	0.0140151	0.0141411	0.0648358	0.97638	0.852173	0.991088	-0.0129156
1105	Ala-Ala	0.4955			MS2 reverse	143.081	299.164	0.950687	1.16936	0.993393	0.388004	0.720861	0.812995	-0.298682
1125	Larixinic Acid	0.35595			MS2 reverse	144.064	233.75	0.0326312	0.0551507	0.938531	0.199422	0.62318	0.591674	-0.757125
1126	4-Hydroxy-6-methylpyran-2-one	0.36375			MS2 reverse	144.064	279.002	0.331906	0.19643	1.49002	0.15042	0.571293	1.68969	0.756756
1129	3-(2-Hydroxyethyl)indole	0.9442			MS2 forward	144.079	35.624	0.0432089	0.0502182	1.75463	0.0606927	0.427128	0.860424	-0.216881
1137	1-Aminocyclohexanecarboxylic acid	0.9136			MS2 forward	144.1	353.781	0.0460063	0.0471524	0.228571	0.875529	0.837905	0.975693	-0.0355001
1138	Mexiletine	0.47905			MS2 reverse	144.119	331.969	0.0127797	0.0119586	0.206062	0.922122	0.844824	1.06866	0.0958031
1151					Unmapped	144.983	338.703	0.691968	0.706141	0.291302	0.577288	0.773159	0.979929	-0.0292514
1156	Erythritol	0.4133			MS2 reverse	145.048	277.135	0.180018	0.19517	0.661004	0.596066	0.778724	0.922364	-0.116592
1181					Unmapped	146.026	203.971	0.0854979	0.0703552	0.86387	0.344778	0.706185	1.21523	0.281231
1185	DL-O-tyrosine	0.6959			MS2 forward	146.058	233.932	0.101293	0.11963	1.44947	0.102076	0.49229	0.84672	-0.240043
1187	Oxyquinoline	0.7095			MS2 forward	146.058	181.305	0.0221271	0.0297804	1.17174	0.191795	0.616346	0.74301	-0.428547
1191	4-acetamidobutanoate	0.7987			MS2 forward	146.079	365.556	0.0281756	0.0230342	0.556265	0.405851	0.726154	1.22321	0.290669
1194	4-Guanidinobutyric acid	0.944			MS2 forward	146.091	328.976	0.178418	0.200685	0.649852	0.354288	0.709666	0.889043	-0.169675
1196			Barbituric acid;Barbiturate;Barbituric acid;Malonylurea;1-Methylparabanic acid;Imidazolidinetrione, methyl-	6.24579384819079;6.24579384819079;6.24579384819079	MS1 mz matched	146.116	226.035	0.0189993	0.0246154	0.591094	0.328057	0.699668	0.771847	-0.373613
1198	(3-Carboxypropyl)trimethylammonium cation	0.8969			MS2 forward	146.117	347.001	1.31611	1.50345	0.416241	0.528867	0.758051	0.875389	-0.192004
1211	Coumarin	0.7459			MS2 forward	147.043	274.659	0.0634818	0.0761053	2.08131	0.00398953	0.131429	0.834131	-0.261655
1218	L-Glutamine	0.9976			MS2 forward	147.075	350.12	0.923855	1.22595	1.83054	0.0406572	0.369261	0.753584	-0.408159
1224	L-Lysine	0.998			MS2 forward	147.111	499.16	0.0932941	0.105463	1.28128	0.114055	0.51559	0.884612	-0.176883
1236	Citramalic acid	0.6729			MS2 forward	148.038	40.083	0.0770974	0.0865667	1.02813	0.271806	0.67316	0.890612	-0.167131
1239	Formylanthranilic acid	0.7464			MS2 forward	148.037	55.755	0.025416	0.0268717	0.153552	0.70157	0.805528	0.945828	-0.0803504
1244	L-Glutamate	0.9966			MS2 forward	148.059	392.466	0.0242568	0.0260036	1.25682	0.125352	0.535037	0.932822	-0.100326
1251	(+-)-Mevalonolactone	0.49335			MS2 reverse	148.095	358.683	0.0402516	0.0459786	0.372132	0.618777	0.7851	0.875443	-0.191915
1253	(-)-Ephedrine	0.375			MS2 reverse	148.112	253.303	0.0868337	0.0771324	0.729929	0.391341	0.721881	1.12578	0.170919
1256			2-Hydroxy-3-chloropenta-2,4-dienoate	22.2983971506423	MS1 mz matched	149.002	28.816	1.49818	1.36689	0.582592	0.384803	0.719868	1.09604	0.132307
1280	trans-cinnamate	0.7797			MS2 forward	149.058	231.917	0.0179748	0.0259563	1.29756	0.142133	0.560225	0.6925	-0.530113
1283	Dihydroxyfumarate	0.9014			MS2 forward	149.08	228.238	0.00964015	0.00894612	1.05839	0.278838	0.676932	1.07758	0.107793
1290					Unmapped	150.012	346.695	0.0450982	0.0445853	0.0699695	0.896024	0.841023	1.0115	0.0165024
1293	L-Methionine	0.9849			MS2 forward	150.057	256.852	0.0972667	0.104161	0.475617	0.638798	0.790424	0.933809	-0.0988
1296			Sevelamer;	23.040271776692;	MS1 mz matched	150.064	323.084	0.0107005	0.00871254	1.72399	0.0273675	0.308208	1.22817	0.296513
1306	Triethanolamine	0.8728			MS2 forward	150.111	146.691	0.0348796	0.0332295	0.332927	0.837373	0.831761	1.04966	0.0699226
1313	Methoxyacetic acid	0.5			MS2 reverse	151.061	135.566	0.323966	0.325043	0.152363	0.967702	0.851044	0.996688	-0.00478583
1327			4-Chloroacetanilide;o-Chloroacetanilide;2'-Chloroacetanilide;N-(2-Chlorophenyl)acetamide	-14.1987133600594;-14.1987133600594	MS1 mz matched	152.02	319.276	0.0544717	0.0581749	0.760982	0.296474	0.685768	0.936344	-0.0948899
1329			(S)C(S)S-S-Methylcysteine sulfoxide;6-Imino-5-oxocyclohexa-1,3-dienecarboxylate	-1.85591880817373;20.7479594694052	MS1 mz matched	152.03	344.713	0.114311	0.121692	0.715291	0.485322	0.746612	0.939345	-0.0902736
1333	2-Hydroxyadenine	0.9284			MS2 forward	152.056	205.012	0.944326	0.707791	2.13718	0.00402866	0.131829	1.33419	0.415961
1348	Xanthine	0.9682			MS2 forward	153.039	193.352	0.0171652	0.0202097	1.30408	0.103828	0.49589	0.849353	-0.235564
1350	2-Methoxybenzoic acid	0.38175			MS2 reverse	153.058	205.012	0.0474651	0.0361025	2.19427	0.0038328	0.129769	1.31473	0.39477
1352	N1-Methyl-2-pyridone-5-carboxamide	0.9761			MS2 forward	153.064	74.075	0.0685139	0.0627661	0.866109	0.869431	0.836953	1.09157	0.126411
1360					Unmapped	154.041	217.661	0.792584	0.793037	0.0232588	0.956277	0.849532	0.999429	-0.000823786
1363	3-Aminosalicylic acid	0.3621			MS2 reverse	154.046	358.372	0.0113437	0.0166133	1.94376	0.0337608	0.340698	0.682805	-0.550454
1364	3-Guanidinopropanoate	0.43645			MS2 reverse	154.057	319.282	0.00997298	0.00968622	0.346413	0.847611	0.833455	1.0296	0.0420904
1365					Unmapped	154.06	147.186	0.0807774	0.0900324	0.376497	0.600994	0.780139	0.897204	-0.156493
1368			N-Acetylhistamine ;4-(beta-Acetylaminoethyl)imidazole;N-Acetylhistamine;2,4-Diamino-6-hydroxylaminotoluene	-7.91690065730354;-7.8385161167169;-7.8385161167169	MS1 mz matched	154.096	288.794	0.302094	0.270693	0.285603	0.592118	0.777576	1.116	0.158342
1372	Glycerol 3-phosphate	0.6242			MS2 forward	155.009	42.332	0.00640796	0.00571302	0.943194	0.692426	0.803465	1.12164	0.165613
1384			Diethylphosphate;Diethylphosphoric acid;O,O-Diethylphosphoric acid	21.3223102955822;21.3223102955822	MS1 mz matched	155.105	38.2615	0.0520482	0.0382442	0.653215	0.321004	0.696756	1.36094	0.444605
1393			Indole;Benzeneacetonitrile;Indole;2,3-Benzopyrrole;Phenylacetonitrile;Benzyl cyanide	1.28825192868927;1.28825192868927;1.70855765277187;1.70855765277187	MS1 mz matched	156.019	26.647	0.00602308	0.00526808	0.0998278	0.734887	0.812693	1.14332	0.193224
1394			Betaine;Amyl Nitrite;Norvaline;Vaporole;5-Aminopentanoic acid;L-Valine;N-Methyl-a-aminoisobutyric acid;L-Valine;2-Amino-3-methylbutyric acid;5-Aminopentanoate;5-Aminopentanoic acid;5-Aminovaleric acid;Betaine;Trimethylaminoacetate;Glycine betaine;N,N,N-Trimethylglycine;Trimethylammonioacetate;D-Norvaline;D-2-Aminovaleric acid;D-2-Aminopentanoic acid;L-Norvaline;L-2-Aminovaleric acid;L-2-Aminopent…	-8.35846034615369;-8.35846034615369;-8.35846034615369;-8.35846034615369;-8.35846034615369;-8.35846034615369;-8.35846034615369;-8.54124138394216;-8.54124138394216;-8.54124138394216;-8.54124138394216;-8.54124138394216;-8.54124138394216;-8.54124138394216;-8.54124138394216;-8.54124138394216;-8.54124138394216	MS1 mz matched	156.04	246.322	0.167594	0.182619	0.732666	0.443165	0.736047	0.917729	-0.123861
1402	L-Histidine	0.9925			MS2 forward	156.076	382.172	2.66108	2.88264	0.143794	0.842348	0.832589	0.923142	-0.115376
1413	Guanidine	0.5			MS2 reverse	157.059	366.809	0.0319925	0.020565	0.0513982	0.411721	0.72781	1.55567	0.63754
1414	3-Indoleacetonitrile	0.6146			MS2 forward	157.078	260.827	0.104071	0.10752	0.257295	0.690772	0.803087	0.96792	-0.0470399
1440	Indoleacetic acid	0.9288			MS2 forward	158.058	42.272	0.0220288	0.0252674	0.963169	0.215257	0.636229	0.871826	-0.197889
1448					Unmapped	158.116	319.909	0.089793	0.0905415	0.247244	0.940292	0.847365	0.991734	-0.0119752
1450			Tranexamic Acid;(S)-Homostachydrine;Homostachydrine;Lentiginosine;Tranexamic acid	-1.77391321752855;-1.77391321752855;-1.9094865198624;-1.9094865198624;-1.9094865198624	MS1 mz matched	158.117	236.698	21.4779	20.7739	0.185054	0.799904	0.825258	1.03389	0.0480809
1472	D-Glucuronate	0.39815			MS2 reverse	159.026	196.587	0.0439783	0.0403025	0.721986	0.543235	0.762318	1.0912	0.125922
1473			Ethyl propyl disulfide;1-Pentanesulfenothioic acid;Ethyl isopropyl disulfide;Hypoxanthine;Purine-6-ol	-0.307266992658953;-0.307266992658953;-0.307266992658953;-3.67543011712255	MS1 mz matched	159.026	151.867	0.0797705	0.0594021	1.25572	0.219087	0.639176	1.34289	0.425342
1477	O-Phosphoethanolamine	0.3311			MS2 reverse	159.049	165.601	0.00456273	0.00886649	1.20543	0.0525752	0.407138	0.514604	-0.958466
1482					Unmapped	159.076	360.519	1.28953	1.32732	0.00503415	0.852735	0.83429	0.971535	-0.0416615
1484	Phenelzine	0.44305			MS2 reverse	159.091	232.587	0.563798	0.0902921	1.09618	0.190967	0.615581	6.24415	2.64251
1509	5-Hydroxytryptophol (5HTOL)	0.8143			MS2 forward	160.074	214.529	0.538536	0.37067	0.773065	0.365569	0.713602	1.45287	0.538905
1513					Unmapped	160.095	291.676	0.145051	0.211117	1.0805	0.240272	0.654189	0.687065	-0.541482
1514			Calystegine A6;N-Acetylvaline;Valerylglycine;Turicine;4-Hydroxystachydrine;2-Methylbutyrylglycine;Betonicine;5-Acetamidovalerate;Isovalerylglycine;Medicanine;3-Dehydrocarnitine;Calystegin A3;Calystegine A7;5-Acetamidopentanoate;(-)-Betonicine;Betonicine;3-Hydroxystachydrine;Calystegin A3;Calystegine A3	-3.41505788962756;-3.41505788962756;-3.41505788962756;-3.41505788962756;-3.41505788962756;-3.41505788962756;-3.41505788962756;-3.41505788962756;-3.41505788962756;-3.41505788962756;-3.41505788962756;-3.41505788962756;-3.41505788962756;-3.14288497976407;-3.14288497976407;-3.14288497976407;-3.14288497976407	MS1 mz matched	160.095	84.1175	0.205829	0.224772	0.390828	0.608524	0.782267	0.915723	-0.127017
1515			Calystegine A6;N-Acetylvaline;Valerylglycine;Turicine;4-Hydroxystachydrine;2-Methylbutyrylglycine;Betonicine;5-Acetamidovalerate;Isovalerylglycine;Medicanine;3-Dehydrocarnitine;Calystegin A3;Calystegine A7;5-Acetamidopentanoate;(-)-Betonicine;Betonicine;3-Hydroxystachydrine;Calystegin A3;Calystegine A3	-15.9865943873978;-15.9865943873978;-15.9865943873978;-15.9865943873978;-15.9865943873978;-15.9865943873978;-15.9865943873978;-15.9865943873978;-15.9865943873978;-15.9865943873978;-15.9865943873978;-15.9865943873978;-15.9865943873978;-15.7144248991777;-15.7144248991777;-15.7144248991777;-15.7144248991777	MS1 mz matched	160.095	269.027	0.0918464	0.092105	0.0184838	0.986938	0.853522	0.997192	-0.00405641
1521	Cyclohexylamine	0.8254			MS2 forward	160.132	353.594	2.1987	2.39143	0.0487248	0.844134	0.832884	0.919407	-0.121224
1538	N6-Methyl-L-lysine	0.9985			MS2 forward	161.127	475.245	0.041682	0.0416468	0.121918	0.992918	0.854276	1.00085	0.00121909
1552			Indole;Benzeneacetonitrile;Indole;2,3-Benzopyrrole;Phenylacetonitrile;Benzyl cyanide	1.28825192868927;1.28825192868927;1.70855765277187;1.70855765277187	MS1 mz matched	162.031	26.6705	0.289338	0.18384	1.04982	0.51601	0.754363	1.57386	0.654306
1555	Indole-2-carboxylic acid	0.7145			MS2 forward	162.053	172.516	0.00624857	0.010349	1.27797	0.0894966	0.475829	0.603784	-0.727896
1559	DL-2-Aminoadipic acid	0.9119			MS2 forward	162.074	375.64	0.0849162	0.079436	0.328421	0.940132	0.847343	1.06899	0.0962471
1565	L-Carnitine	0.9426			MS2 forward	162.111	348.531	0.597794	0.710669	0.538569	0.395278	0.723066	0.841171	-0.249529
1586	L-(-)Sorbose	0.6145			MS2 forward	163.058	278.369	0.011671	0.015885	1.13171	0.200445	0.624068	0.734719	-0.444736
1589	Benzamide	0.42695			MS2 reverse	163.085	236.563	0.012242	0.0118427	0.331918	0.768316	0.819371	1.03372	0.0478401
1605			1-Isothiocyanato-2-phenylethane;2-Ethylbenzothiazole;3-Hydroxy-L-glutamate;3-Hydroxy-L-glutamic acid;4-Hydroxy-L-glutamate;4-Hydroxy-L-glutamic acid;L-erythro-4-Hydroxyglutamate	3.96024252610393;3.96024252610393;-11.5567124057281;-11.5567124057281;-11.5567124057281	MS1 mz matched	164.046	24.553	0.02987	0.0415842	0.49605	0.691552	0.803266	0.718303	-0.477336
1612	2-Methylglutaric acid	0.46075			MS2 reverse	164.09	362.702	0.0181367	0.0204569	0.521742	0.48754	0.747174	0.886583	-0.173673
1613	1-Deoxynojirimycin	0.8544			MS2 forward	164.09	277.095	0.00627999	0.150417	0.713314	0.363467	0.712884	0.0417505	-4.58206
1632	trans-2-Hydroxycinnamic acid	0.6166			MS2 forward	165.053	274.524	0.331598	0.391812	2.11027	0.00401773	0.131718	0.846319	-0.240726
1647	DL-Methionine sulfoxide	0.6265			MS2 forward	166.056	275.067	0.0303518	0.0360541	1.95672	0.00699812	0.158598	0.841842	-0.248379
1649	(S)-Citramalic acid	0.49905			MS2 reverse	166.071	177.867	0.127865	0.117342	0.782415	0.405359	0.726013	1.08967	0.123894
1650	D-Arabinono-1,4-lactone	0.4762			MS2 reverse	166.07	164.733	0.109692	0.109752	0.00495495	0.995956	0.854656	0.999449	-0.0007955
1651	L-Phenylalanine	0.9972			MS2 forward	166.085	231.872	0.476423	0.64817	1.1883	0.19778	0.621741	0.735027	-0.44413
1656					Unmapped	167.009	28.816	0.0209481	0.0205859	0.0718178	0.880108	0.838612	1.0176	0.025166
1658			Ethyl aconitate;cis-(Homo)2-aconitate	-18.5010732371694;-18.3125073929608	MS1 mz matched	167.029	277.724	0.0220792	0.0298112	1.57751	0.0643574	0.435006	0.740635	-0.433165
1666					Unmapped	167.091	115.755	0.176316	0.185527	0.361539	0.772177	0.820112	0.95035	-0.0734684
1688			Selenocysteine;5-Nitro-ortho-anisidine;2-Methoxy-5-nitroaniline	0;-20.8267010208208	MS1 mz matched	169.057	344.793	0.289081	0.31096	0.723239	0.434611	0.733906	0.929642	-0.105252
1691	Norharmane	0.9517			MS2 forward	169.074	41.3905	0.0324333	0.0444783	1.07222	0.175812	0.60069	0.729192	-0.455629
1692	Pro-Ala	0.49			MS2 reverse	169.095	187.704	0.0355041	0.0527771	0.984236	0.207876	0.630327	0.672717	-0.571929
1695			3-[(3-Methylbutyl)nitrosoamino]-2-butanone;6-Oxocineole;(1R,4S)-1,3,3-Trimethyl-2-oxabicyclo[2.2.2]octan-6-one;2-Oxo-1,8-cineole;1,2-Campholide;(+)-exo-5-Hydroxycamphor;5-exo-Hydroxycamphor;Iridodial;cis-trans-Iridodial;(Z)-3,5-Hexadienyl butyrate;Lilac aldehyde;Tiglyl tiglate;(E)-2-Methylcrotonic acid (E)-2-methyl-2-butenyl ester;(+)-Iridodial;Iridomyrmecin;cis-trans-Nepetalactol;cis-trans-Irido…	6.29751787364129;11.8966183861115;11.8966183861115;11.8966183861115;11.8966183861115;11.8966183861115;11.8966183861115;11.8966183861115;11.8966183861115;11.8966183861115;11.8966183861115;11.8966183861115;11.8966183861115;11.8966183861115;11.8966183861115;11.8966183861115;11.8966183861115;11.8966183861115;11.8966183861115;11.8966183861115;11.8966183861115;11.8966183861115;11.8966183861115;11.89661…	MS1 mz matched	169.132	45.773	0.056116	0.0689562	1.07935	0.210224	0.632237	0.813792	-0.297267
1701			4-Chloroacetanilide;o-Chloroacetanilide;2'-Chloroacetanilide;N-(2-Chlorophenyl)acetamide	-14.1987133600594;-14.1987133600594	MS1 mz matched	170.031	319.274	0.263286	0.275108	0.403675	0.514689	0.754036	0.957028	-0.0633676
1704	Indoleacrylic acid	0.3874			MS2 reverse	170.058	233.354	0.0119932	0.0138545	0.950224	0.255989	0.664094	0.865656	-0.208134
1709	6-Hydroxydopamine	0.7765			MS2 forward	170.079	304.553	0.00999862	0.0121852	1.02356	0.484484	0.746399	0.820553	-0.285331
1710	2-Hydroxyphenylacetic acid	0.33415			MS2 reverse	170.079	231.862	0.0110469	0.0150407	1.21642	0.118005	0.522646	0.734465	-0.445235
1711	3-Methylhistidine	0.9784			MS2 forward	170.091	348.04	1.66734	1.7821	1.41589	0.134651	0.549488	0.935606	-0.0960273
1715			N-Heptanoylglycine;Polyethylene glycol;8-Amino-7-oxononoate;8-Amino-7-oxononoic acid;7-Keto-8-aminopelargonic acid;KAPA;(E)-2-Butenyl-4-methyl-threonine;2-Butenyl-4-methylthreonine	-4.50724774794347;-4.50724774794347;-4.27531305978884;-4.27531305978884	MS1 mz matched	170.116	199.069	0.0104674	0.00853343	0.289511	0.521512	0.755956	1.22664	0.294711
1728	3-Hydroxyanthranilic acid	0.34695			MS2 reverse	171.075	228.445	0.00817475	0.011855	0.3811	0.310944	0.692417	0.689563	-0.536245
1735	D-Pipecolinic acid	0.9907			MS2 forward	171.111	238.486	0.0260022	0.0375449	1.27072	0.0935446	0.480828	0.692564	-0.529981
1739			Methoxypyrazine;Imidazole-4-acetaldehyde;3-Hydroxy-4-aminopyridine;N-Acetylimidazole;1-Acetyl-1H-imidazole;Imidazole-4-acetaldehyde;Imidazole acetaldehyde	-8.17335504419928;-8.17335504419928;-8.17335504419928;-8.17335504419928;-8.17335504419928	MS1 mz matched	171.147	36.229	0.0752407	0.0774403	0.252402	0.655773	0.794735	0.971596	-0.0415708
1744			Racemethionine;Penicillamine;L-Methionine;L-Methionine;Methionine;L-2-Amino-4methylthiobutyric acid;D-Methionine;D-2-Amino-4-(methylthio)butyric acid;Methionine;2-Amino-4-(methylthio)butyric acid;Penicillamine	-0.330759160919137;-0.330759160919137;-0.330759160919137;0;0;0;0	MS1 mz matched	172.038	102.023	0.01217	0.0126327	0.0679204	0.786827	0.822868	0.963375	-0.0538311
1759			Rasagiline;	8.04243951567303;	MS1 mz matched	172.106	283.807	0.020276	0.0241635	0.929032	0.229778	0.647011	0.839119	-0.253052
1763					Unmapped	172.131	314.533	0.0159355	0.0164765	0.302207	0.767947	0.8193	0.967168	-0.0481615
1776	4-Aminophenol	0.35185			MS2 reverse	173.07	221.646	0.157774	0.114087	0.600811	0.435193	0.734054	1.38293	0.467727
1778	cis-4-Hydroxy-D-proline	0.9341			MS2 forward	173.09	325.634	0.0508797	0.0626031	0.656578	0.302751	0.688714	0.812734	-0.299144
1779	Pro-Gly	0.9384			MS2 forward	173.09	289.839	0.0218895	0.0343384	0.800852	0.188716	0.613477	0.637466	-0.649579
1782	L-Norleucine	0.751			MS2 forward	173.127	218.367	0.0315821	0.0396456	1.121	0.122136	0.529725	0.79661	-0.328054
1786			L-alpha-Amino-5-oxo-2(5H)-isoxazolepropanoic acid;Hydantoin-5-propionic acid;Hydantoin-5-propiote;Hydantoin-propiote;(R)-AMAA;(R)-2-Amino-2-(3-hydroxy-5-methyl-4-isoxazolyl)acetic acid;3-(5-Oxoisoxazolin-2-yl)-L-alanine;beta-(Isoxazolin-5-on-2-yl)-L-alanine;3-(5-Oxoisoxazolin-4-yl)-L-alanine;beta-(Isoxazolin-5-on-4-yl)-L-alanine	-6.4204040114862;-6.4204040114862;-6.4204040114862;-6.4204040114862;-6.4204040114862;-6.4204040114862	MS1 mz matched	173.138	430.016	0.0545383	0.0808716	2.20329	0.0140278	0.229499	0.674381	-0.568363
1793			Guanine;8-Hydroxyadenine;2-Hydroxyadenine;Guanine;2-Amino-6-hydroxypurine	-2.71301953806048;-2.71301953806048;-2.71301953806048;-2.64814027718652	MS1 mz matched	174.038	204.677	0.481564	0.356108	2.13861	0.00514203	0.144254	1.3523	0.435412
1796	Quinaldic acid	0.49985			MS2 reverse	174.053	236.563	0.00926589	0.00859082	0.248446	0.765249	0.818778	1.07858	0.109134
1828	Iminodiacetic acid	0.39345			MS2 reverse	175.07	350.77	0.0207487	0.0259969	0.818182	0.524302	0.756756	0.798123	-0.325317
1829					Unmapped	175.085	42.0895	0.0590552	0.0656404	0.793135	0.312112	0.692932	0.899678	-0.152519
1832	N2-Acetyl-L-ornithine	0.9319			MS2 forward	175.106	328.654	0.562149	0.581609	0.0839293	0.795439	0.824449	0.966541	-0.0490966
1833	L-Arginine	0.999			MS2 forward	175.118	491.067	11.2683	11.6815	0.224327	0.743103	0.81438	0.964626	-0.0519578
1845	4-(4-Chlorophenyl)-4-hydroxypiperidine	0.34725			MS2 reverse	176.064	238.269	0.00944697	0.0114461	1.46974	0.0829394	0.466959	0.825343	-0.276935
1846	2-Isopropylmalic acid	0.6932			MS2 forward	176.064	249.904	0.0139156	0.0122775	1.12899	0.187143	0.611985	1.13342	0.180682
1850	L-Citrulline	0.9896			MS2 forward	176.102	360.5	0.624278	0.632162	0.0540153	0.932975	0.846352	0.987529	-0.018105
1857			Aminosalicylate sodium anhydrous;Sodium p-aminosalicylate	10.2788304061675	MS1 mz matched	176.126	330.682	0.0962994	0.0455271	0.570909	0.396503	0.723431	2.11521	1.0808
1864					Unmapped	176.874	315.249	0.733053	0.807979	0.644142	0.420858	0.730311	0.907268	-0.1404
1866			N-Carbamoylsarcosine;D-Asparagine;Ureidopropionic acid;Glycyl-glycine;L-Asparagine;L-Asparagine;2-Aminosuccimic acid;N-Carbamoylsarcosine;D-Asparagine;Glycylglycine;N-Glycylglycine;3-Ureidopropiote;3-Ureidopropanoate;beta-Ureidopropionic acid;N-Carbamoyl-beta-alanine;Asparagine;Methylazoxymethanol acetate;N-Nitroso-N-methylurethane	-18.8718977467464;-18.8718977467464;-18.8718977467464;-18.8718977467464;-18.8718977467464;-18.9317208557603;-18.9317208557603;-18.9317208557603;-18.9317208557603;-18.9317208557603;-18.9317208557603;-18.9317208557603;-18.9317208557603	MS1 mz matched	177.023	346.899	0.0552217	0.064769	1.23449	0.127587	0.53863	0.852594	-0.23007
1871	L-Homocysteine	0.30665			MS2 reverse	177.072	368.363	0.0076619	0.00713401	0.256998	0.863649	0.836041	1.074	0.102989
1873	Serotonin	0.9953			MS2 forward	177.1	214.237	0.0353447	0.0251065	0.704991	0.384494	0.719772	1.40779	0.493432
1876	Acetyl-DL-Valine	0.4933			MS2 reverse	177.121	491.476	0.07251	0.0653133	0.876967	0.378972	0.718024	1.11019	0.150804
1893			1-Isothiocyanato-3-phenylpropane;	-24.2582763182214;	MS1 mz matched	178.057	379.135	0.152269	0.170783	0.975703	0.506908	0.752084	0.891591	-0.165546
1899	Arecoline	0.3587			MS2 reverse	178.084	249.252	0.00746322	0.00722	0.0441675	0.88667	0.839615	1.03369	0.0477986
1900			3-Amino-2-piperidone;N-Mononitrosopiperazine;N-Nitrosopiperidine;L-Prolimide;(S)-Pyrrolidine-2-carboxamide	-20.2753675418864;-20.2753675418864;-20.1614140339685;-20.1614140339685	MS1 mz matched	178.088	197.391	0.0692896	0.0443182	0.512333	0.617655	0.784793	1.56346	0.644739
1910	Cys-Gly	0.45205			MS2 reverse	179.046	299.519	0.00618723	0.00448785	1.39334	0.0937674	0.481093	1.37866	0.46327
1916			Streptamine;2-epi-Streptamine	-22.6878403373956;-22.6878403373956	MS1 mz matched	179.091	26.631	0.0299513	0.0255367	0.331255	0.662493	0.796393	1.17287	0.230047
1929	Hippuric acid	0.9916			MS2 forward	180.064	172.822	0.0545368	0.0593446	0.553437	0.772781	0.820227	0.918986	-0.121885
1933	L-homoserine	0.34755			MS2 reverse	180.085	279.152	0.0448409	0.0558192	1.30841	0.173752	0.598527	0.803324	-0.315946
1937			Tranexamic Acid;(S)-Homostachydrine;Homostachydrine;Lentiginosine;Tranexamic acid	-1.77391321752855;-1.77391321752855;-1.9094865198624;-1.9094865198624;-1.9094865198624	MS1 mz matched	180.098	236.544	0.280689	0.260334	0.291259	0.662953	0.796506	1.07819	0.108605
1947			5-Methylthioribose;5-Methylthio-D-ribose;S-Methyl-5-thio-D-ribose	-3.49689132373567;-3.33248910287126	MS1 mz matched	181.051	156.369	0.0319941	0.0368041	0.735939	0.336579	0.703056	0.869309	-0.202058
1949	Nicotinuric acid	0.4865			MS2 reverse	181.056	361.005	0.0271738	0.0285268	0.24844	0.71852	0.809241	0.952572	-0.0701003
1952	Pyridostigmine cation	0.47285			MS2 reverse	181.095	43.465	0.0116948	0.0143967	1.05134	0.235873	0.651239	0.812321	-0.299878
1954	(+)-alpha-Pinene	0.42225			MS2 reverse	181.101	236.564	0.0267579	0.0264771	0.0373003	0.952298	0.848999	1.01061	0.015221
1964	Succinate	0.6658			MS2 forward	182.046	277.829	0.052326	0.0555167	0.341767	0.637431	0.790068	0.942527	-0.0853942
1966			L-2-Amino-3-methylenehexanoic acid;3beta,6beta-Dihydroxynortropane;Proline betaine;(E)-4-(Trimethylammonio)but-2-enoate;Crotono-betaine;Crotonobetaine;Stachydrine;Proline betaine	-11.3819785885346;-11.3819785885346;-11.3819785885346;-11.1814142534008;-11.1814142534008	MS1 mz matched	182.056	244.8	0.0892882	0.0958324	0.797683	0.319101	0.695952	0.931712	-0.102044
1971	3-Hydroxyisovaleric acid	0.6547			MS2 forward	182.077	84.8945	0.0130508	0.0140349	0.276154	0.594148	0.778168	0.929882	-0.104881
1975	L-Tyrosine	0.984			MS2 forward	182.079	345.582	0.0152091	0.0203305	1.8372	0.0297121	0.320766	0.748093	-0.418711
1978	Pargyline	0.8178			MS2 forward	182.09	330.567	0.00432036	0.00597043	1.89924	0.0133544	0.22371	0.723627	-0.466683
1995			1,2-Dihydrostilbene;1,2-Diphenylethane;Dibenzyl	6.07601136893213	MS1 mz matched	183.111	90.2035	0.0611639	0.0503986	0.983024	0.242371	0.655568	1.2136	0.279296
2000			Indole;Benzeneacetonitrile;Indole;2,3-Benzopyrrole;Phenylacetonitrile;Benzyl cyanide	1.28825192868927;1.28825192868927;1.70855765277187;1.70855765277187	MS1 mz matched	184.01	27.357	0.0164461	0.0109595	0.879387	0.493477	0.748658	1.50063	0.585573
2005	4-Pyridoxic acid	0.997			MS2 forward	184.059	39.778	0.364354	0.376177	0.213488	0.794557	0.824288	0.968569	-0.0460728
2009	Phosphorylcholine	0.9826			MS2 forward	184.071	481.679	0.0551642	0.0659975	0.470277	0.390904	0.721748	0.835852	-0.25868
2010			4-Amino-2-hydroxylamino-6-nitrotoluene	-13.1101404751246	MS1 mz matched	184.07	286.697	0.0268856	0.0372085	0.435713	0.272274	0.673416	0.722567	-0.468797
2011			4-Pyridoxic acid;Choline sulfate	10.0637433526901;-8.19419141081006	MS1 mz matched	184.062	136.001	0.0939013	0.0838124	0.28513	0.588427	0.776493	1.12037	0.16398
2015			2-Amino-a-carboline;Chlorphentermine	7.38858753516944;-2.73102416146142	MS1 mz matched	184.088	302.409	0.0790643	0.0682794	0.546101	0.369755	0.715012	1.15795	0.211575
2037	Pro-Ser	0.861			MS2 forward	185.09	87.721	0.0163369	0.017716	0.0672298	0.632109	0.788674	0.922155	-0.116919
2050	Uric acid	0.313			MS2 reverse	186.064	39.122	0.00621268	0.00931953	0.731992	0.282861	0.679024	0.66663	-0.585042
2052	Pelletierine	0.49705			MS2 reverse	186.085	353.144	0.00729943	0.0102787	1.02249	0.251808	0.661551	0.710153	-0.493798
2055					Unmapped	186.111	303.283	0.303366	0.380325	0.574667	0.350346	0.708242	0.797649	-0.326175
2057			Pseudoecgonine;Ecgonine;Otonecine;(1R,4beta,7abeta)-2,3,5,7a-Tetrahydro-1,7a-dihydroxy-7-(hydroxymethyl)-4-methyl-1H-pyrrolizin-4-ium;Ecgonine;Pseudoecgonine;N-Isovaleryl-L-homoserine lactone	4.35752225633778;4.35752225633778;4.32186670065528;4.32186670065528;4.32186670065528;4.32186670065528	MS1 mz matched	186.111	288.207	0.201934	0.205611	0.0756489	0.897765	0.841282	0.982115	-0.0260367
2066					Unmapped	186.995	339.041	10.1721	10.3449	0.173258	0.648725	0.792967	0.983298	-0.0243001
2070	1,2,3-Benzenetriol	0.8804			MS2 forward	187.056	142.835	0.0057982	0.00482666	0.280055	0.557757	0.767066	1.20129	0.264579
2071	Allocystathionine	0.6636			MS2 forward	187.056	256.833	0.0038066	0.00402461	0.145763	0.744995	0.814764	0.94583	-0.0803471
2072	4-Imidazoleacetic acid	0.4986			MS2 reverse	187.07	292.853	0.0151073	0.0191982	1.44558	0.141821	0.559792	0.786913	-0.345724
2097	alpha-ketoglutarate	0.32375			MS2 reverse	188.053	391.108	0.0169343	0.0161401	0.435637	0.711006	0.807613	1.04921	0.0692985
2099	DL-Indole-3-lactic acid	0.7574			MS2 forward	188.07	233.353	0.851195	1.06491	1.61487	0.0537648	0.410315	0.799314	-0.323165
2131	Phenol	0.4521			MS2 reverse	189.092	46.408	0.00728331	0.00649919	0.597887	0.462186	0.740742	1.12065	0.164333
2135	N6-Acetyl-L-lysine	0.8236			MS2 forward	189.121	322.418	0.0645606	0.074409	0.779622	0.336086	0.702864	0.867644	-0.204825
2136	N.alpha.-Acetyl-L-lysine	0.9831			MS2 forward	189.121	358.377	0.0348046	0.040034	0.413425	0.428841	0.732422	0.869376	-0.201948
2137	L-NG-Monomethylarginine	0.9863			MS2 forward	189.133	483.974	0.233843	0.227776	0.363907	0.772929	0.820255	1.02663	0.0379195
2140	N6,N6,N6-Trimethyl-L-lysine	0.9991			MS2 forward	189.159	502.58	1.34489	1.37402	0.167684	0.867397	0.836633	0.9788	-0.030914
2147			Guanine;8-Hydroxyadenine;2-Hydroxyadenine;Guanine;2-Amino-6-hydroxypurine	-2.71301953806048;-2.71301953806048;-2.71301953806048;-2.64814027718652	MS1 mz matched	190.011	204.887	0.0610334	0.0463812	2.2094	0.00240839	0.110483	1.31591	0.396059
2158	Phenylpropionylglycine	0.355			MS2 reverse	190.088	365.616	0.00483345	0.00582169	1.22637	0.156442	0.578842	0.830248	-0.268385
2161	Gly-Pro	0.4985			MS2 reverse	190.116	351.486	0.0238538	0.0279678	1.31423	0.104268	0.496783	0.852903	-0.229547
2199	5-Hydroxyindoleacetate	0.9274			MS2 forward	192.064	236.525	0.12758	0.125265	0.175955	0.875393	0.837884	1.01849	0.0264274
2208	L-Arabinose	0.5			MS2 reverse	192.087	214.75	0.00633488	0.0059935	0.150724	0.785923	0.8227	1.05696	0.0799195
2235					Unmapped	194.022	260.57	0.033993	0.0364895	0.943562	0.267773	0.670927	0.931583	-0.102244
2241	Vanillin	0.47385			MS2 reverse	194.082	308.43	0.0108551	0.0105427	0.0954656	0.942814	0.847711	1.02963	0.0421284
2245	Ribitol	0.4593			MS2 reverse	194.1	297.198	0.00557318	0.0333656	0.827332	0.358378	0.711117	0.167034	-2.58179
2266	DL-Homoserine	0.4473			MS2 reverse	195.975	324.133	0.0120854	0.0112814	0.451585	0.583998	0.775179	1.07127	0.0993216
2274			9H-Carbazole-3-carboxaldehyde;Pyridarone;4-(2-Benzofuranyl)pyridine;Acridone;9(10H)-Acridone	11.0376660012164;11.108923844222;11.108923844222	MS1 mz matched	196.071	301.682	0.294365	0.235916	1.02524	0.206968	0.62958	1.24775	0.31933
2275			Tranexamic Acid;(S)-Homostachydrine;Homostachydrine;Lentiginosine;Tranexamic acid	-1.77391321752855;-1.77391321752855;-1.9094865198624;-1.9094865198624;-1.9094865198624	MS1 mz matched	196.071	236.541	0.0588918	0.0543861	0.444731	0.600781	0.780078	1.08285	0.114828
2276			2-Phenyl-1,3-propanediol monocarbamate;Metyrosine;Tyrosine methylester;N-Acetyldopamine;N-methyl-4,6,7-trihydroxy-1,2,3,4-tetrahydroisoquinoline;	24.9972393062195;24.9972393062195;24.9972393062195;24.9972393062195;24.9972393062195;	MS1 mz matched	196.094	264.778	0.021336	0.0248675	0.687216	0.582188	0.774637	0.857986	-0.220974
2278	Ethyl 3-hydroxybutyrate	0.3454			MS2 reverse	196.095	348.04	0.0177717	0.0171211	0.287279	0.912313	0.843417	1.038	0.0538096
2308	Orotate	0.4347			MS2 reverse	198.049	268.456	0.0038255	0.00620475	0.92483	0.354514	0.709747	0.616543	-0.697726
2313			Citrulline;Argininic acid;L-Citrulline;2-Amino-5-ureidovaleric acid;Citrulline	1.76303595886969;1.76303595886969;1.71334875733647	MS1 mz matched	198.084	360.952	0.901568	0.934271	0.186331	0.801676	0.825576	0.964996	-0.0514046
2314	N-Acetyl-beta-alanine	0.3578			MS2 reverse	198.085	198.033	0.0410925	0.042917	0.0943194	0.860363	0.835517	0.957488	-0.062673
2315			N-Acetylhistidine;N-Acetyl-L-histidine;Methyl5-(but-3-en-1-yl)amino-1,3,4-oxadiazole-2-carboxylate;HC Red No. 3;2-[(4-Amino-2-nitrophenyl)amino]-ethanol	-10.3572131788647;-10.1481631825124;-10.1481631825124;-10.1481631825124	MS1 mz matched	198.086	305.29	0.0832197	0.134901	2.4604	0.000459887	0.0855566	0.616892	-0.696909
2319	Lys-Ser	0.49895			MS2 reverse	198.121	205.975	0.00400179	0.00761354	2.06462	0.0218727	0.28256	0.525615	-0.927921
2327	.beta.-Citronellol	0.702			MS2 forward	198.183	32.6665	0.0485519	0.0828498	1.65325	0.0511518	0.403212	0.586023	-0.770971
2345			Cadalene;7-Isopropyl-1,4-dimethylazulene;Guaiazulene;1,4-Dimethyl-7-isopropylazulene	9.15510352611752;9.15510352611752;8.90578371250629	MS1 mz matched	199.143	40.067	0.0408157	0.0251103	0.99075	0.413217	0.728226	1.62545	0.700843
2356			L-Carnitine;L-Carnitine;L-gamma-Trimethyl-beta-hydroxybutyrobetaine;Vitamin BT;3-Carboxy-2-hydroxy-N,N,N-trimethyl-1-propaminium hydroxide, inner salt;Levocarnitine;(R)-Carnitine;(S)-Carnitine;D-Carnitine	-1.20045788667025;-1.24142485783599;-1.24142485783599	MS1 mz matched	200.066	325.646	0.0356903	0.0407523	0.14348	0.569553	0.770784	0.875786	-0.191349
2381	Sarcosine	0.4319			MS2 reverse	201.085	289.601	0.0102811	0.011603	0.583166	0.362705	0.712622	0.886068	-0.17451
2394	Cysteine-S-sulfate	0.93			MS2 forward	201.982	275.783	0.0371107	0.0305955	1.55081	0.125801	0.535765	1.21295	0.278514
2395					Unmapped	202.004	336.3	0.0275742	0.0269657	0.225853	0.847408	0.833422	1.02257	0.0321942
2396	3-Hydroxybenzoate	0.4722			MS2 reverse	202.043	217.53	0.298606	0.289631	1.46825	0.0978086	0.485746	1.03099	0.0440263
2397			N-(1-Deoxy-1-fructosyl)glycine;Fructoseglycine;N-Acetyl-D-glucosamite;N-Glycolyl-D-glucosamine;Glycolyl-D-mannosamine;N-Glycolyl-D-mannosamine	-7.81070568590913;-7.81070568590913;-8.01400679674762;-8.01400679674762;-8.01400679674762	MS1 mz matched	202.069	359.175	0.097793	0.128313	1.28309	0.137451	0.553593	0.762143	-0.391866
2403	3-Methoxy-4-hydroxyphenylethyleneglycol	0.6296			MS2 forward	202.105	309.599	0.0108451	0.0115227	0.563838	0.714092	0.808285	0.94119	-0.0874425
2406	Glycerol	0.48335			MS2 reverse	202.128	505.438	0.0240602	0.037817	2.1103	0.0113234	0.20444	0.636228	-0.652383
2417	2-Phenylbutyric acid	0.49955			MS2 reverse	203.046	195.5	0.00767588	0.00757996	0.0963775	0.903377	0.842113	1.01265	0.0181409
2421	Indole-3-carboxylic acid	0.41395			MS2 reverse	203.079	181.369	0.00681036	0.00800699	0.213041	0.502515	0.750961	0.850552	-0.233529
2425			L-Carnitine;L-Carnitine;L-gamma-Trimethyl-beta-hydroxybutyrobetaine;Vitamin BT;3-Carboxy-2-hydroxy-N,N,N-trimethyl-1-propaminium hydroxide, inner salt;Levocarnitine;(R)-Carnitine;(S)-Carnitine;D-Carnitine	-1.20045788667025;-1.24142485783599;-1.24142485783599	MS1 mz matched	203.137	325.66	0.146602	0.134157	0.816281	0.392659	0.72228	1.09277	0.127991
2427	NG,NG-dimethyl-L-arginine(ADMA)	0.99			MS2 forward	203.15	470.944	1.81768	1.79976	0.216509	0.924479	0.845159	1.00996	0.0142923
2432					Unmapped	203.505	277.089	0.0215875	0.0229955	0.376447	0.692055	0.80338	0.938775	-0.0911491
2438					Unmapped	204.042	255.22	0.0666537	0.0767896	0.195077	0.699881	0.805151	0.868004	-0.204227
2442	N-Acetylmannosamine	0.39965			MS2 reverse	204.085	233.906	0.056344	0.0634804	0.72145	0.267227	0.670621	0.88758	-0.172051
2448	Acetylcarnitine	0.9995			MS2 forward	204.123	277.091	9.27727	10.0397	0.606192	0.622624	0.786144	0.924055	-0.113949
2465					Unmapped	205.057	28.8135	1.10327	1.00197	0.560601	0.321897	0.69713	1.10109	0.138938
2469	L-Tryptophan	0.9804			MS2 forward	205.095	233.502	0.244835	0.319736	1.6153	0.045642	0.386589	0.765741	-0.385072
2472	N-Acetylcadaverine	0.36225			MS2 reverse	205.153	481.918	0.127675	0.0995919	0.976392	0.33507	0.702466	1.28198	0.358378
2506			Benzidine;Harmalan;Withasomnine;Benzidine;Diquat;2,4'-Diphenyldiamine;2,4'-Diaminobiphenyl	-16.5583878248621;-16.5583878248621;-16.2954915805861;-16.2954915805861;-16.2954915805861;-16.2954915805861	MS1 mz matched	207.083	26.681	0.0148553	0.0121173	0.403029	0.52875	0.758018	1.22596	0.293912
2509	Ala-Gly	0.5			MS2 reverse	207.096	399.377	0.101496	0.134323	1.54197	0.120892	0.527625	0.75561	-0.404286
2511	DL-Phenylalanine	0.9602			MS2 forward	207.111	207.881	0.0171882	0.0201647	1.40164	0.0498274	0.39943	0.852392	-0.230411
2521			Beta-Guanidinopropionic acid;Creatine;Creatine;alpha-Methylguanidino acetic acid;Methylglycocyamine;3-Guanidinopropanoate;Guanidinopropionic acid	-11.2650179082346;-11.2650179082346;-11.4443100797131;-11.4443100797131	MS1 mz matched	207.986	319.273	0.05875	0.0598904	0.0564237	0.847946	0.83351	0.980959	-0.0277353
2548	2-Octenoic acid	0.3246			MS2 reverse	209.054	220.073	0.0236998	0.0239677	0.177103	0.879687	0.838547	0.988821	-0.0162187
2550	L-Kynurenine	0.992			MS2 forward	209.09	236.534	0.130489	0.134972	0.317213	0.759004	0.817559	0.966782	-0.0487371
2552	beta-Hydroxybutyrate	0.5			MS2 reverse	209.101	389.332	0.00635733	0.00748761	0.0298861	0.603388	0.78082	0.849047	-0.236083
2554	Minoxidil	0.35855			MS2 reverse	209.126	42.338	0.019237	0.0165113	0.366697	0.692124	0.803396	1.16508	0.220426
2556			3-Hydroxy-beta-ionone;2,2,6,7-Tetramethylbicyclo[4.3.0]nona-1(9),4-diene-7,8-diol;(5R,6S)-5,6-Epoxy-7-megastigmen-9-one;Acetal R;5,9:6,9-Diepoxy-3-megastigmene;(5alpha,8beta,9beta)-5,9-Epoxy-3,6-megastigmadien-8-ol;Theaspirone A;Eremopetasinorol;5,9:6,9-Diepoxy-4-megastigmene;(S,E)-Lyratol propanoate;(3R,8E)-3-Hydroxy-5,8-megastigmadien-7-one;2,3,5,6,8,8a-Hexahydro-2,5,5,8a-tetramethyl-7H-1-benzo…	-6.3892551006818;-6.3892551006818;-6.3892551006818;-6.3892551006818;-6.3892551006818;-6.3892551006818;-6.3892551006818;-6.3892551006818;-6.3892551006818;-6.3892551006818;-6.3892551006818;-6.3892551006818;-6.3892551006818;-6.24560705612501	MS1 mz matched	209.152	32.543	0.0861943	0.140685	1.53995	0.0827818	0.466733	0.612674	-0.706808
2562					Unmapped	210.02	41.075	0.101057	0.179724	0.783225	0.376372	0.717187	0.562288	-0.830618
2565	Monomethyl glutaric acid	0.46345			MS2 reverse	210.074	304.636	0.0125134	0.0135832	0.593023	0.457384	0.739547	0.921246	-0.118342
2566	2,2-Dimethyl Succinic acid	0.3179			MS2 reverse	210.078	177.208	0.0480235	0.0189077	1.03955	0.39971	0.724377	2.53989	1.34477
2568			2-Hydroxyiminostilbene;3-Methyl-9H-carbazole-9-carboxaldehyde;10-Methylacridone;2-Hydroxyiminostilbene	5.61400987487619;5.61400987487619;5.61400987487619;5.44182938817859	MS1 mz matched	210.085	389.322	0.0250383	0.0274123	0.101744	0.782501	0.822063	0.913396	-0.130688
2575			2,4-Dichloro-3-oxoadipate	3.50939992769818	MS1 mz matched	210.954	338.352	0.103844	0.107195	0.41147	0.516125	0.754391	0.968741	-0.0458168
2584	N-Methyl-D-aspartic acid	0.3106			MS2 reverse	211.067	365.6	0.0156157	0.0231388	2.04246	0.0256198	0.300794	0.674869	-0.56732
2590	gamma-L-Glutamyl-L-valine	0.33625			MS2 reverse	211.103	422.027	0.013775	0.0157568	1.0005	0.282787	0.678986	0.874224	-0.193925
2597	Ile-Pro	0.6441			MS2 forward	211.143	39.8995	0.219149	0.148754	1.12409	0.226418	0.644608	1.47323	0.558985
2598	2-Amino-2-methyl-1,3-propanediol	0.3988			MS2 reverse	211.167	33.258	0.103781	0.207301	1.38357	0.0795616	0.46197	0.50063	-0.998182
2602	Clonidine	0.37555			MS2 reverse	212.016	40.922	0.00467847	0.00730028	0.715887	0.406279	0.726276	0.640862	-0.641915
2622	Lys-Thr	0.4979			MS2 reverse	212.137	197.447	0.00443378	0.00724869	1.02788	0.243451	0.656271	0.611667	-0.709181
2630			Selenocysteine;5-Nitro-ortho-anisidine;2-Methoxy-5-nitroaniline	0;-20.8267010208208	MS1 mz matched	213.02	343.88	0.0577055	0.0609822	0.555077	0.589908	0.776929	0.946268	-0.0796795
2633			Questiomycin A;2-Aminophenoxazin-3-one;3-Aminophenoxazone;Isophenoxazine	-21.5860167222453;-21.6921171789807	MS1 mz matched	213.061	328.123	0.239362	0.259725	0.515866	0.473682	0.743591	0.921598	-0.11779
2651			N-Lactoyl ethanolamine phosphate;4-Hydroxylamino-2,6-dinitrotoluene;2-Hydroxylamino-4,6-dinitrotoluene	-17.6248406828833;-10.0038209038549;-10.0038209038549	MS1 mz matched	214.036	283.297	0.0144662	0.0163609	1.1065	0.173316	0.598065	0.884194	-0.177565
2655	Diphenylamine	0.4349			MS2 reverse	214.062	265.524	0.0692815	0.0747025	0.431427	0.71583	0.808661	0.927432	-0.108687
2660	4,6-Diamino-5-formamidopyrimidine	0.4505			MS2 reverse	214.09	248.575	0.0335921	0.023898	1.39104	0.0895014	0.475835	1.40565	0.491236
2675	Nalidixic acid	0.46225			MS2 reverse	215.079	200.447	0.00421961	0.00477413	0.334877	0.596225	0.778769	0.883849	-0.178129
2689			3-Chlorotyrosine;	-21.9048142519594;	MS1 mz matched	216.03	266.427	0.0104243	0.0120972	1.19737	0.160477	0.583688	0.861715	-0.214718
2690			N'-nitrosonornicotine;N'-Nitrosonornicotine;NNN	-18.1376483982022;-18.0698875489494	MS1 mz matched	216.052	246.09	0.0472937	0.0539533	0.789902	0.418196	0.729592	0.876566	-0.190065
2691	sn-Glycerol 3-phosphoethanolamine	0.9868			MS2 forward	216.06	363.911	0.0152453	0.0153873	0.00384466	0.942799	0.847709	0.990769	-0.0133787
2706			Fencamfamine;	4.55366380477701;	MS1 mz matched	216.168	237.177	0.0499075	0.0482435	0.199315	0.800317	0.825332	1.03449	0.0489226
2707					Unmapped	216.194	39.759	0.025001	0.0307367	0.000554549	0.446072	0.736758	0.813393	-0.297976
2715			Methiuron	-4.12184588623363	MS1 mz matched	217.075	25.923	0.0351785	0.0387547	1.21485	0.236478	0.651649	0.907722	-0.139678
2734	Acetyl-DL-Leucine	0.49905			MS2 reverse	218.079	214.679	0.00540942	0.00439777	0.617162	0.453524	0.738578	1.23004	0.298703
2739	Ser-Leu	0.38895			MS2 reverse	218.123	373.706	0.0244027	0.0445298	1.27598	0.118014	0.522662	0.548007	-0.867734
2743			Bis(methylthio) selenide;Rimantadine;Memantine	-11.5500115500667;8.93019600677742;8.93019600677742	MS1 mz matched	218.137	252.424	0.109713	0.135037	0.583455	0.527377	0.757631	0.812463	-0.299625
2756	Theanine	0.8446			MS2 forward	219.074	294.269	0.0128797	0.0124118	0.307952	0.895117	0.840887	1.0377	0.0533848
2760	5-L-Glutamyl-L-alanine	0.9927			MS2 forward	219.096	374.925	0.0468637	0.0619301	1.27773	0.104607	0.497468	0.756719	-0.40217
2763	N-Acetylserotonin	0.8123			MS2 forward	219.11	42.973	0.021255	0.0188523	0.861813	0.61759	0.784775	1.12745	0.173066
2765	N-Methyl-1-deoxynojirimycin	0.3368			MS2 reverse	219.132	428.743	0.00795189	0.0112747	1.70141	0.0309201	0.326999	0.705285	-0.503722
2781	N-Acetyl-L-Histidine	0.49505			MS2 reverse	220.067	283.991	0.00922434	0.0109728	0.880406	0.225697	0.644085	0.840657	-0.25041
2784	D-Glucono-1,5-lactone	0.42055			MS2 reverse	220.079	359.103	0.227046	0.308905	1.42574	0.0972781	0.485153	0.735002	-0.44418
2790	Pantothenate	0.9203			MS2 forward	220.116	244.923	0.0431319	0.0466452	0.127823	0.571387	0.771352	0.924681	-0.112972
2799			DNOC;4,6-Dinitro-o-cresol;2,4-Dinitro-6-methylphenol;2,4-Dinitroanisole	-3.53485901226565;-3.53485901226565	MS1 mz matched	221.016	356.471	0.115185	0.130342	1.29272	0.0814333	0.464773	0.88371	-0.178356
2805	Indole-3-pyruvic acid	0.668			MS2 forward	221.09	41.885	0.0123521	0.011976	0.28193	0.711902	0.807808	1.03141	0.0446126
2814			L-beta-aspartyl-L-serine ;Aspartyl-Serine;Serinyl-Aspartate;2-trans,6-trans-Farnesal;trans,trans-Farnesal;Farnesal;(2E,6E)-3,7,11-Trimethyl-2,6,10-dodecatriel;(2E,6E)-Farnesal;alpha-Santalol;beta-Santalol;4-n-Nonylphenol;4-Nonylphenol;p-Nonylphenol;Butylhydroxytoluene;BHT;2,6-Di-t-butyl-4-methylphenol;2,6-Di-tert-butyl-p-cresol;Butylated hydroxytoluene;2,6-Bis(1,1-dimethylethyl)-4-methylphenol;Ca…	16.9207012444167;16.9207012444167;16.9207012444167;4.65794996605683;4.65794996605683;4.65794996605683;4.65794996605683;4.65794996605683;4.65794996605683;4.65794996605683;4.65794996605683;4.65794996605683;4.65794996605683;4.65794996605683;4.65794996605683;4.65794996605683;4.65794996605683;4.65794996605683;4.65794996605683;4.65794996605683;4.65794996605683	MS1 mz matched	221.184	249.225	0.301263	0.290344	0.0302231	0.852454	0.834244	1.03761	0.0532591
2820			4-Pyridoxic acid;Choline sulfate	10.0637433526901;-8.19419141081006	MS1 mz matched	222.018	136.05	0.0338872	0.0360912	0.496926	0.765101	0.81875	0.938931	-0.0909087
2829	Acetoacetic acid	0.35615			MS2 reverse	222.095	238.264	0.0855616	0.13316	1.6646	0.0511078	0.403088	0.642549	-0.638122
2842	4-Hydroxycoumarin	0.46685			MS2 reverse	223.064	29.477	0.0738845	0.0675892	0.708503	0.346494	0.706825	1.09314	0.128479
2843			1,2-Dihydroxy-3-keto-5-methylthiopentene;1-(Methylsulfanyl)-1-oxopropan-2-yl acetate;1,2-Dihydroxy-5-(methylthio)pent-1-en-3-one;2-Oxo-5-methylthiopentanoic acid;5-(Methylthio)-2-oxo-pentanoic acid	11.9424767792789;11.9424767792789;11.7258544599672;11.7258544599672	MS1 mz matched	223.069	157.091	0.00983138	0.0105417	0.459206	0.749086	0.815589	0.932615	-0.100646
2846	3-Amino-3-(4-hydroxyphenyl)propanoate	0.3469			MS2 reverse	223.103	94.098	0.0179269	0.0203216	0.739331	0.493996	0.748786	0.882161	-0.180885
2851	Anabasine	0.3843			MS2 reverse	223.142	103.87	0.0511546	0.051063	0.0550846	0.992705	0.854249	1.00179	0.00258514
2855					Unmapped	223.944	25.2655	0.0221251	0.0219658	0.0362226	0.883589	0.839146	1.00725	0.0104254
2872	Dulcitol	0.32425			MS2 reverse	224.112	268.498	0.393483	0.416781	0.276237	0.730315	0.811742	0.9441	-0.0829885
2876	4-Aminobutyric acid	0.3911			MS2 reverse	224.162	32.364	0.0122839	0.0237017	1.91985	0.0281131	0.312107	0.518272	-0.948218
2884	3-Hydroxykynurenine	0.6613			MS2 forward	225.082	260.412	0.00804629	0.011042	0.75663	0.283734	0.679471	0.728697	-0.456608
2886	His-Ser	0.9618			MS2 forward	225.096	293.781	0.391197	0.342797	0.850506	0.429702	0.732645	1.14119	0.19054
2890	N-Acetyl-L-phenylalanine	0.4995			MS2 reverse	225.121	209.518	0.0212974	0.0216944	0.250173	0.838347	0.831924	0.981697	-0.0266505
2892			Butalbital;3,4-Diphenyltetrahydrofuran;venone B	8.51166009345145;-9.36997618693223;-9.36997618693223	MS1 mz matched	225.121	430.007	0.0973098	0.109486	0.127378	0.606578	0.781721	0.888787	-0.17009
2912			Ethiofencarb;Ethiofencarb;Methiocarb	-4.15403518974622;-3.93456082510133;-3.93456082510133	MS1 mz matched	226.081	357.818	0.051664	0.0527323	0.0667156	0.841552	0.832457	0.979739	-0.0295302
2917	Lys-Asp	0.4983			MS2 reverse	226.114	400.036	0.0237908	0.0263156	0.405133	0.391565	0.721949	0.904057	-0.145514
2931	Dimethyl sulfone	0.7687			MS2 forward	226.986	338.567	1.80724	1.82679	0.0833225	0.756842	0.817133	0.989299	-0.015522
2936	Nitrotyrosine	0.46075			MS2 reverse	227.062	386.782	0.00632124	0.00629285	0.105489	0.980722	0.852731	1.00451	0.0064931
2943	Ethionamide	0.36865			MS2 reverse	227.079	35.137	0.0210676	0.020155	0.286952	0.821002	0.82898	1.04528	0.0638934
2950	L-Carnosine	0.9959			MS2 forward	227.113	389.328	0.206716	0.230709	0.0279415	0.759052	0.817569	0.896002	-0.158427
2956			Mannitol 1-phosphate;Sorbitol-6-phosphate;3''-Hydroxy-geranylhydroquinone	4.95896078497577;4.95896078497577;-14.876587265059	MS1 mz matched	227.137	45.113	0.0218553	0.0204036	0.557924	0.698898	0.80493	1.07115	0.0991585
2960	alpha-Farnesene	0.3232			MS2 reverse	227.181	111.145	0.0236433	0.0418279	1.70361	0.0661373	0.438611	0.565251	-0.823036
2983			Koenoline;Mukoline;N-Acetoxy-4-aminobiphenyl;N-Hydroxy-4-acetylaminobiphenyl;Flindersine	6.32511657470612;6.32511657470612;6.45149642479441;6.45149642479441;6.45149642479441	MS1 mz matched	228.096	298.757	0.0451121	0.0644075	1.75826	0.0537367	0.410241	0.700417	-0.513715
2993	Lys-Val	0.49625			MS2 reverse	228.168	244.186	0.0142917	0.0141802	0.435244	0.953467	0.849156	1.00786	0.0113004
2996	Altretamine	0.3937			MS2 reverse	228.194	33.289	0.778411	1.482	1.3063	0.0967241	0.484527	0.525244	-0.92894
3011			Epoxyoxophorone;2,6-Dimethoxy-4-methylphenol;2-Furanylmethyl butanoate;1-Ipomeanol;1,3,5-Trimethoxybenzene;Ethyl 2-furanpropionate;(4-Hydroxy-3-methoxyphenyl)ethanol;4-Ipomeanol;N-Trimethyl-2-aminoethylphosphote;2-Trimethylaminoethylphosphote	2.11627123410865;2.11627123410865;2.11627123410865;2.11627123410865;2.11627123410865;2.11627123410865;2.11627123410865;2.11627123410865;0	MS1 mz matched	229.117	390.837	1.44759	1.7242	0.255668	0.397568	0.723747	0.83957	-0.252278
3017					Unmapped	229.153	272.135	0.319035	0.419758	1.77287	0.0396868	0.365592	0.760045	-0.395844
3032	Ergothioneine	0.9681			MS2 forward	230.094	299.56	0.0511054	0.038761	0.829768	0.197467	0.621464	1.31847	0.39887
3047			TES;N-Tris(hydroxymethyl)methyl-2-aminoethanesulfonic acid	-24.7069374494112	MS1 mz matched	230.246	117.012	0.325683	0.413005	1.46639	0.120616	0.527154	0.788569	-0.342692
3054	D-4-Hydroxyphenylglycine	0.3247			MS2 reverse	231.072	236.939	0.0195157	0.0200549	0.333492	0.85217	0.834198	0.973112	-0.0393216
3056	Pro-Asp	0.9979			MS2 forward	231.096	299.56	0.0117342	0.0111744	0.0669911	0.775303	0.820707	1.0501	0.0705319
3059	Val-Met	0.63			MS2 forward	231.121	390.849	0.0135794	0.0152164	0.0681491	0.65172	0.793722	0.892418	-0.164209
3065	Ile-Val	0.4933			MS2 reverse	231.168	345.205	0.0253835	0.0318658	0.974646	0.196527	0.620631	0.796577	-0.328115
3068					Unmapped	231.179	238.398	0.0262273	0.0278972	0.278922	0.728129	0.811283	0.940143	-0.0890484
3077			Benzeneacetamide-4-O-sulphate;Paracetamol sulfate;	21.5747420684355;21.5747420684355;	MS1 mz matched	232.025	34.316	0.00344002	0.00510055	1.48411	0.0889742	0.475159	0.67444	-0.568238
3081			S-Acetyldihydrolipoamide;S-Acetyldihydrolipoamide-E;S-Acetyldihydrolipoamide;6-S-Acetyldihydrolipoamide	-10.9207384422306;-10.9207384422306;-10.8396427414515	MS1 mz matched	232.079	305.154	0.0194706	0.0315277	2.32851	0.00271844	0.115042	0.617572	-0.695321
3084	N-Carbamylglutamate	0.751			MS2 forward	232.09	380.002	0.0077083	0.0104943	1.6154	0.0529138	0.408052	0.73452	-0.445125
3085			2-Hexylthiophene;Aldicarb;Butocarboxim	-7.5622881377911;2.10440367520044;2.10440367520044	MS1 mz matched	232.116	231.182	0.0917483	0.136247	1.01709	0.244892	0.6572	0.673397	-0.570472
3088	Melatonin	0.49475			MS2 reverse	232.115	160.653	0.0258185	0.0439527	1.82582	0.0272892	0.307888	0.587415	-0.767548
3094	N-(omega)-Hydroxyarginine	0.9683			MS2 forward	232.138	405.219	0.0321437	0.0363306	0.755961	0.303577	0.689095	0.884756	-0.176649
3096			Elaeocarpidine;Auramine	1.8714430884357;1.8714430884357	MS1 mz matched	232.152	231.18	0.242965	0.248368	0.0402012	0.969988	0.851343	0.978248	-0.031728
3106	N-Acetylglutamine	0.6154			MS2 forward	233.049	365.623	0.00434418	0.00546816	1.57117	0.0808958	0.463977	0.79445	-0.331971
3143	Quinate	0.34945			MS2 reverse	234.095	393.101	0.0565416	0.0919044	1.73421	0.0644472	0.435191	0.615222	-0.70082
3155					Unmapped	234.916	343.087	0.214108	0.195655	0.694669	0.492787	0.748487	1.09431	0.130027
3168	Glu-Ser	0.8405			MS2 forward	235.09	396.178	0.031188	0.0305295	0.272832	0.876019	0.837981	1.02157	0.0307885
3170	5-methoxytryptophan	0.6882			MS2 forward	235.105	214.576	0.00959639	0.00843564	0.53615	0.636854	0.789918	1.1376	0.185996
3171	His-Pro	0.9201			MS2 forward	235.117	125.919	0.0326538	0.0464168	0.704109	0.293484	0.684329	0.703491	-0.507396
3175			2-Amino-5-(5-nitro-2-furyl)-1,3,4-thiadiazole;Triafur	4.71284627640266	MS1 mz matched	235.178	32.327	0.043086	0.0617782	1.70718	0.0496288	0.398852	0.697429	-0.519881
3186	Pectin (Galacturonic acid)	0.5			MS2 reverse	236.074	360.396	0.00987374	0.0142091	1.20083	0.0862142	0.471516	0.694889	-0.525145
3209	Methacholine	0.45175			MS2 reverse	237.052	34.028	0.010121	0.00836204	0.481136	0.511033	0.753125	1.21035	0.275423
3226	Kinetin	0.4957			MS2 reverse	238.065	260.613	0.0229076	0.0223346	0.151629	0.819487	0.828718	1.02566	0.0365485
3229	D-gluconate	0.3686			MS2 reverse	238.09	359.106	0.47349	0.657414	1.42799	0.0960481	0.483757	0.720231	-0.473468
3259	4-Hexen-1-ol, (E)-	0.3068			MS2 reverse	239.137	192.005	0.01457	0.0155233	0.163004	0.823919	0.829482	0.938594	-0.0914268
3262			1,2-Dehydro-alpha-cyperone;Isogermafurene;1,10-Oxidocalamenene;(R)-ar-Turmerone;Furanodiene;5beta-1,3,7(11)-Eudesmatrien-8-one;2-Hexyl-3-phenyl-2-propenal;1,3,5,11-Bisabolatetraen-10-one;Atractylone;Atractylol;Atractyloxide;Furanodiene	11.9578213097173;11.9578213097173;11.9578213097173;11.9578213097173;11.9578213097173;11.9578213097173;11.9578213097173;11.9578213097173;12.0286058753311;12.0286058753311	MS1 mz matched	239.147	51.601	0.165341	0.197733	0.660104	0.37615	0.717115	0.836181	-0.258112
3295	6-Phospho-D-gluconate	0.6803			MS2 forward	241.011	278.372	0.00316858	0.00420667	1.19278	0.138226	0.554711	0.753227	-0.408843
3296	L-Cystine	0.46945			MS2 reverse	241.029	400.236	0.0128446	0.0127988	0.312501	0.973215	0.851763	1.00359	0.00516373
3299	p-CHLOROPHENYLALANINE	0.7759			MS2 forward	241.071	198.635	0.0120692	0.0135124	0.304577	0.487743	0.747225	0.893189	-0.162963
3300			Triacetin;Propanil;DCPA;N-(3,4-Dichlorophenyl)propamide	22.7523013717583;18.8004488262971	MS1 mz matched	241.077	269.956	0.0131651	0.0153871	0.696057	0.347665	0.707259	0.855594	-0.225001
3303	Acadesine (Drug)	0.937			MS2 forward	241.091	109.761	0.0210833	0.0194121	0.707565	0.747962	0.815363	1.08609	0.119142
3308	L-Anserine	0.9909			MS2 forward	241.128	382.387	0.512593	0.66494	1.05277	0.146643	0.566349	0.770886	-0.37541
3311			Pirbuterol;Dehydrofalcarinone	21.861574033197;5.17381951559641	MS1 mz matched	241.153	275.156	0.165762	0.168444	0.289618	0.832529	0.830948	0.984078	-0.0231561
3317			4-Nitrophenyl sulfate;SWEP	10.2400288705252;2.73990868793763	MS1 mz matched	241.978	27.3655	0.132974	0.0843597	1.01968	0.500793	0.750515	1.57627	0.656516
3318			Trichlormethine;2,2',2''-Trichlorotriethylamine hydrochloride	20.3331229478404	MS1 mz matched	241.996	334.816	0.0560106	0.0561917	0.0309033	0.977901	0.852369	0.996777	-0.0046571
3319			Indole-3-carboxilic acid-O-sulphate;Fosthietan	-10.3442054915838;9.95852275282958	MS1 mz matched	242.01	40.064	0.0751456	0.0580283	0.770733	0.54536	0.763025	1.29498	0.372932
3329			OR-1855;Tryptophanamide;L-Tryptophamide	-14.0916661409711;-14.0916661409711;-14.2782656731419	MS1 mz matched	242.067	244.816	0.0249284	0.0282013	1.17651	0.16268	0.586264	0.883947	-0.177969
3332	Lumichrome	0.3639			MS2 reverse	242.075	218.196	0.00495361	0.00550645	0.490359	0.489882	0.747763	0.899601	-0.152642
3337			Schinifoline;Mefenamic acid;N-[2-(4-Hydroxyphenyl)ethyl]benzamide;2-Phenylethyl 2-aminobenzoate;Mefemic acid;N-Methylflindersine;5H-Pyrano(3,2-c)quinolin-5-one, 2,6-dihydro-2,2,6-trimethyl-;6-(1,2,3,4-Tetrahydro-6-hydroxy-2-phthyl)-2(1H)-pyridone	3.60084192455918;3.60084192455918;3.60084192455918;3.60084192455918;3.51250029550416;3.51250029550416;3.51250029550416	MS1 mz matched	242.111	290.315	0.0131189	0.0158166	1.84009	0.0273997	0.308339	0.829437	-0.269795
3338			5-Methyldeoxycytidine;3'-Amino-3'-deoxythimidine;5-Methyl-2'-deoxycytidine	-9.35687044133973;-9.35687044133973;-9.53936085449068	MS1 mz matched	242.111	177.208	0.169948	0.206451	0.879964	0.286127	0.680688	0.823187	-0.280707
3345	Lys-Leu	0.4974			MS2 reverse	242.184	243.569	0.0408613	0.0427436	0.528486	0.496791	0.749473	0.955963	-0.0649727
3364			Citrubuntin;Guaicyl phenylacetate;1-Phenyl-6,7-dihydroxy-isochroman;Phenethyl salicylate;2,3-Dihydroxy-1,3-diphenyl-1-propanone;Equol;Fenoprofen;Fenoprofen;7,4'-Dihydroxyflavan;4,7-Dihydroxy-2-methoxy-9,10-dihydrophenthrene;Hircinol;Dunnione;Lapachol;beta-Lapachone;4,5-Bisphenol-o-quinone;BPAquinone;Equol;3-Methoxy-4',5-dihydroxy-trans-stilbene	-6.53670919666954;-6.53670919666954;-6.53670919666954;-6.53670919666954;-6.53670919666954;-6.53670919666954;-6.53670919666954;-6.56025358719596;-6.56025358719596;-6.56025358719596;-6.56025358719596;-6.56025358719596;-6.56025358719596;-6.56025358719596;-6.56025358719596;-6.56025358719596;-6.56025358719596	MS1 mz matched	243.093	278.988	0.0573031	0.0494882	1.66791	0.0636231	0.433477	1.15791	0.211528
3368	Simazine	0.3133			MS2 reverse	243.107	351.937	0.00908747	0.0120012	0.605285	0.306771	0.690551	0.757213	-0.401229
3381					Unmapped	243.993	24.0845	0.0308485	0.0381609	0.653615	0.790044	0.823462	0.80838	-0.306894
3386					Unmapped	244.025	32.511	0.0056085	0.00417647	0.735408	0.526672	0.757431	1.34288	0.425332
3391	D-Mannose	0.6378			MS2 forward	244.077	262.577	0.0544109	0.0508898	0.568233	0.538156	0.760829	1.06919	0.0965173
3394	Cytidine	0.9999			MS2 forward	244.091	217.942	0.441389	0.440495	0.202585	0.987692	0.853618	1.00203	0.0029252
3399	Etomidate	0.4675			MS2 reverse	244.116	305.129	0.0162421	0.0241939	1.32412	0.04808	0.39424	0.671328	-0.57491
3402			Tiglylcarnitine;N-3-Hydroxyoctanoyl-L-homoserine lactone;3-OH-C8-HSL;3-Hydroxy-N-[(3S)-tetrahydro-2-oxo-3-furanyl]-octamide	19.4853272544619;19.3134115109561	MS1 mz matched	244.152	225.512	0.0182462	0.0200064	0.379599	0.495336	0.749116	0.912017	-0.132867
3405			N-Undecanoylglycine;	2.28757349404831;	MS1 mz matched	244.188	112.377	0.0563394	0.0872683	1.10907	0.254921	0.66345	0.645589	-0.631313
3406			4-Pyridoxic acid;Tecostanine	-2.18386625121263;-7.09753044150632	MS1 mz matched	244.189	32.201	0.198775	0.432571	1.71696	0.0446832	0.38344	0.45952	-1.1218
3408	N1-Acetylspermine	0.36135			MS2 reverse	244.224	36.7785	0.0151422	0.0233342	0.451867	0.371539	0.715604	0.648928	-0.62387
3420	Uridine	0.9957			MS2 forward	245.075	147.094	0.00745649	0.00712594	0.68359	0.714566	0.808388	1.04639	0.0654167
3421	Pseudouridine	0.3097			MS2 reverse	245.073	264.691	0.258393	0.299529	0.305344	0.625869	0.787016	0.862664	-0.213129
3423	L-2-Aminobutyric acid	0.48925			MS2 reverse	245.093	116.954	0.0279024	0.0338526	0.592674	0.399683	0.724369	0.824232	-0.278877
3427	Monoethylglycylxylidide (MEGX)	0.4999			MS2 reverse	245.105	302.424	0.285965	0.236225	0.713107	0.288265	0.681761	1.21056	0.275677
3430	Pro-Glu	0.478			MS2 reverse	245.111	382.02	0.00999039	0.0124842	1.45828	0.0746068	0.454058	0.80024	-0.321495
3434	Gly-Lys	0.3662			MS2 reverse	245.158	399.368	0.0103661	0.0143535	1.86642	0.0528477	0.407874	0.722202	-0.469526
3448	Pyridoxine	0.47725			MS2 reverse	245.988	24.618	0.00224739	0.00375555	0.666116	0.19736	0.62137	0.59842	-0.740769
3459			2-Acetamidofluorene;N-2-Fluorenylacetamide	23.7561951001144	MS1 mz matched	246.094	269.102	0.596663	0.647609	0.271394	0.639569	0.790623	0.921333	-0.118206
3461	Gly-Glu	0.6767			MS2 forward	246.106	359.021	0.0478718	0.05829	0.735	0.277131	0.67603	0.82127	-0.284071
3462	Pro-Met	0.9585			MS2 forward	246.106	330.262	0.0297415	0.0426207	2.00821	0.0207845	0.276559	0.697817	-0.519079
3472	Arg-Ala	0.8341			MS2 forward	246.154	388.361	0.00553926	0.00665349	1.06532	0.134223	0.54885	0.832534	-0.264419
3475	2-Methylbutyroylcarnitine	0.9948			MS2 forward	246.168	214.208	0.386471	0.39981	0.268556	0.93665	0.846862	0.966638	-0.0489528
3483	Myristic acid	0.39565			MS2 reverse	246.24	46.284	0.0127289	0.0184165	1.65354	0.0571297	0.418822	0.69117	-0.532888
3506	Pro-Asn	0.7798			MS2 forward	247.138	323.038	0.445773	0.5255	1.02188	0.223873	0.642752	0.848282	-0.237383
3507	Ala-Pro	0.32305			MS2 reverse	247.13	41.523	0.0199078	0.022039	0.650581	0.464805	0.741386	0.9033	-0.146723
3510			Mepivacaine;Milnacipran;Mepivacaine;5,6-Dehydrolupanine;Multiflorine	3.89075637909383;3.89075637909383;3.94478359133647;3.94478359133647;3.94478359133647	MS1 mz matched	247.174	246.71	0.44755	0.555685	1.51075	0.0914515	0.478285	0.805402	-0.312219
3516			Estrane;19-Norandrostane	19.8818363610568	MS1 mz matched	247.24	32.923	0.0185625	0.0157616	0.0755692	0.524674	0.756863	1.1777	0.235976
3529	Propoxur	0.4421			MS2 reverse	248.064	358.374	0.0223643	0.0236069	0.485782	0.65229	0.793865	0.947359	-0.0780162
3530			Ethiofencarb;Ethiofencarb;Methiocarb	2.89049764112764;3.10997355187332;3.10997355187332	MS1 mz matched	248.072	332.406	0.0113791	0.0220413	0.742036	0.175023	0.599866	0.516265	-0.953817
3534	His-Gln	0.4739			MS2 reverse	248.111	357.418	0.0428416	0.053049	1.48866	0.0719011	0.449407	0.807585	-0.308313
3535			Threoninyl-Gamma-glutamate;Gamma-glutamyl-Threonine;Glutaminyl-Threonine;Threoninyl-Glutamine;Yellow AB;1-(2-Phenyldiazenyl)-2-phthalemine	-22.5929581975862;-22.5929581975862;-22.5929581975862;-22.5929581975862;1.36618821761011	MS1 mz matched	248.111	296.734	0.203553	0.326639	2.10804	0.00702783	0.158783	0.623174	-0.682293
3540			Cadralazine;Lysyl-Histidine;Histidinyl-Lysine;Oxtriphylline;N2-Acetyl-L-aminoadipyl-delta-phosphate	12.5736127214832;12.5736127214832;12.5736127214832;12.5736127214832;-15.5382374835102	MS1 mz matched	248.147	291.453	0.0712327	0.0898203	1.0778	0.257323	0.664891	0.793058	-0.334502
3547			Aspartyl-Asparagine;Asparaginyl-Aspartate;N-Succinyl-L-glutamate;(2S)-2-(3-Carboxypropanoylamino)pentanedioic acid	-11.7780646288913;-11.7780646288913;1.57118469911816	MS1 mz matched	248.202	250.106	0.0596604	0.0595343	0.0115464	0.987947	0.85365	1.00212	0.00305293
3556			Oroselone;2-Methoxyxanthone;Dithranol;Anthralin;4-Dihydroxyethyl-8,9-epoxy-enediyne;Flurecol	4.44920232770013;4.44920232770013;4.42354564880045;4.42354564880045;4.42354564880045	MS1 mz matched	249.059	233.818	0.0202478	0.0226437	0.797319	0.259841	0.66638	0.894189	-0.161348
3566	Lys-Cys	0.7227			MS2 forward	249.114	296.734	0.0248122	0.0380296	2.13678	0.00508855	0.143738	0.652445	-0.616071
3567	Promethazine	0.4813			MS2 reverse	249.117	385.847	0.0267276	0.0169012	0.626637	0.371315	0.71553	1.5814	0.661206
3574			Pindolol;Pindolol	3.03079786413731;2.94173945458675	MS1 mz matched	249.153	319.275	0.0139975	0.0139564	0.075847	0.968356	0.85113	1.00295	0.00424565
3583			Norepinephrine sulfate;	-16.2598421526761;	MS1 mz matched	250.027	24.575	0.0185998	0.0228907	0.375523	0.634666	0.789346	0.812551	-0.29947
3589			Nitroglycerin;Deoxycytidine;2'-Deoxycytidine	11.0090207916267;-7.04564609894144	MS1 mz matched	250.078	186.232	0.126992	0.145602	1.07102	0.179922	0.604902	0.872186	-0.197293
3590	N-Acetyl-L-glutamate	0.4099			MS2 reverse	250.09	361.804	0.0221557	0.0326259	1.84336	0.0456379	0.386575	0.679082	-0.558343
3591	N-Acetyl-L-glutamic acid	0.41215			MS2 reverse	250.09	305.288	0.0346283	0.0549828	2.32961	0.00131327	0.10119	0.629802	-0.66703
3593			Alendronic acid;Alendronic acid;Alendrote;(4-Amino-1-hydroxybutylidene)bisphosphonic acid	-4.01451649165292;-4.01451649165292	MS1 mz matched	250.102	151.891	0.206535	0.17906	1.472	0.0989905	0.487051	1.15344	0.205947
3608			2,4-Dichloro-3-oxoadipate	3.50939992769818	MS1 mz matched	250.947	337.356	0.750176	0.780528	0.924189	0.230935	0.647826	0.961113	-0.0572219
3609			Bis(methylsulfonylmethyl) disulfide;(2R)-O-Phospho-3-sulfolactate;(2R)-Phosphosulfolactate	23.0613635803911;-11.3792573697023	MS1 mz matched	250.952	25.24	0.102214	0.104537	0.461544	0.652546	0.793929	0.977782	-0.0324151
3621	5'-Deoxyadenosine	0.49995			MS2 reverse	251.101	180.802	0.081734	0.123666	0.993754	0.315803	0.69454	0.660928	-0.597436
3627	n-Propyl cinnamate	0.48865			MS2 reverse	251.133	337.851	0.00520635	0.00805104	2.18544	0.00463847	0.139104	0.646668	-0.628903
3645	N-Tris[hydroxymethyl]methyl-2-aminoethanesulfonic acid [TES]	0.34255			MS2 reverse	252.051	327.507	0.00615862	0.00766	1.02483	0.342552	0.705348	0.803997	-0.314738
3649			7-Aminonitrazepam;3-Oxohexobarbital	-0.608110056547361;9.99350068023068	MS1 mz matched	252.106	356.664	0.215749	0.402928	1.99927	0.0247696	0.296954	0.535451	-0.901172
3667					Unmapped	253.012	343.945	0.0539532	0.0572529	0.63472	0.500464	0.75043	0.942367	-0.0856396
3673	Pro-Val	0.8599			MS2 forward	253.094	491.274	0.0186145	0.0195769	0.429434	0.556888	0.766787	0.950839	-0.072727
3677			Cimetidine;Cimetidine	9.06250527925832;9.12279560531568	MS1 mz matched	253.126	238.4	0.0290064	0.0344966	0.697406	0.40835	0.726864	0.840847	-0.250085
3684			N-Phosphohypotaurocyamine;N(omega)-Phosphohypotaurocyamine	-3.89597065728685	MS1 mz matched	253.996	346.809	0.013322	0.0135443	0.097844	0.854839	0.83463	0.983591	-0.0238691
3689					Unmapped	254.042	260.592	0.0134807	0.0152629	1.38276	0.0848176	0.469605	0.883232	-0.179135
3714	Daidzein	0.4828			MS2 reverse	255.063	42.18	0.0272338	0.0162489	0.36702	0.344624	0.706128	1.67604	0.745058
3719			1,2-Dehydro-alpha-cyperone;Isogermafurene;1,10-Oxidocalamenene;(R)-ar-Turmerone;Furanodiene;5beta-1,3,7(11)-Eudesmatrien-8-one;2-Hexyl-3-phenyl-2-propenal;1,3,5,11-Bisabolatetraen-10-one;Atractylone;Atractylol;Atractyloxide;Furanodiene	11.9578213097173;11.9578213097173;11.9578213097173;11.9578213097173;11.9578213097173;11.9578213097173;11.9578213097173;11.9578213097173;12.0286058753311;12.0286058753311	MS1 mz matched	255.111	41.369	0.0369806	0.0224203	1.77628	0.0300643	0.32261	1.64943	0.721964
3721	Ile-Thr	0.4962			MS2 reverse	255.131	425.328	0.0645977	0.0751371	0.0695768	0.701206	0.805447	0.85973	-0.218044
3726					Unmapped	255.206	35.837	0.292053	0.522207	0.934483	0.283089	0.679141	0.559266	-0.838393
3738	5-Hydroxymethylcytidine	0.31065			MS2 reverse	256.09	349.497	0.0104952	0.0123572	1.10314	0.149075	0.569551	0.84932	-0.23562
3744			(2E)-Piperamide-C5:1;(E,E)-Piperlonguminine;C20916;Tabtoxin biosynthesis intermediate 6	-20.1126547741964;-20.1126547741964;-5.49184004108399	MS1 mz matched	256.127	288.784	0.113509	0.0967266	0.5773	0.404797	0.725852	1.17351	0.230828
3747					Unmapped	256.199	237	0.0713313	0.0768162	0.623882	0.502921	0.751065	0.928597	-0.106875
3750			Palmitic amide;N-D-Glucosylarylamine	22.165180215667;-20.4785497230858	MS1 mz matched	256.262	30.882	0.243866	0.208293	0.254875	0.503888	0.751314	1.17078	0.227472
3751			Phosfolan	10.8298370471233	MS1 mz matched	256.297	47.5245	0.602747	0.407055	1.00983	0.299184	0.687052	1.48075	0.566329
3752					Unmapped	256.298	117.767	0.265405	0.269905	0.265716	0.855731	0.834774	0.983327	-0.0242566
3754			Phosfolan	10.1682486945035	MS1 mz matched	256.297	90.261	0.392708	0.413973	0.876194	0.324431	0.698184	0.948633	-0.0760783
3766			Artemidiol;Methyl (2R*,3S*)-2,3-dihydro-3-hydroxy-2-isopropenyl-5-benzofurancarboxylate;1'-Acetoxychavicol;1'-Acetoxychavicol acetate;(S)-2,3-Dihydro-6-hydroxy-5-(hydroxyacetyl)-2-isopropenylbenzofuran;Aloesol;Coixinden B;1'-Acetoxychavicol acetate;Coixinden B	-5.16427051753187;-5.16427051753187;-5.16427051753187;-5.16427051753187;-5.16427051753187;-5.16427051753187;-5.16427051753187;-5.12625101889115;-5.12625101889115	MS1 mz matched	257.072	214.662	0.0845541	0.0965417	0.72771	0.395601	0.723163	0.875829	-0.191279
3771			7-Hydroxy-5-methoxyflavan;4-Methoxybenzyl phenylacetate;4'-O-Methylequol;Xenognosin A;Xenognosin A;Broussin;7-Hydroxy-4'-methoxyflavan;7,4'-Dihydroxy-8-methylflavan;Loroglossol;Orchinol;9,10-Dihydro-5,7-dimethoxyphenthren-2-ol;Pterostilbene	4.67650720390157;4.67650720390157;4.67650720390157;4.67650720390157;4.84987109054794;4.84987109054794;4.84987109054794;4.84987109054794;4.84987109054794;4.84987109054794	MS1 mz matched	257.111	147.218	0.072621	0.0710492	0.474146	0.805189	0.826205	1.02212	0.0315688
3772	His-Thr	0.9555			MS2 forward	257.122	314.515	0.00845872	0.00676501	0.671791	0.449032	0.737475	1.25036	0.322347
3775					Unmapped	257.145	246.553	1.17062	1.30356	0.68789	0.485391	0.74663	0.898019	-0.155183
3777			6-Hydroxyshogaol;(3beta,6beta)-Furanoeremophilane-3,6-diol 6-acetate;Acetylbalchanolide;Acetylvalerenolic acid;9-Acetoxyfukinanolide;Isotrichodermin;[6]-Gingerdione;Thioperamide	12.1187349489801;12.1187349489801;12.1187349489801;12.1187349489801;12.1187349489801;12.1187349489801;12.1187349489801;-4.10716693779556	MS1 mz matched	257.158	430.024	0.0160724	0.0238575	2.19253	0.00633905	0.154182	0.673686	-0.569852
3787			4-Nitrophenyl sulfate;SWEP	10.2400288705252;2.73990868793763	MS1 mz matched	257.944	26.647	0.0122859	0.00989374	0.0350647	0.687843	0.802414	1.24178	0.312411
3789					Unmapped	257.97	28.816	0.00461555	0.00545078	0.36145	0.686851	0.802185	0.846769	-0.239959
3797	2'-O-methylcytidine	0.9986			MS2 forward	258.106	155.788	0.0509754	0.0525126	0.389148	0.746995	0.815168	0.970726	-0.0428635
3799	Glycerophosphocholine	0.9836			MS2 forward	258.109	356.43	13.2062	14.2966	0.53844	0.413586	0.728328	0.923733	-0.114452
3802	5-Methylcytidine	0.9974			MS2 forward	258.106	205.273	0.0457276	0.0481252	0.522729	0.621898	0.785947	0.950179	-0.0737281
3817			1,3,5-Trihydroxy-10-methylacridone;N-Benzoyl-4-hydroxyanthranilate	-3.91694338461811;-3.91694338461811	MS1 mz matched	258.24	33.933	0.0157485	0.0204604	1.53576	0.0955897	0.483229	0.769707	-0.377619
3834	1-Methylpseudouridine	0.6665			MS2 forward	259.09	157.007	0.0154053	0.0170397	0.419418	0.69856	0.804854	0.904085	-0.145469
3837	Ribothymidine	0.7576			MS2 forward	259.09	394.959	0.0117822	0.0148497	1.61998	0.0493031	0.397897	0.793428	-0.33383
3843	L-Saccharopine	0.7553			MS2 forward	259.126	373.85	0.00932699	0.00961377	0.209079	0.729128	0.811493	0.97017	-0.043691
3844			Cyclo[(Z)-alpha,beta-didehydrophenylalanyl-L-leucyl];(3Z,6S)-3-Benzylidene-6-(2-methylpropyl)piperazine-2,5-dione	-15.6723101858532	MS1 mz matched	259.133	28.0645	0.0150094	0.0136382	0.382498	0.51011	0.752894	1.10055	0.138219
3860			N-Acetyl-b-D-galactosamine;N-Acetyl-D-glucosamine;N-Acetylgalactosamine;Avenic acid B;Beta-N-Acetylglucosamine;N-Acetylmannosamine;N-Acetyl-D-glucosamine;N-Acetylchitosamine;2-Acetamido-2-deoxy-D-glucose;Glcc;N-Acetyl-D-mannosamine;2-Acetamido-2-deoxy-D-mannose;N-Acetyl-D-galactosamine;N-Acetyl-D-chondrosamine;2-Acetamido-2-deoxy-D-galactose;N-Acetylhexosamine;N-Acetyl-D-hexosamine;N-Acetyl-beta-…	-8.7620450959838;-8.7620450959838;-8.7620450959838;-8.7620450959838;-8.7620450959838;-8.7620450959838;-8.59378922332603;-8.59378922332603;-8.59378922332603;-8.59378922332603;-8.59378922332603;-8.59378922332603;-8.59378922332603;-8.59378922332603;-8.59378922332603;-8.59378922332603;-8.59378922332603;-8.59378922332603;-8.59378922332603	MS1 mz matched	260.051	231.247	0.0509851	0.0526362	0.338288	0.699234	0.805005	0.968631	-0.0459802
3862	2-Thiocytidine	0.9978			MS2 forward	260.067	158.451	0.0818339	0.0900764	0.314663	0.511806	0.753319	0.908494	-0.138451
3863			N-(1-Deoxy-1-fructosyl)glycine;Fructoseglycine;N-Acetyl-D-glucosamite;N-Glycolyl-D-glucosamine;Glycolyl-D-mannosamine;N-Glycolyl-D-mannosamine	-7.81070568590913;-7.81070568590913;-8.01400679674762;-8.01400679674762;-8.01400679674762	MS1 mz matched	260.072	359.599	0.464042	0.650063	1.57945	0.0648285	0.435973	0.713842	-0.486323
3864	1,7-Dimethyluric acid	0.4952			MS2 reverse	260.072	383.48	0.200926	0.259913	1.39876	0.106308	0.500869	0.77305	-0.371367
3882			L-Hexanoylcarnitine;Hexanoylcarnitine;	19.4680606555196;19.4680606555196;	MS1 mz matched	260.183	201.079	0.0721632	0.0628531	0.0584357	0.703726	0.806009	1.14812	0.19928
3894	Met-Glu	0.426			MS2 reverse	261.092	208.367	0.0103737	0.0120596	1.63472	0.0795452	0.461945	0.860203	-0.21725
3899	Val-Val	0.4959			MS2 reverse	261.115	356.472	0.0141128	0.0190346	1.4011	0.0707525	0.447356	0.741427	-0.431624
3903	Arg-Ser	0.4655			MS2 reverse	261.142	397.733	0.0417339	0.0539685	1.04186	0.211221	0.633039	0.773301	-0.370898
3905			Carisoprodol;Carisoprodol	-10.0213854398228;-9.99332753219184	MS1 mz matched	261.179	245.451	2.44644	2.66933	0.698534	0.451272	0.738011	0.916498	-0.125797
3909			5-Methylthioribose 1-phosphate;5-Methylthioribulose 1-phosphate;S-Methyl-5-thio-D-ribose 1-phosphate;S-Methyl-5-thio-alpha-D-ribose 1-phosphate;S-Methyl-5-thio-5-deoxy-D-ribose 1-phosphate;S-Methyl-5-thio-D-ribulose 1-phosphate	19.2158400012123;19.2158400012123;19.2158400012123;19.2158400012123	MS1 mz matched	261.215	252.485	0.0623352	0.0512014	0.673755	0.394813	0.722927	1.21745	0.283863
3917					Unmapped	262.036	266.473	0.0504024	0.055563	0.878656	0.36108	0.71206	0.907121	-0.140633
3925	Bupropion	0.3548			MS2 reverse	262.1	356.166	0.0289534	0.0296024	0.191433	0.89757	0.841253	0.978078	-0.0319792
3928	Ala-Lys	0.3361			MS2 reverse	262.116	220.76	0.00846893	0.0131114	0.687754	0.12934	0.541393	0.645922	-0.630568
3929	Pro-Phe	0.49995			MS2 reverse	262.126	393.06	0.0575913	0.0989626	2.03338	0.0476851	0.393034	0.58195	-0.781032
3931	D-Biotin	0.4762			MS2 reverse	262.126	366.267	0.113061	0.143026	1.62076	0.0646315	0.43557	0.79049	-0.339181
3932			O-Phosphotyrosine;Phosphotyrosine;Phosphonotyrosine	-22.6688986877293;-22.6688986877293	MS1 mz matched	262.162	277.094	0.168269	0.188891	1.00823	0.256887	0.664631	0.890829	-0.16678
3946	Primidone	0.408			MS2 reverse	263.078	33.217	0.00614237	0.0422371	0.886241	0.378584	0.7179	0.145426	-2.78164
3953			5,6-Dihydro-4-methoxy-6-[2-(4-methoxyphenyl)ethyl]-2H-pyran-2-one;Dihydrowyerol;Dihydrosuberenol;Enokipodin D;Armexifolin;Sudan Brown RR;C.I. 11285;4-[2-(1-phthalenyl)diazenyl]-1,3-benzenediamine	2.61597233415243;2.61597233415243;2.61597233415243;2.61597233415243;2.61597233415243;-2.30885031308125	MS1 mz matched	263.121	439.464	0.0252023	0.0389302	2.05984	0.00744127	0.161244	0.647372	-0.627333
3981	Indole-3-butyric acid	0.36575			MS2 reverse	264.121	231.256	0.00748771	0.00643467	0.832836	0.376827	0.717334	1.16365	0.218659
4002	3-Methoxy-4-Hydroxyphenylglycol Sulfate	0.42725			MS2 reverse	265.033	320.522	0.00473663	0.00606066	1.39609	0.0992252	0.487308	0.781537	-0.355613
4015	Alpha-N-Phenylacetyl-L-glutamine	0.9813			MS2 forward	265.115	198.607	0.0156271	0.0113195	0.152482	0.599071	0.779589	1.38055	0.465247
4022	trans-Vaccenic acid	0.4588			MS2 reverse	265.25	32.9495	0.0468549	0.0379908	0.351339	0.383205	0.719368	1.23332	0.302549
4024			Bezolin	-23.4591360370204	MS1 mz matched	265.957	334.168	0.0298734	0.0309078	0.123908	0.79831	0.82497	0.966533	-0.0491095
4031			Nitroglycerin;Deoxycytidine;2'-Deoxycytidine	11.0090207916267;-7.04564609894144	MS1 mz matched	266.051	186.232	0.0427225	0.0486233	1.16493	0.165278	0.589242	0.878643	-0.186652
4032			Carboxyspermidine;2-Amino-4-[(4-aminobutyl)amino]-butanoic acid	-24.8483063763688	MS1 mz matched	266.057	36.133	0.0117192	0.0112446	0.0981059	0.827641	0.830119	1.0422	0.0596379
4035	Guanosine	0.9917			MS2 forward	266.086	122.747	0.00462162	0.00583739	1.24002	0.134796	0.549703	0.791728	-0.336923
4040	Thiamine	0.48665			MS2 reverse	266.121	327.708	0.00954637	0.0128955	1.38488	0.133974	0.548479	0.740286	-0.433845
4059			2-O-p-Coumaroyltartronic acid;	16.3406128900258;	MS1 mz matched	267.057	222.028	0.0237996	0.0232833	0.267394	0.78126	0.821831	1.02217	0.0316416
4066			threo-Syringoylglycerol;	13.5676856568559;	MS1 mz matched	267.086	302.378	0.0315923	0.0279639	0.448858	0.436033	0.734267	1.12975	0.17601
4069	Phe-His	0.3454			MS2 reverse	267.118	295.26	0.0036834	0.00515489	0.822572	0.2186	0.638804	0.714544	-0.484905
4071	6-Benzylaminopurine	0.4998			MS2 reverse	267.131	321.751	0.0159514	0.0223514	0.864217	0.212471	0.634036	0.713666	-0.48668
4094	Adenosine	0.5			MS2 reverse	268.101	361.852	0.158361	0.224815	1.84475	0.0409584	0.370378	0.704403	-0.505527
4111			Dimethylallylpyrophosphate;Isopentenyl pyrophosphate;Isopentenyl diphosphate;delta3-Isopentenyl diphosphate;delta3-Methyl-3-butenyl diphosphate;Dimethylallyl diphosphate;2-Isopentenyl diphosphate;delta2-Isopentenyl diphosphate;Dimethylallyl pyrophosphate;DMAPP;Monoprenyl diphosphate;Prenyl diphosphate	4.7730576956456;4.7730576956456;4.87793377233957;4.87793377233957	MS1 mz matched	268.997	339.168	19.9451	20.149	0.0542347	0.775742	0.82079	0.989882	-0.0146722
4119			Ribose 1-phosphate;D-Arabinose 5-phosphate;Beta-L-arabinose 1-phosphate;Xylulose 5-phosphate;D-Xylulose 1-phosphate;D-Ribulose 5-phosphate;D-Ribose 5-phosphate;D-Ribose 5-phosphate;Ribose 5-phosphate;D-Ribulose 5-phosphate;D-Xylulose 5-phosphate;alpha-D-Ribose 1-phosphate;Ribose 1-phosphate;D-Ribose 1-phosphate;L-Ribulose 5-phosphate;D-Arabinose 5-phosphate;L-Xylulose 5-phosphate;alpha-D-Ribose 5…	9.56065321854075;9.56065321854075;9.56065321854075;9.56065321854075;9.56065321854075;9.56065321854075;9.56065321854075;9.56065321854075;9.56065321854075;9.56065321854075;9.56065321854075;9.56065321854075;9.56065321854075;9.56065321854075;9.56065321854075;9.56065321854075;9.56065321854075;9.56065321854075;9.56065321854075;9.56065321854075;9.56065321854075	MS1 mz matched	269.079	283.161	0.0226758	0.0286327	1.28456	0.115309	0.517861	0.791957	-0.336506
4120	Inosine	0.9999			MS2 forward	269.086	196.686	0.114207	0.0907021	1.38054	0.172973	0.597699	1.25915	0.332447
4125			Histidinyl-Hydroxyproline;Acetylcarnosine;Hydroxyprolyl-Histidine;Pentostatin;Dexrazoxane;Deoxycoformycin;Pentostatin	-8.03753120540204;-8.03753120540204;-8.03753120540204;-8.03753120540204;-8.03753120540204;-8.20536690677132	MS1 mz matched	269.123	298.162	0.314847	0.348764	0.868176	0.650751	0.793478	0.90275	-0.147602
4126			Kamahine C;3-Methylcholanthrene;5,6-Cyclopenteno-1,2-benzanthracene;2,3-Dihydro-1H-benzo[a]cyclopent[h]anthracene	-19.6888779998543;2.21762072345101;2.21762072345101	MS1 mz matched	269.126	38.044	0.0383221	0.0340376	0.689846	0.358881	0.711293	1.12588	0.171047
4148			Cycloguanil hydrochloride;1-(4-Chlorophenyl)-1,6-dihydro-6,6-dimethyl-1,3,5-triazine-2,4-diamine monohydrochloride	-19.1590567473273	MS1 mz matched	270.061	327.425	0.0226737	0.0306322	1.35374	0.161068	0.584384	0.740191	-0.434031
4161			Aspartyl-Asparagine;Asparaginyl-Aspartate;N-Succinyl-L-glutamate;(2S)-2-(3-Carboxypropanoylamino)pentanedioic acid	-9.30400764057683;-9.30400764057683;4.04527471462518	MS1 mz matched	270.19	243.564	0.0349092	0.0356216	0.116312	0.852263	0.834213	0.980002	-0.0291441
4203			S-Acetyldihydrolipoamide;S-Acetyldihydrolipoamide-E;S-Acetyldihydrolipoamide;6-S-Acetyldihydrolipoamide	-10.9207384422306;-10.9207384422306;-10.8396427414515	MS1 mz matched	272.072	304.553	0.00663867	0.0113894	2.34574	0.000731706	0.0938454	0.58288	-0.77873
4214					Unmapped	272.256	34.6705	0.189299	0.241677	1.1124	0.209237	0.631438	0.783271	-0.352416
4224			5-(Hydroxyphenyl)-gamma-valerolactone-O-sulphate;2-epi-5-epi-Valiolone 7-phosphate;5-epi-Valiolone 7-phosphate	-9.03852759065183;12.1310283400095;12.1310283400095	MS1 mz matched	273.04	343.175	0.0800742	0.0807683	0.0824611	0.930165	0.845959	0.991406	-0.0124527
4226			Artemidiol;Methyl (2R*,3S*)-2,3-dihydro-3-hydroxy-2-isopropenyl-5-benzofurancarboxylate;1'-Acetoxychavicol;1'-Acetoxychavicol acetate;(S)-2,3-Dihydro-6-hydroxy-5-(hydroxyacetyl)-2-isopropenylbenzofuran;Aloesol;Coixinden B;1'-Acetoxychavicol acetate;Coixinden B	-5.16427051753187;-5.16427051753187;-5.16427051753187;-5.16427051753187;-5.16427051753187;-5.16427051753187;-5.16427051753187;-5.12625101889115;-5.12625101889115	MS1 mz matched	273.046	214.928	0.0362592	0.0425789	0.997449	0.311916	0.692846	0.851576	-0.231793
4230			Methionyl-Threonine;Threoninyl-Methionine;Flindersiachromone;2-(2-Phenylethyl)chromone	-18.9037347034915;-18.9037347034915;-21.5914152533302	MS1 mz matched	273.083	180.818	0.0181495	0.0288791	1.06931	0.246598	0.658291	0.628465	-0.670096
4238			(S)-5-Diphosphomevalonic acid;(R)-Mevalonic acid-5-pyrophosphate;Citrus Red No.2;Citrus Red 2	10.0611164139898;10.0611164139898;12.6575664172932	MS1 mz matched	273.106	365.634	0.0545749	0.0756597	1.54576	0.0690864	0.444294	0.72132	-0.471288
4239					Unmapped	273.119	246.169	0.083431	0.0931122	0.609694	0.55982	0.767724	0.896027	-0.158386
4245			beta-Obscurine	-14.3282845111882	MS1 mz matched	273.19	243.565	0.796517	0.927549	1.0344	0.172645	0.59735	0.858733	-0.219719
4246			beta-Obscurine	2.13344482453338	MS1 mz matched	273.189	261.406	0.0918749	0.107458	0.871925	0.359028	0.711345	0.854988	-0.226024
4262	Propazine	0.38			MS2 reverse	274.088	345.45	0.144067	0.257826	2.0074	0.0324342	0.33446	0.558777	-0.839655
4273			(2E)-Piperamide-C5:1;(E,E)-Piperlonguminine;C20916;Tabtoxin biosynthesis intermediate 6	-20.1126547741964;-20.1126547741964;-5.49184004108399	MS1 mz matched	274.139	288.794	1.01673	0.904293	0.270108	0.584197	0.775238	1.12434	0.169078
4283	Palmitic acid	0.3744			MS2 reverse	274.273	46.2295	3.94127	5.22746	1.45457	0.138231	0.554718	0.753955	-0.40745
4285					Unmapped	274.907	343.158	0.0978403	0.100534	0.475202	0.5735	0.772002	0.973209	-0.039178
4303	Val-Leu	0.49575			MS2 reverse	275.132	389.641	0.0191192	0.0239834	1.76863	0.0340635	0.342084	0.797186	-0.327012
4305			Lysyl-Glutamate;Glutamyl-Lysine;	-1.90960616883411;-1.90960616883411;	MS1 mz matched	275.14	185.698	0.0190335	0.0118593	1.16103	0.199847	0.623549	1.60495	0.68253
4307	Metaproterenol	0.43045			MS2 reverse	275.141	288.805	0.119127	0.108645	0.222535	0.645266	0.792087	1.09649	0.132886
4308			Panaquinquecol 4;[6]-Dehydroshogaol;2-Butyl-5-[2-(4-hydroxy-3-methoxyphenyl)ethyl]furan;4-Hydroxy-3-polyprenylbenzoate;2-Polyprenyl-6-methoxy-1,4-benzoquinone;1b-Furanoeudesm-4(15)-en-1-ol acetate;Podocarpic acid;Carbestrol;3-Ethyl-4-(p-methoxyphenyl)-2-methyl-3-cyclohexene-1-carboxylic acid;Geranyl-hydroxybenzoate	2.57188498225963;2.57188498225963;2.57188498225963;2.57188498225963;2.57188498225963;2.57188498225963;2.55218818123565;2.55218818123565;2.55218818123565	MS1 mz matched	275.158	315.935	0.0214378	0.0219386	0.0270433	0.934695	0.846591	0.977173	-0.0333139
4325	n-Propyl gallate	0.3126			MS2 reverse	276.088	298.296	0.0289774	0.0367211	0.609324	0.332974	0.70164	0.78912	-0.341684
4329	L-Pyroglutamic acid	0.7017			MS2 forward	276.118	395.87	0.399465	0.362446	0.861377	0.566223	0.769746	1.10214	0.140303
4334			Glutarylcarnitine;	17.5101930009202;	MS1 mz matched	276.142	353.594	0.0628329	0.0658826	0.415019	0.759591	0.817675	0.953709	-0.0683789
4338	Ile-Cys	0.47385			MS2 reverse	276.142	305.601	0.0276813	0.0385856	1.61014	0.11531	0.517862	0.717401	-0.479149
4349					Unmapped	276.829	315.308	0.0286751	0.0310333	0.552455	0.496168	0.74932	0.924011	-0.114018
4359			Ranunculin	8.86141742842903	MS1 mz matched	277.087	286.709	0.032828	0.031184	0.564139	0.750745	0.815922	1.05272	0.0741213
4364	gamma-L-Glutamyl-L-phenylalanine	0.8709			MS2 forward	277.116	187.719	0.00628158	0.00639533	0.151392	0.910096	0.843095	0.982214	-0.0258903
4368	His-Val	0.3617			MS2 reverse	277.127	281.052	0.0139091	0.0148386	0.0678207	0.745744	0.814916	0.937359	-0.0933271
4370	Pro-Thr	0.7211			MS2 forward	277.136	264.138	0.00738154	0.00877704	0.479543	0.403879	0.725588	0.841005	-0.249814
4375	cis-9-Palmitoleic acid	0.6322			MS2 forward	277.214	42.83	0.0850994	0.0978211	0.180974	0.433289	0.733569	0.86995	-0.200996
4406			Paraquat dichloride;Methyl viologen;Paraquat dichloride;1,1'-Dimethyl-4,4'-bipyridinium dichloride	-17.1991464785202;-17.1839155427437	MS1 mz matched	279.036	277.239	0.0707782	0.0841192	2.03708	0.00982152	0.188146	0.841404	-0.24913
4409			Cyazine	8.33024420114853	MS1 mz matched	279.054	25.271	0.0707696	0.079775	1.05726	0.268567	0.671371	0.887115	-0.172807
4411			L-Gizzerosine;Borrerine;Festuclavine;6,8-beta-Dimethylergoline	5.7216350020451;-10.8259987192054;-10.8259987192054	MS1 mz matched	279.12	28.942	0.635785	0.668205	0.790653	0.834947	0.831355	0.951482	-0.071752
4431	Phthalic acid Mono-2-ethylhexyl Ester	0.9871			MS2 forward	279.156	112.217	0.222238	0.230653	1.10438	0.194986	0.619252	0.96352	-0.0536137
4449			Glycerophosphocholine;Tolmetin;Ismine	0.684939968225977;-8.55680865270788;-8.55680865270788	MS1 mz matched	280.09	356.476	4.86145	5.34988	1.25854	0.0992417	0.487326	0.908702	-0.138121
4453	Val-Tyr	0.6119			MS2 forward	280.138	305.237	0.359468	0.590087	1.53977	0.0748599	0.45448	0.609178	-0.715065
4454			(±)-Metalaxyl;Metalaxyl;Metalaxyl-M	18.1911284779896;18.0413839153247;18.0413839153247	MS1 mz matched	280.152	209.88	0.060413	0.0701987	0.403514	0.764346	0.818603	0.860599	-0.216586
4456			2-(5,8-Tetradecadienyl)cyclobutanone;6,10,14-Trimethyl-5,9,13-pentadecatrien-2-one;4-Dodecylphenol	-2.53823303502973;-2.53823303502973;-2.66941540182068	MS1 mz matched	280.261	33.2865	0.187048	0.140895	0.233948	0.405711	0.726114	1.32757	0.408789
4467	Sulfamonomethoxine	0.9572			MS2 forward	281.068	41.996	0.0771944	0.103721	0.0409943	0.392549	0.722247	0.744253	-0.426135
4473	3-Deoxy-2-keto-6-phosphogluconic acid	0.3983			MS2 reverse	281.104	278.349	0.0138585	0.0145328	0.117409	0.875513	0.837902	0.953598	-0.0685464
4476	Phenylethylamine	0.45835			MS2 reverse	281.135	38.555	0.0317576	0.0153251	0.80233	0.352799	0.709131	2.07226	1.05121
4486					Unmapped	282.011	278.075	0.0165261	0.0224063	1.65539	0.0632263	0.432642	0.737564	-0.43916
4489			2-Amino-1,2-bis(p-chlorophenyl)ethanol	-19.2145244725746	MS1 mz matched	282.046	218.15	0.160736	0.171393	0.981635	0.257278	0.664864	0.937823	-0.0926124
4494			N-(1-Deoxy-1-fructosyl)histidine;Piplartine;Piperlongumine;Crimidine;Haemanthidine;Hemanthidine;9-O-Demethyl-2alpha-hydroxyhomolycorine	-4.09936481923452;-16.7125842291662;-16.7125842291662;-16.7125842291662;-16.7125842291662	MS1 mz matched	282.106	305.243	0.0269262	0.0442553	2.40347	0.000572966	0.0897689	0.608429	-0.716839
4495	1-Methyladenosine	0.9981			MS2 forward	282.117	262.652	0.032374	0.0318148	0.408573	0.918946	0.844371	1.01757	0.0251347
4496	Ethylmalonic acid	0.47575			MS2 reverse	282.116	347.644	0.0433634	0.0650276	1.64974	0.0781031	0.459717	0.666847	-0.584573
4500			2'-O-Methyladenosine;1-Methyladenosine;3'-O-Methyladenosine;N6-Methyladenosine;1-Methyladenosine;O6-Methyl-2'-deoxyguanosine	5.67744424379625;5.67744424379625;5.67744424379625;5.67744424379625;5.69167350851927;5.69167350851927	MS1 mz matched	282.132	194.435	0.0229436	0.0202814	0.124423	0.699845	0.805143	1.13127	0.177938
4501	Ile-Ser	0.4958			MS2 reverse	282.141	305.29	0.0122536	0.0103128	0.112743	0.689979	0.802905	1.1882	0.248779
4508			Oleamide;Dodemorph;Oleamide;Oleyl amide;(Z)-9-Octadecemide	18.8248476457872;18.6993439443757;18.6993439443757	MS1 mz matched	282.277	33.0995	1.38046	1.06964	0.214549	0.419185	0.72986	1.29058	0.368022
4509			Avenanthramide 1c;Avenanthramide G;(Z)-N-Coumaroyl-5-hydroxyanthranilic acid;Marshdine;Sphingosine;Sphingenine;Sphingoid;Sphing-4-enine;3-Dehydrosphinganine;3-Dehydro-D-sphinganine;Palmitoylethanolamide;Palmidrol	13.0313577905879;13.0313577905879;13.0313577905879;13.0313577905879;-1.33653031388842;-1.33653031388842;-1.33653031388842	MS1 mz matched	282.276	94.8535	0.0997175	0.0813558	0.454252	0.31501	0.694197	1.2257	0.293602
4525	2'-O-methylinosine	0.4977			MS2 reverse	283.101	135.024	0.0906705	0.0935754	0.438846	0.613017	0.783518	0.968957	-0.0454955
4531			C;GSK 4716	2.4087605729285;2.4087605729285	MS1 mz matched	283.137	295.3	0.05199	0.052888	0.169359	0.897074	0.841179	0.983021	-0.0247058
4536			Cynaratriol;Pisumic acid;Anguidol;Dihydrophaseic acid;Octyl gallate;Artabsinolide D;Oxyhumulinic acid;Epidihydrophaseic acid;Bisbynin;Hymenoxon;Qing Hau Sau;Artemisinin;Dihydrophaseic acid;(-)-Dihydrophaseic acid	-2.56533193175054;-2.56533193175054;-2.56533193175054;-2.56533193175054;-2.56533193175054;-2.56533193175054;-2.56533193175054;-2.56533193175054;-2.56533193175054;-2.48097886664921;-2.48097886664921;-2.48097886664921	MS1 mz matched	283.151	39.394	0.0292204	0.0330965	0.73406	0.427112	0.73197	0.882885	-0.179702
4539			Carisoprodol;Carisoprodol	-10.0213854398228;-9.99332753219184	MS1 mz matched	283.161	245.45	0.912946	1.00397	0.88757	0.307198	0.690744	0.909337	-0.137113
4540			(-)-(E)-1-(4-Hydroxyphenyl)-7-phenyl-6-hepten-3-ol;Miltirone;4-Prenyldihydropinosylvin;Miltirone;Diethylstilbestrol monomethyl ether;Mestilbol;3-Hydroxy-1-methylestra-1,3,5(10),6-tetraen-17-one;1-Methyl-6-dehydroestrone	10.703426454142;10.703426454142;10.6321900186515;10.6321900186515;10.6321900186515;10.6321900186515	MS1 mz matched	283.172	55.127	0.11792	0.13269	0.505917	0.531432	0.758823	0.888694	-0.170242
4541			(-)-(E)-1-(4-Hydroxyphenyl)-7-phenyl-6-hepten-3-ol;Miltirone;4-Prenyldihydropinosylvin;Miltirone;Diethylstilbestrol monomethyl ether;Mestilbol;3-Hydroxy-1-methylestra-1,3,5(10),6-tetraen-17-one;1-Methyl-6-dehydroestrone	10.703426454142;10.703426454142;10.6321900186515;10.6321900186515;10.6321900186515;10.6321900186515	MS1 mz matched	283.172	71.6855	0.0967933	0.105424	0.34882	0.674995	0.799408	0.918132	-0.123227
4548			Risedronate;Risedronic acid;Risedrote	20.2808417108963;20.1914409519959	MS1 mz matched	284.007	336.313	0.271467	0.27397	0.0627589	0.942631	0.847686	0.990865	-0.0132391
4556	Ile-Asn	0.6954			MS2 forward	284.104	356.37	0.130768	0.141623	0.4616	0.42362	0.731049	0.923351	-0.115049
4566					Unmapped	284.205	236.534	0.122662	0.125941	0.0609855	0.852288	0.834217	0.973961	-0.038064
4570	Stearamide	0.33975			MS2 reverse	284.292	32.451	0.0647309	0.0550739	0.26228	0.482717	0.745946	1.17535	0.233087
4575			Dimethylallylpyrophosphate;Isopentenyl pyrophosphate;Isopentenyl diphosphate;delta3-Isopentenyl diphosphate;delta3-Methyl-3-butenyl diphosphate;Dimethylallyl diphosphate;2-Isopentenyl diphosphate;delta2-Isopentenyl diphosphate;Dimethylallyl pyrophosphate;DMAPP;Monoprenyl diphosphate;Prenyl diphosphate	4.7730576956456;4.7730576956456;4.87793377233957;4.87793377233957	MS1 mz matched	284.969	338.298	0.0233904	0.0250386	0.680527	0.417272	0.72934	0.934171	-0.0982421
4580					Unmapped	285.024	156.901	0.00486158	0.0062894	1.19884	0.14899	0.56944	0.772981	-0.371496
4582			Lucernol;Repensol;Aureol;Rhein;Rhein	-0.309824149182733;-0.309824149182733;-0.309824149182733;-0.309824149182733;-0.35207288201489	MS1 mz matched	285.036	23.89	0.0231459	0.0376758	0.307659	0.331639	0.70111	0.614345	-0.702879
4584	Glycitein	0.4775			MS2 reverse	285.073	42.109	0.00953795	0.0122912	0.922056	0.253718	0.66272	0.776001	-0.36587
4586	Xanthosine	0.9474			MS2 forward	285.081	281.329	0.00593581	0.00686679	0.892601	0.266608	0.670273	0.864423	-0.210191
4588	Val-Glu	0.48805			MS2 reverse	285.09	382.456	0.00297887	0.00369099	1.12653	0.138054	0.554463	0.807065	-0.309243
4590			Nopalinic acid;Orline;Nopalinic acid	1.95981568061735;1.907548742811	MS1 mz matched	285.103	366.23	0.0319183	0.0451825	1.74971	0.041711	0.37313	0.706429	-0.501383
4596	His-Glu	0.8883			MS2 forward	285.117	297.428	0.00659471	0.00682784	0.481863	0.666412	0.797348	0.965856	-0.05012
4607	Eicosapentaenoic Acid	0.3055			MS2 reverse	285.215	137.061	0.0156155	0.0336461	0.937768	0.234832	0.650528	0.46411	-1.10746
4611			4-Nitrophenyl sulfate;SWEP	10.2400288705252;2.73990868793763	MS1 mz matched	285.935	27.357	0.00528896	0.00342271	1.06009	0.436991	0.734509	1.54525	0.627843
4625	N4-Acetylcytidine	0.9803			MS2 forward	286.101	147.834	0.0359256	0.0453369	0.556841	0.316509	0.694844	0.792414	-0.335673
4626	His-Met	0.4949			MS2 reverse	286.107	365.703	0.00428241	0.027305	1.93618	0.0633247	0.43285	0.156836	-2.67267
4631	Arg-Glu	0.7717			MS2 forward	286.148	358.603	0.0219993	0.0263229	1.62642	0.0260533	0.302691	0.835751	-0.258856
4634			Lorazepam;6'-Dehydro-6'-oxoparomamine;6'-Dehydroparomamine;6'-Oxoparomamine	-3.11373218177096;10.5868344617628	MS1 mz matched	286.148	186.156	0.0365777	0.0399927	0.895331	0.292727	0.683961	0.914611	-0.12877
4639	Leu-Leu	0.4718			MS2 reverse	286.21	236.533	0.0132256	0.0137993	0.157713	0.751065	0.815986	0.958423	-0.0612656
4653					Unmapped	287.029	27.3115	0.0147335	0.00993771	0.725555	0.503815	0.751295	1.48258	0.568112
4662	N-Acetylaspartylglutamate (NAAG)	0.35665			MS2 reverse	287.089	283.103	0.00667544	0.00693627	0.196179	0.890025	0.840123	0.962397	-0.0552956
4664	Carbidopa	0.3213			MS2 reverse	287.118	365.519	0.0136917	0.0200544	1.64636	0.0486042	0.395821	0.682729	-0.550615
4667			Schradan;Octamethyl pyrophosphortetramide	15.1307576491181	MS1 mz matched	287.137	37.8215	0.066824	0.0511039	1.08629	0.196355	0.620478	1.30761	0.386932
4671			Citronellyl cinnamate;Androstenedione;N-Acetyl-leucyl-leucine	-21.9435620493085;-21.9435620493085;-8.03663868632086	MS1 mz matched	287.195	244.226	2.36666	2.62355	0.578153	0.409788	0.727269	0.902082	-0.148669
4683			Cycloguanil hydrochloride;1-(4-Chlorophenyl)-1,6-dihydro-6,6-dimethyl-1,3,5-triazine-2,4-diamine monohydrochloride	-19.1590567473273	MS1 mz matched	288.072	327.495	0.0995951	0.143313	1.41765	0.138917	0.5557	0.694951	-0.525018
4690			Ritodrine;6beta-Hydroxy-hydromorphone;Feruperine;6alpha-Hydroxy-hydromorphone;Etodolac;Galantamine;Nordihydroisomorphine;Dihydromorphine;Piperanine;Nordihydrocodeine;Etodolac;Ritodrine;Galanthamine;Galantamine;Mesembrenone;Dihydromorphine;Zephyramine	1.01792727852475;1.01792727852475;1.01792727852475;1.01792727852475;1.01792727852475;1.01792727852475;1.01792727852475;1.01792727852475;1.01792727852475;1.01792727852475;1.16941509381043;1.16941509381043;1.16941509381043;1.16941509381043;1.16941509381043;1.16941509381043	MS1 mz matched	288.152	357.575	0.0174692	0.0290535	2.10715	0.018267	0.261192	0.601276	-0.7339
4695	Ile-Arg	0.47575			MS2 reverse	288.197	244.195	0.33917	0.37572	0.638865	0.370544	0.715274	0.90272	-0.147649
4702	Heptadecanoic acid	0.36565			MS2 reverse	288.287	40.539	0.0454051	0.0111565	1.39661	0.173242	0.597986	4.06985	2.02497
4706	Ethyl glucuronide	0.4048			MS2 reverse	289.028	124.504	0.0198116	0.0147259	1.17526	0.196193	0.620334	1.34536	0.427993
4710			Methionyl-Threonine;Threoninyl-Methionine;Flindersiachromone;2-(2-Phenylethyl)chromone	-18.9037347034915;-18.9037347034915;-21.5914152533302	MS1 mz matched	289.056	180.761	0.00337199	0.00454426	0.91724	0.275436	0.675126	0.742034	-0.430442
4722	Testosterone	0.9928			MS2 forward	289.214	35.052	0.0144587	0.0322342	1.69921	0.0488911	0.396678	0.448551	-1.15666
4733	Lamivudine	0.49965			MS2 reverse	290.083	361.885	0.0637522	0.0917794	1.9222	0.0400676	0.367044	0.694624	-0.525695
4736	Argininosuccinic acid	0.39515			MS2 reverse	290.12	293.146	0.0251137	0.0365578	1.89532	0.0191364	0.266751	0.686959	-0.541705
4740	Sotalol	0.3782			MS2 reverse	290.157	354.9	0.0451058	0.0315627	0.703107	0.370941	0.715406	1.42909	0.515092
4745					Unmapped	290.266	46.592	0.0582007	0.0978282	0.864479	0.218365	0.638625	0.594928	-0.749213
4756			3-Deoxy-D-glycero-D-galacto-2-nonulosonic acid;2-O-(alpha-D-Mannosyl)-D-glycerate;alpha-Mannosylglycerate;2-O-(alpha-D-Mannopyranosyl)-D-glycerate;2-O-(alpha-D-Glucopyranosyl)-D-glycerate;(R)-2-(alpha-D-Glucopyranosyloxy)-3-hydroxypropanoate;3-Deoxy-D-glycero-D-galacto-non-2-ulosonic acid;2-Keto-3-deoxy-D-glycero-D-galacto-nononic acid;KDN;Deamited neuraminic acid;Ketodeoxynonulonic acid;3-Deoxy-…	-1.61183570342178;-1.49209525242625;-1.49209525242625;-1.49209525242625	MS1 mz matched	291.068	196.609	0.707458	0.650644	0.638025	0.608523	0.782267	1.08732	0.120776
4762			Histidinyl-Hydroxyproline;Acetylcarnosine;Hydroxyprolyl-Histidine;Pentostatin;Dexrazoxane;Deoxycoformycin;Pentostatin	-8.03753120540204;-8.03753120540204;-8.03753120540204;-8.03753120540204;-8.03753120540204;-8.20536690677132	MS1 mz matched	291.104	298.205	0.0399247	0.0509017	1.37077	0.195588	0.619793	0.78435	-0.350431
4768	His-Ile	0.49555			MS2 reverse	291.142	274.865	0.00600757	0.00643359	0.300678	0.805598	0.826278	0.933782	-0.0988429
4790	Glu-Cys	0.38005			MS2 reverse	292.1	393.027	0.0147527	0.0160991	1.37482	0.162587	0.586156	0.916372	-0.125995
4791	Gamma-Glutamylcysteine	0.4763			MS2 reverse	292.1	407.928	0.0111544	0.0137805	2.30139	0.00148428	0.102352	0.80943	-0.305022
4804					Unmapped	292.957	338.587	3.80689	3.8438	0.129408	0.718524	0.809242	0.990397	-0.013921
4833	.gamma.-L-Glu-.epsilon.-L-Lys	0.41115			MS2 reverse	293.179	430.012	0.0510005	0.0721659	1.81344	0.0267938	0.305842	0.706712	-0.500805
4848	Met-Cys	0.3569			MS2 reverse	294.098	298.757	0.0113439	0.0153225	1.06314	0.139727	0.556853	0.740342	-0.433736
4851	Oxaprozin	0.47015			MS2 reverse	294.116	353.027	0.0617612	0.0936799	2.12244	0.00340812	0.12477	0.659279	-0.601038
4856	Ile-Tyr	0.6891			MS2 forward	294.152	306.677	0.0976144	0.150484	1.5505	0.0970347	0.484879	0.648668	-0.624447
4862	Stearidonic Acid	0.3532			MS2 reverse	294.24	35.414	0.0204862	0.0170239	0.715854	0.246217	0.658048	1.20338	0.267087
4876			5-(Hydroxyphenyl)-gamma-valerolactone-O-sulphate;2-epi-5-epi-Valiolone 7-phosphate;5-epi-Valiolone 7-phosphate	-9.03852759065183;12.1310283400095;12.1310283400095	MS1 mz matched	295.022	343.236	0.111844	0.116525	0.403021	0.694221	0.803874	0.959832	-0.0591469
4888	Gly-Arg	0.7908			MS2 forward	295.148	415.595	0.111652	0.143136	1.24997	0.142699	0.561008	0.780042	-0.358377
4893	16-Hydroxypalmitic acid	0.3225			MS2 reverse	295.224	42.771	0.0526202	0.0502293	0.719492	0.748789	0.81553	1.0476	0.0670885
4905			Glycerophosphocholine;Tolmetin;Ismine	0.684939968225977;-8.55680865270788;-8.55680865270788	MS1 mz matched	296.064	356.316	0.526503	0.63461	1.59236	0.0685786	0.44334	0.829648	-0.269428
4910			(2E)-Piperamide-C5:1;(E,E)-Piperlonguminine;C20916;Tabtoxin biosynthesis intermediate 6	-20.1126547741964;-20.1126547741964;-5.49184004108399	MS1 mz matched	296.119	287.369	0.0409905	0.0434497	0.335502	0.776643	0.820961	0.943402	-0.0840559
4929					Unmapped	297.002	343.88	0.0131777	0.0138561	0.41508	0.631464	0.788504	0.951042	-0.0724189
4937			Glutaminyl-Glutamate;Gamma-glutamyl-Glutamate;Glutamyl-Glutamine;Glutamyl-Gamma-glutamate;Dikegulac;Diprogulic acid	3.97549965204831;3.97549965204831;3.97549965204831;3.97549965204831;-1.09446989890942	MS1 mz matched	297.099	46.802	0.0446875	0.0413882	0.218103	0.788602	0.823196	1.07972	0.110652
4942			Diclofenac;Meclofenamic acid;4-Prenylresveratrol	-16.8833931568077;-16.8833931568077;9.45494919308513	MS1 mz matched	297.152	233.097	0.0218981	0.026585	0.800521	0.341498	0.704948	0.823702	-0.279806
4947			Medicagol;(9Z,12Z)-(8R)-Hydroxyoctadeca-9,12-dienoic acid;Laetisaric acid;8-Hydroxylinoleic acid;Vernolic acid;(9Z)-(12S,13R)-12,13-Epoxyoctadecenoic acid;cis-12,13-Epoxy-cis-9-octadecenoic acid;13(S)-HODE;(13S)-Hydroxyoctadecadienoic acid;(9Z,11E)-(13S)-13-Hydroxyoctadeca-9,11-dienoic acid;9(S)-HODE;(9S)-Hydroxyoctadecadienoic acid;(10E,12Z)-(9S)-9-Hydroxyoctadeca-10,12-dienoic acid;9(10)-EpOME;…	13.1653968809735;-0.337569720721474;-0.337569720721474;-0.337569720721474;-0.337569720721474;-0.337569720721474;-0.337569720721474;-0.337569720721474	MS1 mz matched	297.24	42.827	0.0958568	0.0901814	0.643817	0.738871	0.813515	1.06293	0.0880513
4962	S-Methyl-5'-thioadenosine	0.9974			MS2 forward	298.094	78.818	0.0771252	0.0759982	0.107324	0.94034	0.847372	1.01483	0.0212367
4968	1-methylguanosine	0.9506			MS2 forward	298.112	177.845	0.157588	0.151034	0.464402	0.579946	0.773963	1.04339	0.0612795
4976	Linoleic acid	0.88			MS2 forward	298.271	33.062	0.0252037	0.0223218	0.187296	0.494766	0.748976	1.1291	0.175179
4991			2-Carboxyarabinitol 5-phosphate;6-Phosphogluconic acid;Trimethylenetetraurea	-22.4527695128272;-22.4527695128272;-1.81074459624262	MS1 mz matched	299.119	263.918	0.0289773	0.0475052	2.14785	0.0186575	0.263724	0.609982	-0.71316
5018	His-Cys	0.3824			MS2 reverse	300.117	305.289	0.0529052	0.0841665	2.31476	0.00189823	0.104357	0.628578	-0.669837
5029			(-)-(E)-1-(4-Hydroxyphenyl)-7-phenyl-6-hepten-3-ol;Miltirone;4-Prenyldihydropinosylvin;Miltirone;Diethylstilbestrol monomethyl ether;Mestilbol;3-Hydroxy-1-methylestra-1,3,5(10),6-tetraen-17-one;1-Methyl-6-dehydroestrone	10.703426454142;10.703426454142;10.6321900186515;10.6321900186515;10.6321900186515;10.6321900186515	MS1 mz matched	300.199	55.635	0.0674966	0.077006	0.553726	0.507718	0.75229	0.876512	-0.190155
5030			(-)-(E)-1-(4-Hydroxyphenyl)-7-phenyl-6-hepten-3-ol;Miltirone;4-Prenyldihydropinosylvin;Miltirone;Diethylstilbestrol monomethyl ether;Mestilbol;3-Hydroxy-1-methylestra-1,3,5(10),6-tetraen-17-one;1-Methyl-6-dehydroestrone	10.703426454142;10.703426454142;10.6321900186515;10.6321900186515;10.6321900186515;10.6321900186515	MS1 mz matched	300.199	71.845	0.0540399	0.0573104	0.194536	0.760801	0.817912	0.942933	-0.0847728
5036	Sphingosine	0.916			MS2 forward	300.287	94.797	0.087618	0.0735251	0.640535	0.328022	0.699654	1.19167	0.25299
5045			Salicylic acid beta-D-glucoside;Dimethyl fukiic acid;Coronene	21.6022474401871;21.6022474401871;-9.66364194677401	MS1 mz matched	301.099	319.276	0.0354121	0.0333305	0.647229	0.561885	0.76838	1.06245	0.0874008
5046			Melilotocarpan A;3-Hydroxy-4,9-dimethoxypterocarpan;5,7-Dihydroxy-4'-methoxy-8-methylflavanone;Methylnissolin;8-Hydroxy-3,9-dimethoxypterocarpan;5,7-Dihydroxy-4'-methoxy-8-methylisoflavanone;3-Hydroxy-2,9-dimethoxypterocarpan;Sativanone;Heliannone B;2',4-Dihydroxy-4',6'-dimethoxychalcone;Homopisatin;4,4'-Dihydroxy-2',6'-dimethoxychalcone;Heliannone A;Farrerol;Coelogin;4-Hydroxyhomopterocarpin;(-)…	-3.04465407971351;-3.04465407971351;-3.04465407971351;-3.04465407971351;-3.04465407971351;-3.04465407971351;-3.04465407971351;-3.04465407971351;-3.04465407971351;-3.04465407971351;-3.04465407971351;-3.04465407971351;-3.04465407971351;-3.13262454702281;-3.13262454702281;-3.13262454702281;-3.13262454702281;-3.13262454702281;-3.13262454702281;-3.13262454702281;-3.13262454702281	MS1 mz matched	301.099	28.818	0.0279369	0.0247474	0.690084	0.428911	0.73244	1.12888	0.174898
5049	Pro-Trp	0.4971			MS2 reverse	301.14	237.9	0.0263765	0.0308132	0.865858	0.467841	0.742124	0.856014	-0.224294
5067	D-Mannose 1-phosphate	0.3431			MS2 reverse	302.07	356.529	0.0230746	0.0227447	0.34592	0.88067	0.838698	1.0145	0.0207751
5072			N-(1-Deoxy-1-fructosyl)valine;	-2.87319464953516;	MS1 mz matched	302.119	304.553	0.15198	0.274283	1.78796	0.0386551	0.361575	0.554099	-0.851783
5074			Prolyl-Tryptophan;Tryptophyl-Proline;Febrifugine;Isofebrifugine	1.79483050725518;1.79483050725518;1.93263922144698;1.93263922144698	MS1 mz matched	302.143	218.196	0.0357773	0.0386041	0.807958	0.416966	0.729257	0.926775	-0.109709
5075	Nordihydroguaiaretic Acid	0.4927			MS2 reverse	302.157	355.881	0.0196417	0.0154494	0.176972	0.646888	0.792501	1.27136	0.346371
5079			N-Acetylglucosamine 6-phosphate;N-acetyl-alpha-D-galactosamine 1-phosphate;N-Acetyl-D-galactosamine 1-phosphate;N-Acetyl-D-mannosamine 6-phosphate;N-Acetyl-glucosamine 1-phosphate;N-Acetyl-D-Glucosamine 6-Phosphate;1-Guanidino-1-deoxy-scyllo-inositol 4-phosphate;N-Amidino-scyllo-inosamine 4-phosphate	18.7889478885761;18.7889478885761;18.7889478885761;18.7889478885761;18.7889478885761;18.7889478885761;7.83223934318309	MS1 mz matched	302.193	224.786	0.0201663	0.02673	1.11606	0.240174	0.654124	0.754446	-0.406511
5081					Unmapped	302.216	237.119	0.066111	0.0700868	0.353963	0.677298	0.799953	0.943274	-0.0842505
5087	Sphinganine	0.8892			MS2 forward	302.303	69.171	0.0488985	0.0405235	0.561003	0.392928	0.722361	1.20667	0.271029
5094	Herbacetin	0.36335			MS2 reverse	303.044	31.853	0.00488849	0.00534952	0.500379	0.553349	0.765645	0.913818	-0.13002
5096	Rhapontigenin	0.31145			MS2 reverse	303.063	234.636	0.011388	0.013217	1.52622	0.0623803	0.430835	0.861619	-0.214878
5101	Oxolinic Acid	0.4999			MS2 reverse	303.098	319.274	0.00433304	0.00365181	1.19513	0.245873	0.657829	1.18655	0.246767
5104					Unmapped	303.127	393.502	0.0241566	0.0270336	0.672824	0.525464	0.757088	0.893576	-0.162337
5127	N-epsilon,N-epsilon,N-epsilon-Trimethyllysine	0.4882			MS2 reverse	304.035	359.019	0.0042094	0.00402267	0.41073	0.726046	0.810844	1.04642	0.0654626
5134	Anisomycin	0.3786			MS2 reverse	304.098	346.487	0.0335443	0.0530158	1.71385	0.0478281	0.393472	0.632724	-0.660352
5142	Pro-Gln	0.31665			MS2 reverse	304.147	281.707	0.00235924	0.00242255	0.270236	0.766689	0.819057	0.973865	-0.038207
5145			Pimelylcarnitine;	15.2941508745598;	MS1 mz matched	304.173	349.173	0.123787	0.0670462	0.209202	0.383174	0.719358	1.84629	0.884627
5147					Unmapped	304.209	216.667	0.0058516	0.00688837	0.843336	0.38893	0.721146	0.84949	-0.235332
5162			5-O-beta-D-Xylopyranosyl-L-arabinose;Arabinopyranobiose;5-O-a-L-Arabinofuranosyl-L-arabinose;Arabinofuranobiose;2-O-b-D-Xylopyranosyl-L-arabinose;3-O-alpha-L-Arabinopyranosyl-L-arabinose;Xylobiose;Xylobiose;beta-L-Arabinofuranosyl-(1->2)-beta-L-arabinofuranose;alpha-1,5-L-Arabinobiose	-3.83629516525057;-3.83629516525057;-3.83629516525057;-3.83629516525057;-3.83629516525057;-3.83629516525057;-3.83629516525057;-3.89939421141344;-3.89939421141344;-3.89939421141344	MS1 mz matched	305.083	135.172	0.284471	0.273977	0.45998	0.610184	0.782731	1.03831	0.0542304
5165	Honokiol	0.4335			MS2 reverse	305.1	347.134	0.00715582	0.00771672	0.479934	0.632652	0.788817	0.927314	-0.108871
5168			2'-Deoxymugineic acid;2-(1,2,3,4-Tetrahydroxybutyl)-6-(2,3,4-trihydroxybutyl)pyrazine;Deoxyfructosazine;Ceceline	-17.6709042564111;-17.6709042564111;-17.6709042564111;1.5677959971264	MS1 mz matched	305.122	267.928	0.0362245	0.0501546	1.66247	0.0260557	0.302701	0.722256	-0.469417
5190			Guanosine;8-Hydroxy-deoxyguanosine;Guanosine;Isoguanosine;Crotonoside	-9.42662853057447;-9.42662853057447;-9.53754560802865;-9.53754560802865	MS1 mz matched	306.078	238.428	0.131797	0.103801	1.21988	0.168603	0.592962	1.26971	0.344496
5191	Nname,Clomipramine	0.4799			MS2 reverse	306.085	356.471	0.0206452	0.0226315	0.59092	0.328237	0.699742	0.912233	-0.132525
5202	Val-Gln	0.3003			MS2 reverse	306.17	192.423	0.0161486	0.0209853	0.311216	0.45124	0.738004	0.76952	-0.37797
5213			Lucernol;Repensol;Aureol;Rhein;Rhein	-17.9134689880555;-17.9134689880555;-17.9134689880555;-17.9134689880555;-17.9557169771557	MS1 mz matched	307.024	277.089	0.0850625	0.0851227	0.0139463	0.990483	0.85397	0.999293	-0.00102051
5214			3-Deoxy-D-glycero-D-galacto-2-nonulosonic acid;2-O-(alpha-D-Mannosyl)-D-glycerate;alpha-Mannosylglycerate;2-O-(alpha-D-Mannopyranosyl)-D-glycerate;2-O-(alpha-D-Glucopyranosyl)-D-glycerate;(R)-2-(alpha-D-Glucopyranosyloxy)-3-hydroxypropanoate;3-Deoxy-D-glycero-D-galacto-non-2-ulosonic acid;2-Keto-3-deoxy-D-glycero-D-galacto-nononic acid;KDN;Deamited neuraminic acid;Ketodeoxynonulonic acid;3-Deoxy-…	-1.61183570342178;-1.49209525242625;-1.49209525242625;-1.49209525242625	MS1 mz matched	307.042	196.587	0.357299	0.342426	0.454194	0.785275	0.82258	1.04343	0.0613369
5217			Mazindol;Diazepam;Diazepam	4.78470851979388;4.78470851979388;4.92833496903468	MS1 mz matched	307.062	281.053	0.0205386	0.0206618	0.0156553	0.961064	0.85017	0.994038	-0.0086274
5219			Histidinyl-Hydroxyproline;Acetylcarnosine;Hydroxyprolyl-Histidine;Pentostatin;Dexrazoxane;Deoxycoformycin;Pentostatin	-8.03753120540204;-8.03753120540204;-8.03753120540204;-8.03753120540204;-8.03753120540204;-8.20536690677132	MS1 mz matched	307.077	298.212	0.00751183	0.00974833	1.32904	0.174422	0.599234	0.770576	-0.37599
5221	Leu-Val	0.4622			MS2 reverse	307.081	238.438	0.0176817	0.0151328	0.928401	0.25704	0.664723	1.16844	0.22458
5229	Ellipticine	0.4726			MS2 reverse	307.142	232.575	0.0103404	0.0175477	1.88972	0.0344031	0.343624	0.589275	-0.762987
5242	Gemcitabine	0.49955			MS2 reverse	308.044	196.647	0.0397953	0.0385094	0.392629	0.82865	0.830291	1.03339	0.0473888
5248	Glutathione	0.9472			MS2 forward	308.089	379.05	0.0229656	0.0166089	1.81625	0.0166114	0.249772	1.38273	0.467519
5252	Glu-Pro	0.3055			MS2 reverse	308.119	374.902	0.0455664	0.0573454	1.32086	0.119733	0.525642	0.794596	-0.331707
5260			Letrozole;Letrozole	-2.45353443901798;-2.45353443901798	MS1 mz matched	308.292	41.547	0.0719061	0.0799328	0.7573	0.417799	0.729484	0.899582	-0.152673
5277			(S)-5-Diphosphomevalonic acid;(R)-Mevalonic acid-5-pyrophosphate;Citrus Red No.2;Citrus Red 2	10.0611164139898;10.0611164139898;12.6575664172932	MS1 mz matched	309.128	365.6	2.54824	3.47066	1.52384	0.0827937	0.466751	0.734222	-0.445712
5286			1-[(5-Amino-5-carboxypentyl)amino]-1-deoxyfructose;Fructoselysine;Glucoselysine	-7.6295190171093;-7.78820243084721;-7.78820243084721	MS1 mz matched	309.163	443.505	0.214113	0.232884	0.417206	0.660902	0.796003	0.919399	-0.121237
5290			Citronellyl cinnamate;Androstenedione;N-Acetyl-leucyl-leucine	-21.9435620493085;-21.9435620493085;-8.03663868632086	MS1 mz matched	309.176	244.191	0.559215	0.611229	0.578321	0.419903	0.730054	0.914902	-0.12831
5301	3',5'-Cyclic guanosine monophosphate	0.49975			MS2 reverse	310.041	138.417	0.00212159	0.00463556	0.800742	0.322451	0.697362	0.457677	-1.1276
5308			N-Acetyl-a-neuraminic acid;N-Acetylneuraminic acid;N-Acetylneuramite;N-Acetylneuraminic acid;5-Acetamido-3,5-dideoxy-D-glycero-D-galacto-2-nonulosonic acid;Neu5Ac;O-Acetylneuraminic acid;O-Acetylated sialic acid;N-Acetyl-alpha-neuramite;alpha-Neu5Ac;N-Acetyl-beta-neuramite;beta-Neu5Ac;N-Glycolylmuramic acid;2-Glycolylamido-3-O-[(R)-1-carboxyethyl]-2-deoxy-D-glucopyranose	-6.40945216361541;-6.40945216361541;-6.47027233379342;-6.47027233379342;-6.47027233379342;-6.47027233379342;-6.47027233379342	MS1 mz matched	310.111	407.787	0.0838527	0.108533	2.07279	0.0101452	0.191824	0.772598	-0.37221
5309	Phe-Cys	0.4609			MS2 reverse	310.126	272.846	0.0127009	0.0197199	1.98979	0.0299916	0.322232	0.644064	-0.634724
5311	Pro-Arg	0.34845			MS2 reverse	310.13	365.6	0.294856	0.403437	1.52916	0.0783139	0.460047	0.730862	-0.45233
5319	Deoxycoformycin	0.37055			MS2 reverse	310.147	314.539	0.028758	0.0252805	0.237104	0.524387	0.756781	1.13756	0.185938
5329			N-Hexadecanoylpyrrolidine;	15.6134839471959;	MS1 mz matched	310.308	32.795	0.0897142	0.174156	1.4535	0.0908777	0.477573	0.515136	-0.956974
5337					Unmapped	311.01	123.089	0.0229086	0.0138414	1.39572	0.127844	0.539038	1.65508	0.726897
5344			Glucosylisomaltol;Phlorin;	-8.7387549385065;-8.7387549385065;	MS1 mz matched	311.071	142.74	0.00679317	0.00557486	0.114069	0.633397	0.789013	1.21854	0.285148
5349	Met-Thr	0.35115			MS2 reverse	311.131	365.6	0.0510147	0.06949	1.52967	0.0802039	0.462942	0.734131	-0.445891
5362			Neuraminic acid;N-(1-Deoxy-1-fructosyl)serine;Neuraminic acid;5-Amino-3,5-dideoxy-D-glycero-D-galacto-2-nonulosonic acid;Miserotoxin	-5.30334821378268;-5.30334821378268;-5.24157286119354;-5.24157286119354	MS1 mz matched	312.064	361.826	0.0143489	0.0186221	1.69385	0.058617	0.422372	0.770531	-0.376075
5364	Met-Tyr	0.3755			MS2 reverse	312.109	298.205	0.104165	0.15371	1.45021	0.133092	0.547154	0.677672	-0.561341
5368	N2,N2-Dimethylguanosine	0.9876			MS2 forward	312.127	172.828	0.0556664	0.0566842	0.183571	0.827323	0.830065	0.982044	-0.0261406
5376					Unmapped	312.25	41.267	0.0195669	0.0190589	0.440245	0.885683	0.839465	1.02666	0.0379549
5394			Quinacridone;Pteroic acid	11.4761812446599;-11.6656002251475	MS1 mz matched	313.093	45.5155	0.0142341	0.0173155	0.668926	0.395574	0.723155	0.822043	-0.282714
5399	Mebendazole	0.4997			MS2 reverse	313.131	173.435	0.00732744	0.00849104	0.667172	0.429358	0.732556	0.862961	-0.212633
5405	1-Palmitoylglycerol	0.7878			MS2 forward	313.27	32.956	0.0156167	0.0150849	0.102121	0.820188	0.82884	1.03525	0.049985
5423			Diclofenac;Meclofenamic acid;4-Prenylresveratrol	-16.8833931568077;-16.8833931568077;9.45494919308513	MS1 mz matched	314.178	233.16	0.0185991	0.0203652	0.440537	0.645834	0.792232	0.913278	-0.130875
5436					Unmapped	314.785	315.255	0.0737426	0.080896	0.620765	0.443168	0.736047	0.911573	-0.13357
5456			2-Undecyl-4(1H)-quinolinone N-oxide;Progesterone;4-Pregnene-3,20-dione;16,17-Didehydropregnenolone;Drobinol;delta9-Tetrahydrocanbinol;Tetrahydrocanbinol;THC;Canbidiol;CBD;Canbichromene;CBC;3-Methoxy-19-nor-17alpha-preg-1,3,5(10)-trien-17beta-ol;17alpha-Ethyl-17beta-estradiol 3-methyl ether;3alpha-Ethynyl-3-hydroxy-5alpha-androstan-17-one;5beta-Pregn-11-ene-3,20-dione;17beta-Hydroxy-2alpha,17-dime…	19.082339063367;-21.0040843396466;-21.0040843396466;-21.0040843396466;-21.0040843396466;-21.0040843396466;-21.0040843396466;-21.0040843396466;-21.0040843396466;-21.0040843396466;-21.0040843396466;-21.0040843396466	MS1 mz matched	315.226	236.53	1.94077	1.56837	0.290041	0.486763	0.746978	1.23744	0.30736
5471	5-Methyl-2-thiouridine	0.45165			MS2 reverse	316.097	353.019	0.0164889	0.0246336	1.80785	0.0114388	0.205615	0.669365	-0.579135
5474			N'-Hydroxysaxitoxin;Neosaxitoxin;Neosaxitoxin;NeoSTX	-9.89023176486743;-9.89023176486743;-9.83723813515681	MS1 mz matched	316.135	285.223	0.19167	0.340945	1.69134	0.0590267	0.423329	0.562171	-0.830919
5479	Venlafaxine	0.4914			MS2 reverse	316.173	237.137	0.085362	0.14839	0.606993	0.509546	0.752752	0.575254	-0.797729
5498	O-Acetyl-L-serine	0.41805			MS2 reverse	317.093	368.978	0.0446347	0.0771524	2.34326	0.00121564	0.100396	0.578526	-0.789545
5503	2,5,7,8-Tetramethyl-2-(.beta.-carboxyethyl)-6-hydroxychroman	0.3564			MS2 reverse	317.112	364.781	0.0061497	0.00840329	1.08499	0.302701	0.688691	0.73182	-0.45044
5512	Thr-His	0.3073			MS2 reverse	317.153	246.061	0.00561367	0.00563466	0.253212	0.989094	0.853795	0.996275	-0.00538357
5528	Prunasin	0.41735			MS2 reverse	318.092	326.87	0.0175221	0.0196517	0.528372	0.379797	0.718288	0.891634	-0.165477
5530	Tyr-His	0.4514			MS2 reverse	318.127	305.262	0.60377	0.985549	2.30552	0.00121549	0.100395	0.612623	-0.706929
5531	10-Hydroxycarbazepine	0.4953			MS2 reverse	318.127	396.705	0.758832	1.75462	1.73848	0.0231651	0.289249	0.432476	-1.20931
5532			Sumatriptan;Sumatriptan	-4.9048666020214;-4.74358548649071	MS1 mz matched	318.127	564.735	0.353904	0.535279	0.898842	0.361553	0.712224	0.661157	-0.596935
5534	3-methylcytidine	0.49975			MS2 reverse	318.126	327.958	0.0250184	0.0339859	2.1639	0.0025836	0.11315	0.736139	-0.441949
5547			Lettowianthine;Norsanguinarine;Phytosphingosine;4-D-Hydroxysphinganine	-9.13976241033501;-9.13976241033501;-3.15166108307841	MS1 mz matched	318.297	45.6595	0.0601926	0.0814417	1.36266	0.157245	0.57982	0.739088	-0.436181
5552			3,5-Dibromo-4-hydroxybenzoate	-16.558926629977	MS1 mz matched	318.897	343.104	0.0415643	0.0549286	1.05722	0.185099	0.610019	0.756696	-0.402214
5556					Unmapped	318.983	343.804	0.0233863	0.0261004	0.963006	0.278184	0.676587	0.896013	-0.158408
5561	Pro-His	0.42445			MS2 reverse	319.071	310.19	0.00841194	0.0074935	0.514157	0.739306	0.813604	1.12256	0.166798
5565			Diclofenac;Meclofenamic acid;4-Prenylresveratrol	-16.8833931568077;-16.8833931568077;9.45494919308513	MS1 mz matched	319.133	233.202	0.0111451	0.0137806	0.808164	0.271559	0.673024	0.808756	-0.306223
5566	Xanthohumol	0.49865			MS2 reverse	319.13	397.124	0.0826099	0.303098	2.57667	6.20585e-05	0.0404528	0.272552	-1.8754
5571			Fluvoxamine;Eseramine;(3aS-cis)-3,3a,8,8a-Tetrahydro-N,3a,8-trimethyl-5-[[(methylamino)carbonyl]oxy]-pyrrolo[2,3-b]indole-1(2H)-carboxamide	21.6158442328402;-21.404648847166	MS1 mz matched	319.162	213.345	0.0129201	0.0115722	0.415164	0.728016	0.811259	1.11648	0.15896
5588			Ibandronate;Methylene blue;Methylthioninium chloride	-15.5912828099693;-3.13390224115753	MS1 mz matched	320.091	305.955	0.0139676	0.012817	0.592996	0.724033	0.810418	1.08977	0.124027
5589			2-Methylguanosine;3'-O-Methylguanosine;Nelarabine;1-Methylguanosine;Psicofuranine;Angustmycin C	-7.80391412400187;-7.80391412400187;-7.80391412400187;-7.80391412400187;-7.74131096742183	MS1 mz matched	320.093	178.542	0.0334263	0.0345372	0.315224	0.659673	0.795701	0.967835	-0.0471668
5594			Linezolid;Linezolid	6.57197345228359;6.52540547984625	MS1 mz matched	320.143	371.676	0.0730467	0.0960126	1.13875	0.209003	0.631248	0.760803	-0.394406
5602	N-Methyltyramine	0.31695			MS2 reverse	320.228	42.128	0.0171737	0.03717	1.89766	0.0239868	0.293273	0.46203	-1.11394
5611			5-O-beta-D-Xylopyranosyl-L-arabinose;Arabinopyranobiose;5-O-a-L-Arabinofuranosyl-L-arabinose;Arabinofuranobiose;2-O-b-D-Xylopyranosyl-L-arabinose;3-O-alpha-L-Arabinopyranosyl-L-arabinose;Xylobiose;Xylobiose;beta-L-Arabinofuranosyl-(1->2)-beta-L-arabinofuranose;alpha-1,5-L-Arabinobiose	-3.83629516525057;-3.83629516525057;-3.83629516525057;-3.83629516525057;-3.83629516525057;-3.83629516525057;-3.83629516525057;-3.89939421141344;-3.89939421141344;-3.89939421141344	MS1 mz matched	321.057	135.024	0.0762885	0.077035	0.0602337	0.917114	0.844109	0.990309	-0.01405
5621	Flumazenil	0.35555			MS2 reverse	321.132	36.6065	0.0470532	0.0595982	0.533872	0.468554	0.742296	0.789508	-0.340974
5633	Erucic acid	0.607			MS2 forward	321.312	31.807	0.0303048	0.0521684	1.6412	0.0973365	0.485218	0.580903	-0.78363
5640			Guanosine;8-Hydroxy-deoxyguanosine;Guanosine;Isoguanosine;Crotonoside	-9.42662853057447;-9.42662853057447;-9.53754560802865;-9.53754560802865	MS1 mz matched	322.052	238.481	0.103144	0.0867534	0.967168	0.258252	0.665443	1.18894	0.249671
5666			Chloramphenicol;Chloramphenicol	-7.19382398278701;-7.11028740201302	MS1 mz matched	323.01	25.967	0.00999307	0.00988055	0.188969	0.931882	0.846199	1.01139	0.0163374
5678			N6-cis-p-Coumaroylserotonin;Ketophenylbutazone;2'-Deamino-2'-hydroxy-6'-dehydroparomamine	1.53819054326674;1.53819054326674;-16.6450609927181	MS1 mz matched	323.132	350.195	0.0168193	0.0187159	0.114189	0.702233	0.805676	0.898662	-0.154149
5683			1D-1-Guanidino-3-amino-1,3-dideoxy-scyllo-inositol 4-phosphate;N1-Amidinostreptamine 6-phosphate;1D-1-Guanidino-3-amino-1,3-dideoxy-scyllo-inositol 6-phosphate	-17.3214277386746;-17.3214277386746	MS1 mz matched	323.191	243.588	0.0179482	0.0173821	0.199635	0.794158	0.824216	1.03257	0.046238
5703			Isothipendyl;Leucomethylene blue;Reduced methylene blue	0.111177370135047;0	MS1 mz matched	324.093	374.983	0.0087446	0.0107028	1.11787	0.171924	0.596578	0.817036	-0.291528
5709	Doxepin	0.3323			MS2 reverse	324.126	405.853	0.00292472	0.00359463	0.974089	0.213769	0.635063	0.813636	-0.297545
5710	Gln-Asn	0.37675			MS2 reverse	324.135	350.399	0.00359883	0.00411406	0.669704	0.402691	0.725245	0.874763	-0.193037
5718	Linoleoyl ethanolamide	0.9494			MS2 forward	324.287	33.835	0.0352593	0.0331305	0.0099846	0.749893	0.815751	1.06426	0.0898446
5727			2-Hydroxy-4-(4-methoxyphenyl)-1H-phenalen-1-one;9-(4-Hydroxyphenyl)-2-methoxy-1H-phenalen-1-one;Benzo[a]pyrene-7,8-dihydrodiol-9,10-oxide;7,8-Dihydro-7,8-dihydroxybenzo[a]pyrene 9,10-oxide	5.64625030060441;5.64625030060441;5.62738191362105	MS1 mz matched	325.085	204.677	0.105877	0.070779	2.09124	0.00560839	0.148464	1.49588	0.580994
5732			Citronellyl cinnamate;Androstenedione;N-Acetyl-leucyl-leucine	-21.9435620493085;-21.9435620493085;-8.03663868632086	MS1 mz matched	325.15	244.404	0.0517196	0.0585583	0.793439	0.33611	0.702873	0.883215	-0.179163
5733	Metolachlor	0.4865			MS2 reverse	325.162	36.322	0.00979181	0.0116253	0.0231197	0.653869	0.79426	0.842284	-0.247621
5749	Zolmitriptan	0.47455			MS2 reverse	326.123	416.67	0.0102027	0.0155217	2.30973	0.00183798	0.104117	0.657319	-0.605334
5756	N-Oleoylethanolamine	0.9759			MS2 forward	326.302	33.531	0.0281078	0.0285842	0.251442	0.898752	0.841429	0.983335	-0.0242446
5760			Butote	-6.8719160743593	MS1 mz matched	326.962	26.1005	0.0237195	0.01965	0.687056	0.347017	0.707019	1.2071	0.271546
5767			Sakacin A;Cycloguanil hydrochloride;1-(4-Chlorophenyl)-1,6-dihydro-6,6-dimethyl-1,3,5-triazine-2,4-diamine monohydrochloride	7.78923556815738;19.7795585549203	MS1 mz matched	327.138	196.686	0.051023	0.039377	1.67068	0.0855412	0.470601	1.29576	0.373795
5792			Acetaminophen glucuronide;Blepharin;Deoxyviolacein	22.0470836221045;22.0470836221045;5.58849137632516	MS1 mz matched	328.103	357.096	0.0215793	0.0282082	1.79185	0.0230843	0.288843	0.765	-0.386468
5793	Phe-Tyr	0.7935			MS2 forward	328.137	272.822	0.0772076	0.151766	1.96455	0.0257103	0.301193	0.508728	-0.975034
5813	Glu-His	0.8366			MS2 forward	329.088	353.739	0.0276693	0.0297894	0.577646	0.547496	0.763731	0.92883	-0.106513
5815			Mannitol 1-phosphate;Sorbitol-6-phosphate;3''-Hydroxy-geranylhydroquinone	4.95896078497577;4.95896078497577;-14.876587265059	MS1 mz matched	329.106	46.0745	0.0205747	0.0173094	0.481678	0.500161	0.750351	1.18864	0.249314
5817			7-hydroxyolanzapine;2-hydroxymethylolanzapine;Pencycuron	9.09135840606664;9.09135840606664;13.9126003933812	MS1 mz matched	329.139	40.5595	0.0352776	0.0338334	0.114906	0.821738	0.829107	1.04268	0.0603018
5819	Stearic acid	0.35355			MS2 reverse	329.244	42.323	0.0129388	0.0111373	0.788778	0.480348	0.745336	1.16176	0.216311
5832	Evoxine	0.4378			MS2 reverse	330.128	326.87	0.00479549	0.00569222	0.566251	0.441638	0.73567	0.842464	-0.247313
5834	Phe-Thr	0.43685			MS2 reverse	330.141	272.529	0.0109673	0.0122994	2.20825	0.00856715	0.172931	0.891694	-0.16538
5841					Unmapped	330.334	45.7575	0.0762359	0.239606	1.78191	0.0477573	0.393255	0.318173	-1.65212
5843					Unmapped	330.815	315.265	0.0331643	0.0369139	0.830879	0.352916	0.709174	0.898422	-0.154535
5851			Rhababerone;Genistein;2'-Hydroxydaidzein;1,2,8-Trihydroxy-3-methylanthraquinone;3,4',7-Trihydroxyflavone;Norizalpinin;8-Hydroxydaidzein;6-Hydroxydaidzein;3'-Hydroxydaidzein;Rheinanthrone;Aloeemodin;Apigenin;Emodin;Apigenin;4',5,7-Trihydroxyflavone;5,7,4'-Trihydroxyflavone;2'-Hydroxydaidzein;3-(2,4-Dihydroxyphenyl)-7-hydroxychromen-4-one;Genistein;5,7,4'-Trihydroxyisoflavone;Sulphuretin;Sulfuretin…	-10.4549915992885;-10.4549915992885;-10.4549915992885;-10.4549915992885;-10.4549915992885;-10.4549915992885;-10.4549915992885;-10.4549915992885;-10.4549915992885;-10.4549915992885;-10.4549915992885;-10.4549915992885;-10.4549915992885;-10.3683427832604;-10.3683427832604;-10.3683427832604;-10.3683427832604;-10.3683427832604;-10.3683427832604;-10.3683427832604;-10.3683427832604;-10.3683427832604;-10…	MS1 mz matched	331.079	39.7735	0.128666	0.0669027	1.01306	0.285376	0.680308	1.92318	0.943496
5854	(-)-Medicarpin	0.4968			MS2 reverse	331.109	365.558	0.706167	1.0596	1.66887	0.0500946	0.400203	0.666444	-0.585445
5863	Retinol (Vitamin A)	0.3439			MS2 reverse	331.202	154.553	0.020911	0.0257334	0.490396	0.556969	0.766813	0.812603	-0.299378
5872	2'-Deoxyadenosine 5'-monophosphate (dAMP)	0.7536			MS2 forward	332.072	397.679	0.0833168	0.100821	1.32974	0.180527	0.605511	0.826387	-0.27511
5875			5'-O-Desmethyl omeprazole;	-13.2848458467494;	MS1 mz matched	332.095	328.733	0.0106416	0.0119468	0.643442	0.528879	0.758055	0.890748	-0.16691
5876			Citbrasine;Maculosine	5.10169584802735;5.06333930936384	MS1 mz matched	332.107	285.226	0.0230085	0.0386948	1.73343	0.0665914	0.439509	0.594616	-0.74997
5881			Ciprofloxacin;Ciprofloxacin	5.37638598030149;5.43587897559928	MS1 mz matched	332.143	357.729	0.199078	0.292199	2.27642	0.027555	0.308968	0.681308	-0.55362
5897			Lead nitrate	-10.306601279632	MS1 mz matched	332.949	337.892	0.551587	0.56398	0.520582	0.469757	0.742585	0.978025	-0.0320568
5909			Leonuriside A;Tos-Arg-CH2Cl	4.50000513423715;14.5335514957623	MS1 mz matched	333.112	260.496	0.0204505	0.021837	0.508287	0.54907	0.764249	0.936509	-0.0946357
5911	Curcumin	0.4786			MS2 reverse	333.11	285.171	0.00553283	0.00770401	1.97721	0.0216534	0.281379	0.718176	-0.477591
5932	Deoxyguanosine	0.49875			MS2 reverse	334.052	249.424	0.0114958	0.0141325	0.755849	0.422965	0.730874	0.81343	-0.297909
5935			Taxiphyllin;Dhurrin;Taxiphyllin;(R)-4-Hydroxymandelonitrile beta-D-glucoside;Dhurrin;(S)-4-Hydroxymandelonitrile beta-D-glucoside;p-Glucosyloxymandelonitrile;Zierin;Benzeneacetonitrile, alpha-(beta-D-glucopyranosyloxy)-3-hydroxy-, (S)	4.81548564159377;4.81548564159377;4.82159302207656;4.82159302207656;4.82159302207656;4.82159302207656	MS1 mz matched	334.09	298.296	0.0467783	0.0728571	1.53497	0.117837	0.522352	0.642055	-0.63923
5941			Pirimiphos-ethyl;Pirimiphosethyl	6.92707539108582	MS1 mz matched	334.13	46.5355	0.0633587	0.0519364	0.544575	0.408554	0.726921	1.21993	0.286796
5942	Mitomycin	0.49895			MS2 reverse	334.125	365.589	0.00524081	0.0065284	0.817371	0.261868	0.667562	0.802771	-0.31694
5946	Trp-Phe	0.42545			MS2 reverse	334.162	162.363	0.00857476	0.0152421	1.48172	0.0999893	0.488135	0.562572	-0.829891
5956					Unmapped	335.014	343.271	0.00928111	0.00902902	0.225956	0.767351	0.819185	1.02792	0.0397274
5958	Phosphoglycolic acid	0.4058			MS2 reverse	335.055	138.387	0.0026925	0.00451071	0.797987	0.3062	0.690292	0.596913	-0.744407
5983			2-Methylguanosine;3'-O-Methylguanosine;Nelarabine;1-Methylguanosine;Psicofuranine;Angustmycin C	-7.80391412400187;-7.80391412400187;-7.80391412400187;-7.80391412400187;-7.74131096742183	MS1 mz matched	336.067	178.185	0.0188728	0.0188785	0.0630035	0.995965	0.854657	0.999699	-0.00043433
5985	Paraoxon	0.46525			MS2 reverse	336.084	356.476	0.032623	0.0339757	0.149962	0.657307	0.795116	0.960187	-0.0586127
5994	Isopentenyladenosine	0.8562			MS2 forward	336.163	45.8005	0.0175819	0.013995	0.425601	0.610301	0.782764	1.25629	0.329174
6001			fluvoxamino acid;Prekimycin	-11.3103833089086;15.7092901600005	MS1 mz matched	336.323	32.9045	0.104581	0.200632	1.41542	0.0893562	0.475649	0.521258	-0.939931
6009	S-Nitroso-L-glutathione	0.3014			MS2 reverse	337.086	356.526	0.00552035	0.00556955	0.345452	0.957707	0.849723	0.991168	-0.0127986
6016	Arg-Tyr	0.39865			MS2 reverse	337.17	430.012	7.59887	10.6073	1.9618	0.0149599	0.237143	0.716383	-0.481196
6022			2-Undecyl-4(1H)-quinolinone N-oxide;Progesterone;4-Pregnene-3,20-dione;16,17-Didehydropregnenolone;Drobinol;delta9-Tetrahydrocanbinol;Tetrahydrocanbinol;THC;Canbidiol;CBD;Canbichromene;CBC;3-Methoxy-19-nor-17alpha-preg-1,3,5(10)-trien-17beta-ol;17alpha-Ethyl-17beta-estradiol 3-methyl ether;3alpha-Ethynyl-3-hydroxy-5alpha-androstan-17-one;5beta-Pregn-11-ene-3,20-dione;17beta-Hydroxy-2alpha,17-dime…	19.082339063367;-21.0040843396466;-21.0040843396466;-21.0040843396466;-21.0040843396466;-21.0040843396466;-21.0040843396466;-21.0040843396466;-21.0040843396466;-21.0040843396466;-21.0040843396466;-21.0040843396466	MS1 mz matched	337.207	236.53	0.538971	0.447603	0.227168	0.504494	0.751469	1.20413	0.26799
6023			Fentanyl;2,2-Bis(4-hydroxyphenyl)hexafluoropropane;Bisphenol AF	2.48795310573706;-24.0907167167062	MS1 mz matched	337.227	28.818	0.112952	0.133752	0.803777	0.414758	0.728652	0.844493	-0.243843
6024			15(S)-HPETE;6,7-dihydro-5-oxo-12-epi-LTB4;(14S)-14,15-Dihydroxy-8(17),13(16)-labdadien-19-oic acid;9alpha-(3-Methylbutanoyloxy)-4S-hydroxy-10(14)-oplopen-3-one;6-trans-12-epi-Leukotriene B4;Hepoxilin B3;ent-1(10)-Halimene-15,19-dioic acid;14,15-DiHETE;8(S)-HPETE;11(R)-HPETE;10,11-dihydro-12-oxo-LTB4;12(R)-HPETE;Hepoxilin A3;11H-14,15-EETA;15H-11,12-EETA;8,15-DiHETE;12,20-DiHETE;12(S)-HPETE;Prosta…	7.79971904930024;7.79971904930024;7.79971904930024;7.79971904930024;7.79971904930024;7.79971904930024;7.79971904930024;7.79971904930024;7.79971904930024;7.79971904930024;7.79971904930024;7.79971904930024;7.79971904930024;7.79971904930024;7.79971904930024;7.79971904930024;7.79971904930024;7.79971904930024;7.79971904930024;7.79971904930024;7.79971904930024;7.79971904930024;7.79971904930024;7.799719…	MS1 mz matched	337.233	44.3965	0.0213741	0.0257825	0.566588	0.32922	0.700139	0.829014	-0.270532
6029			Oxapyrazon	0.593524998402347	MS1 mz matched	337.978	346.695	0.0155132	0.0160932	0.430009	0.639892	0.790707	0.96396	-0.0529544
6032	Disulfiram	0.41485			MS2 reverse	338.085	289.274	0.108111	0.0647428	1.05892	0.389797	0.721411	1.66985	0.739715
6047	20-Hydroxyarachidonic acid	0.3969			MS2 reverse	338.267	40.703	0.365349	0.341628	0.765743	0.715268	0.80854	1.06944	0.0968493
6051	Erucamide	0.9249			MS2 forward	338.341	31.7655	1.61514	2.84582	1.60306	0.0843314	0.468929	0.567549	-0.817184
6060			Thioxanthine monophosphate;Coronene	-15.2590218965524;-9.66364194677401	MS1 mz matched	339.055	319.276	0.0175707	0.0174511	0.0331088	0.953242	0.849126	1.00685	0.00984975
6062			Distichonic acid B;Distichonic acid A;N-Glycosyl-L-asparagine	-7.87334333609013;-7.87334333609013;-7.82030170720956	MS1 mz matched	339.074	368.874	0.00789575	0.0126551	2.35176	0.000631393	0.0914636	0.62392	-0.680567
6069			Alamarine	0.454267586605835	MS1 mz matched	339.127	374.697	0.0176356	0.0168139	0.301891	0.823056	0.829334	1.04887	0.068838
6074	Pro-Tyr	0.6177			MS2 forward	339.156	371.555	0.0262388	0.0345813	1.17226	0.207978	0.630411	0.758757	-0.39829
6076	Arg-Thr	0.4305			MS2 reverse	339.173	430.016	0.146141	0.203793	1.95855	0.016224	0.246928	0.717107	-0.47974
6099			N-(1-Deoxy-b-D-fructopyranosyl) (R)C(S)S-alliin;Topiramate;Topiramate	4.32617294703903;4.32617294703903;4.28872057357454	MS1 mz matched	340.1	264.248	0.00547386	0.00676578	0.245489	0.550662	0.76477	0.809051	-0.305697
6100			N-(1-Deoxy-1-fructosyl)histidine;Piplartine;Piperlongumine;Crimidine;Haemanthidine;Hemanthidine;9-O-Demethyl-2alpha-hydroxyhomolycorine	-4.09936481923452;-16.7125842291662;-16.7125842291662;-16.7125842291662;-16.7125842291662	MS1 mz matched	340.11	304.553	0.256392	0.466181	2.34045	0.00160467	0.103033	0.549984	-0.862538
6110			Oleoyl glycine;	13.726822851526;	MS1 mz matched	340.282	40.086	0.1324	0.133889	0.464053	0.957904	0.84975	0.988874	-0.0161415
6116			5-Chloro-2-(3,5-di-tert-butyl-2-hydroxyphenyl)-2H-benzotriazole;	16.765536762552;	MS1 mz matched	340.878	342.993	0.0417452	0.0538355	1.07572	0.183144	0.608111	0.775421	-0.366948
6126	Arg-Cys	0.8572			MS2 forward	341.128	387.671	0.0103216	0.0164397	2.36582	0.00387858	0.130263	0.627848	-0.671514
6131			8-Acetyl-T2 tetrol;15-Deacetylneosolaniol;4-Deacetylneosolaniol;Citalopram N-oxide	4.89545557787045;4.89545557787045;4.89545557787045;-14.2042523093224	MS1 mz matched	341.154	185.641	0.0221844	0.0203215	0.515824	0.552365	0.765325	1.09167	0.126541
6132			8-Acetyl-T2 tetrol;15-Deacetylneosolaniol;4-Deacetylneosolaniol;Citalopram N-oxide	4.34864153906659;4.34864153906659;4.34864153906659;-14.751055904189	MS1 mz matched	341.154	135.768	0.0238702	0.0281093	0.96931	0.187993	0.612794	0.849191	-0.235839
6133	Tyr-Val	0.4911			MS2 reverse	341.167	317.399	0.00792849	0.0066264	0.46014	0.728834	0.811431	1.1965	0.258821
6134	Lys-Lys	0.49255			MS2 reverse	341.162	430.003	0.00401837	0.00495851	0.427347	0.347212	0.707091	0.810398	-0.303297
6151	Uridine 5'-monophosphate (UMP)	0.49855			MS2 reverse	342.063	359.021	0.0193291	0.0259423	1.79572	0.0364444	0.352536	0.745084	-0.424526
6161			Acetylintermedine;Acetyllycopsamine	10.2088668922224;10.2088668922224	MS1 mz matched	342.187	329.996	0.0231032	0.0289965	0.384323	0.41181	0.727835	0.79676	-0.327783
6174			trans-3,3',4',5,5',7-Hexahydroxyflavanone;N-Sulfonyloxy-PhIP	21.1921006609702;6.5613128124144	MS1 mz matched	343.041	220.346	0.00599707	0.00678679	1.48639	0.0492965	0.397878	0.883639	-0.178471
6183			Hydroxygaleon;Austrobailignan 7;1,2,3,4-Tetrahydro-1-[1-hydroxy-3-(4-hydroxyphenyl)-2-propenyl]-7-methoxy-2,6-naphthalenediol;7-Hydroxyaustrobailignan 5;Phaseollidin hydrate;Deoxymiroestrol;3-Lilylflaviolin	12.4981468549503;12.4981468549503;12.4981468549503;12.4981468549503;12.5677085297056;12.5677085297056;12.5677085297056	MS1 mz matched	343.158	371.971	0.138733	0.156751	0.391354	0.66035	0.795867	0.885053	-0.176164
6196			Cepharadione A;4-(beta-D-Ribofuranosyl)aniline 5'-phosphate	-15.7597233052172;-7.86713974389177	MS1 mz matched	344.029	269.384	0.0104232	0.0139738	1.35552	0.0768953	0.457805	0.745909	-0.422928
6199	(-)-Usnic acid	0.37575			MS2 reverse	344.086	261.371	0.00664698	0.00847885	2.28617	0.0065716	0.155812	0.783948	-0.35117
6205			Lorazepam;6'-Dehydro-6'-oxoparomamine;6'-Dehydroparomamine;6'-Oxoparomamine	-3.11373218177096;10.5868344617628	MS1 mz matched	344.142	185.782	0.00741737	0.00952732	1.13587	0.187672	0.612489	0.778537	-0.361163
6211			2-Dodecylbenzenesulfonic acid;4-Dodecylbenzenesulfonic Acid;AA861;Docebenone;Moxestrol;11beta-Methoxy-17alpha-ethinylestradiol;17alpha-Ethinyl-11beta-methoxy-1,3,5(10)-estratrien-3,17-diol;Preg-4,16-diene-3,11,20-trione	-1.73364384570569;-1.73364384570569;8.58400150581555;8.58400150581555;8.58400150581555	MS1 mz matched	344.225	62.236	0.113487	0.119086	0.252646	0.827483	0.830092	0.952989	-0.0694682
6212			2-Dodecylbenzenesulfonic acid;4-Dodecylbenzenesulfonic Acid;AA861;Docebenone;Moxestrol;11beta-Methoxy-17alpha-ethinylestradiol;17alpha-Ethinyl-11beta-methoxy-1,3,5(10)-estratrien-3,17-diol;Preg-4,16-diene-3,11,20-trione	-1.73364384570569;-1.73364384570569;8.58400150581555;8.58400150581555;8.58400150581555	MS1 mz matched	344.225	79.6245	0.097246	0.0904547	0.289686	0.702679	0.805776	1.07508	0.104442
6216					Unmapped	344.296	145.574	0.0108162	0.0139156	1.08679	0.281188	0.67816	0.777274	-0.363505
6227			Eupatilin;Xanthomicrol;3',8-Dihydroxy-4',5',7-trimethoxyflavone;Aflatoxin Ex2B1;5,7-Dihydroxy-3',4',5'-trimethoxyflavone;Lathycarpin;3,7,4'-Tri-O-methylquercetin;3',5-Dihydroxy-3,4',7-trimethoxyflavone;Cirsilineol;Eupatilin;(-)-Usnic acid;(S)-Usnic acid;(S)-Uste;Nevadensin;Pachypodol;Quercetin 3,7,3'-trimethyl ether;Santin;Tambulin;Herbacetin 7,8,4'-trimethyl ether;Xanthomicrol;4',5-Dihydroxy-6,7…	-17.1798274350074;-17.1798274350074;-17.1798274350074;-17.1798274350074;-17.1798274350074;-17.1798274350074;-17.1713995425386;-17.1713995425386;-17.1713995425386;-17.1713995425386;-17.1713995425386;-17.1713995425386;-17.1713995425386;-17.1713995425386;-17.1713995425386;-17.1713995425386;-17.1713995425386	MS1 mz matched	345.084	228.999	0.0149257	0.0165209	0.901152	0.340061	0.7044	0.903442	-0.146497
6234	sn-Glycerol 1-phosphate	0.4905			MS2 reverse	345.154	430.045	0.00894246	0.0118575	1.39609	0.1052	0.498661	0.754161	-0.407056
6237	Hydrocortisone	0.6155			MS2 forward	345.203	36.643	0.0100002	0.0158942	1.18603	0.159468	0.582491	0.629171	-0.668476
6259					Unmapped	346.152	233.109	0.00474419	0.00633027	1.51234	0.0757838	0.456005	0.749444	-0.416107
6271	Kaempferol	0.34475			MS2 reverse	347.082	365.558	0.0619102	0.0972066	1.74487	0.0392713	0.363989	0.636893	-0.650876
6277	Corticosterone	0.9076			MS2 forward	347.218	38.962	0.0197081	0.027579	0.347613	0.431977	0.733233	0.714604	-0.484784
6288					Unmapped	348.049	231.87	0.0104509	0.0107968	0.296886	0.730859	0.811856	0.967969	-0.0469672
6291	Adenosine 3'-monophosphate	0.9889			MS2 forward	348.067	407.901	0.038092	0.0437662	0.332685	0.497923	0.749768	0.870353	-0.200327
6296			1,2-Dimethoxy-13-methyl-[1,3]benzodioxolo[5,6-c]phenanthridine;Pyriminobac	-7.94547621784563;3.74519210967171	MS1 mz matched	348.119	256.422	0.00808743	0.00815227	0.121939	0.956557	0.84957	0.992047	-0.0115192
6299	Etodolac	0.49435			MS2 reverse	348.188	272.387	0.00298856	0.00327853	0.838156	0.443192	0.736053	0.911554	-0.1336
6317			1,2,3,4-Tetrahydro-alpha,7-dihydroxy-beta-(hydroxymethyl)-9-methoxy-3,4-dioxocyclopenta[c][1]benzopyran-6-propal;alpha-(1,2-Dihydroxyethyl)-1,2,3,4-tetrahydro-7-hydroxy-9-methoxy-3,4-dioxocyclopenta[c][1]benzopyran-6-acetaldehyde	15.3919522414542;15.3919522414542	MS1 mz matched	349.09	260.433	0.03699	0.0420619	0.73884	0.365223	0.713484	0.879418	-0.185378
6320	Camptothecin	0.49675			MS2 reverse	349.122	256.309	0.00235726	0.00380444	0.609729	0.326398	0.698993	0.619606	-0.690576
6328			2-O-(6-Phospho-alpha-mannosyl)-D-glycerate;Gibberellin A53;Ingenol;Gibberellin A14;Gibberellin A15 open lactone	-11.8521713806353;-0.0772558491615158;-0.0772558491615158;-0.0772558491615158;-0.0772558491615158	MS1 mz matched	349.194	371.341	0.00487365	0.00555567	1.23088	0.139451	0.556462	0.877239	-0.188959
6340			Loracarbef;Ulifloxacin;NM 394	4.00936243195489;-15.0869576177373	MS1 mz matched	350.084	357.123	0.0139767	0.0167542	1.49096	0.0749293	0.454596	0.83422	-0.261501
6342			N-(1-Deoxy-1-fructosyl)phenylalanine;	-5.50848309146618;	MS1 mz matched	350.118	272.882	0.083926	0.170535	1.93934	0.0306939	0.325851	0.492133	-1.02288
6347	Lys-Trp	0.48705			MS2 reverse	350.225	441.334	0.031494	0.0383931	0.619825	0.489644	0.747703	0.820303	-0.285771
6348			Dihydrocapsiate;Corchorifatty acid D;Diplodiatoxin;5-O-Methylembelin;Methylgingerol;Corchorifatty acid A;5-O-Methylembelin;Soraphen O	-5.70865373823757;-5.70865373823757;-5.70865373823757;-5.70865373823757;-5.70865373823757;-5.70865373823757;-5.84038614038377;-5.84038614038377	MS1 mz matched	350.229	40.704	0.0399238	0.036429	0.872608	0.554286	0.765948	1.09593	0.132161
6358					Unmapped	350.998	339.168	1.73991	1.7284	0.373576	0.873021	0.837515	1.00666	0.00957974
6363			1,4,5-Trihydroxy-3-prenylxanthone;4',5,7-Trimethoxyflavone;5-Hydroxy-4',7-dimethoxy-6-methylflavone;Cabreuvin;(±)-Dulciol E;3',4',5'-Trimethoxyflavone;3',5,6-Trimethoxyflavone;2',5,6-Trimethoxyflavone;Pteroic acid	-5.6827980985713;-5.6827980985713;-5.6827980985713;-5.6827980985713;-5.6827980985713;-5.6827980985713;-5.6827980985713;-5.6827980985713;2.88371791984435	MS1 mz matched	351.065	326.997	0.0167801	0.0184502	1.01454	0.311564	0.692691	0.909481	-0.136884
6374			Resolvin E1;(ent-6alpha,7alpha,12alpha)-6,7,12-Trihydroxy-16-kauren-19-oic acid;Oryzalic acid B;15-Epi-lipoxin B5;15-Keto-prostaglandin E2;Oryzalic acid A;5,12,18R-TriHEPE;8-iso-15-keto-PGE2;Prostaglandin D3;15-Oxo-lipoxin A4;PGH3;Prostaglandin E3;12-Oxo-20-hydroxy-leukotriene B4;20-oxo-leukotriene B4;(5Z,13E)-11alpha-Hydroxy-9,15-dioxoprost-13-enoate;(5Z)-(15S)-11alpha-Hydroxy-9,15-dioxoprosta-1…	-0.248137311045497;-0.248137311045497;-0.248137311045497;-0.248137311045497;-0.248137311045497;-0.248137311045497;-0.248137311045497;-0.248137311045497;-0.248137311045497;-0.248137311045497;-0.248137311045497;-0.248137311045497;-0.248137311045497;-0.248137311045497;-0.17932133717323;-0.17932133717323;-0.17932133717323;-0.17932133717323;-0.17932133717323;-0.17932133717323;-0.17932133717323;-0.1793…	MS1 mz matched	351.209	428.097	0.247153	0.330891	1.83707	0.0238631	0.292678	0.746931	-0.420952
6390	Lomefloxacin	0.42245			MS2 reverse	352.147	199.926	0.0687142	0.0610824	0.0634895	0.783238	0.8222	1.12494	0.169852
6393					Unmapped	352.24	246.093	0.0145664	0.0172276	0.523577	0.686846	0.802184	0.845527	-0.242077
6396			Pretetramid;Pretetramide	23.0702491477954	MS1 mz matched	352.318	33.119	0.0614254	0.116562	1.52053	0.0592701	0.423893	0.526974	-0.924196
6410			(S)-5-Diphosphomevalonic acid;(R)-Mevalonic acid-5-pyrophosphate;Citrus Red No.2;Citrus Red 2	10.0611164139898;10.0611164139898;12.6575664172932	MS1 mz matched	353.09	365.6	0.0532885	0.0697215	1.50798	0.0800955	0.462779	0.764306	-0.387778
6412			Sedoheptulose 1,7-bisphosphate;5'-Prenylhomoeriodictyol;Sigmoidin B 3'-methyl ether;Alkannin beta,beta-dimethylacrylate;Sophoraisoflavanone A;Fargesin;beta,beta-Dimethylacrylshikonin;Dmask;(+)-Demethoxyaschantin;Bursehernin;(-)-Bursehernin;(3R,4R)-4-(2H-1,3-Benzodioxol-5-ylmethyl)-3-[(3,4-dimethoxyphenyl)methyl]oxolan-2-one	-18.1011758470431;-17.8310138606191;-17.8310138606191;-17.8310138606191;-17.8310138606191;-17.8310138606191;-17.8310138606191;-17.8310138606191	MS1 mz matched	353.131	286.296	0.0121937	0.0146788	1.7419	0.0553319	0.414362	0.830701	-0.267598
6417			dUDP;Sudan III;C.I. Solvent Red 23	-12.3659772807259;1.70390455397764	MS1 mz matched	353.142	366.85	0.00800494	0.0127417	1.46605	0.0607277	0.427207	0.628246	-0.6706
6420	Arg-Asp	0.3184			MS2 reverse	353.16	435.577	0.0196694	0.0238766	1.12119	0.213736	0.635037	0.823795	-0.279642
6421	Ser-Ala	0.49395			MS2 reverse	353.163	407.962	0.0201375	0.0283739	2.2772	0.00295988	0.118529	0.709719	-0.49468
6422			2-Undecyl-4(1H)-quinolinone N-oxide;Progesterone;4-Pregnene-3,20-dione;16,17-Didehydropregnenolone;Drobinol;delta9-Tetrahydrocanbinol;Tetrahydrocanbinol;THC;Canbidiol;CBD;Canbichromene;CBC;3-Methoxy-19-nor-17alpha-preg-1,3,5(10)-trien-17beta-ol;17alpha-Ethyl-17beta-estradiol 3-methyl ether;3alpha-Ethynyl-3-hydroxy-5alpha-androstan-17-one;5beta-Pregn-11-ene-3,20-dione;17beta-Hydroxy-2alpha,17-dime…	19.082339063367;-21.0040843396466;-21.0040843396466;-21.0040843396466;-21.0040843396466;-21.0040843396466;-21.0040843396466;-21.0040843396466;-21.0040843396466;-21.0040843396466;-21.0040843396466;-21.0040843396466	MS1 mz matched	353.18	236.529	0.0265729	0.0219632	0.350907	0.487112	0.747066	1.20989	0.27487
6423			[4]-Gingerdiol 3,5-diacetate;Quassin;Nigakilactone D;Surimensin	-7.35003939313934;13.9107639946375;13.9107639946375	MS1 mz matched	353.188	438.134	0.0235495	0.0252954	0.646095	0.542129	0.761996	0.930982	-0.103174
6424			Inosine 2',3'-cyclic phosphate ;3',5'-Cyclic IMP;Inosine 3',5'-cyclic monophosphate	9.99422454970501;9.99422454970501	MS1 mz matched	353.184	138.838	0.0106044	0.011548	0.0323018	0.682322	0.801133	0.918288	-0.122981
6465	Jasmine lactone	0.4115			MS2 reverse	354.261	40.539	0.0766402	0.0567143	1.04829	0.298376	0.686671	1.35134	0.434389
6467	Phytanic acid	0.6569			MS2 forward	354.333	32.9495	0.0312948	0.0641399	1.80053	0.037709	0.357781	0.487914	-1.0353
6472			Cyclovariegatin;	-7.25149034192018;	MS1 mz matched	355.043	342.55	0.11954	0.118346	0.068008	0.929481	0.845863	1.01009	0.0144814
6475			Idoxuridine;Chlorogete;Chlorogenic acid;Caffeoyl quinic acid;trans-5-O-Caffeoyl-D-quite;Scopolin;Biflorin;Neochlorogenic acid;trans-Neochlorogenic acid;Neochlorogete	-9.88425536954853;-0.282410007862006;-0.282410007862006;-0.282410007862006;-0.282410007862006	MS1 mz matched	355.094	260.57	0.0185689	0.0199505	0.541332	0.484682	0.746449	0.930749	-0.103535
6488			2-O-p-Coumaroylhydroxycitric acid;Bufadienolide	-17.1808899365738;10.4822530830989	MS1 mz matched	355.26	201.483	0.0208161	0.0332331	0.475993	0.441514	0.735639	0.626367	-0.67492
6491	MG(18:2(9Z,12Z)/0:0/0:0)[rac]	0.8879			MS2 forward	355.281	33.223	0.0198339	0.0168214	0.550216	0.544995	0.762904	1.17909	0.237672
6500			N-(1-Deoxy-1-fructosyl)histidine;Piplartine;Piperlongumine;Crimidine;Haemanthidine;Hemanthidine;9-O-Demethyl-2alpha-hydroxyhomolycorine	-4.09936481923452;-16.7125842291662;-16.7125842291662;-16.7125842291662;-16.7125842291662	MS1 mz matched	356.082	305.6	0.0592552	0.111292	2.25699	0.00209663	0.105056	0.53243	-0.909335
6505	His-His	0.4325			MS2 reverse	356.153	393.545	0.00862764	0.0165987	0.879635	0.317284	0.695177	0.519779	-0.944031
6506			(alphaS,betaS)-alpha-Ethyl-alpha-(4-methoxyphenyl)-beta-phenyl-2-pyridineethanol	9.30447824526185	MS1 mz matched	356.165	177.87	0.0163875	0.0162017	0.201009	0.850172	0.833873	1.01147	0.0164528
6510					Unmapped	356.276	33.086	0.096836	0.0837771	1.31113	0.182536	0.607511	1.15588	0.208988
6528	Pyridoxal (Vitamin B6)	0.3686			MS2 reverse	357.105	365.561	0.00407277	0.00479136	1.26842	0.180641	0.605626	0.850024	-0.234425
6531			xi-3-Hydroxy-5-phenylpentanoic acid O-beta-D-Glucopyranoside;Zingerone glucoside;	-11.5617950992942;-11.5617950992942;	MS1 mz matched	357.148	186.065	0.0140073	0.0137165	0.43405	0.889973	0.840115	1.02119	0.0302573
6538	Propoxyphene	0.4997			MS2 reverse	357.246	510.602	0.0320037	0.0339702	0.252728	0.637189	0.790005	0.942111	-0.0860314
6541			Acaciabiuronic acid;4-O-alpha-D-Glucopyranuronosyl-D-galactose;2-O-beta-D-Glucopyranuronosyl-D-mannose;3-O-beta-D-Galactopyranuronosyl-D-galactose;(4Z,7Z,10Z,13Z,16Z,19Z)-Docosahexaenoic acid ethyl ester;DHA ethyl ester	-13.5171775007937;-13.5171775007937;-13.5171775007937;-13.5171775007937;10.3407092624214	MS1 mz matched	357.275	305.957	0.00790543	0.00613132	0.679536	0.346071	0.706668	1.28935	0.366645
6543			2-(10-Heptadecenyl)-6-hydroxybenzoic acid;3b-Hydroxy-5-cholenoic acid;D8'-Merulinic acid C;3-Oxo-5beta-cholate;3-Oxo-5beta-cholan-24-oate;3beta,21-Dihydroxy-4,4,14-trimethyl-5alpha-pregn-8-en-20-one;3beta-[(Tetrahydro-2H-pyran-2-yl)oxy]androst-5-en-17beta-ol;Androst-5-ene-3beta,17beta-diol 3-tetrahydropyranyl ether	-2.92586798653506;-2.92586798653506;-2.92586798653506;-2.93895967776203;-2.93895967776203;-2.93895967776203	MS1 mz matched	357.276	117.463	0.296026	0.150678	1.45528	0.125032	0.534516	1.96464	0.974261
6560			2',7-Dihydroxy-4'-methoxy-8-prenylflavan;5-Deoxymyricanone;2,2-Bis[4-(2,3-epoxypropoxy)phenyl]propane;2',4'-Dihydroxy-7-methoxy-8-prenylflavan;4',7-Dihydroxy-2'-methoxy-3'-prenylisoflavan;Bisphenol A diglycidyl ether;2,2-Bis(4-glycidyloxyphenyl)propane;16beta-Hydroxy-3,11-dioxopreg-4,17(20)-dien-21-oic acid, gamma-lactone	7.46896838758641;7.46896838758641;7.46896838758641;7.46896838758641;7.46896838758641;7.34932055530798;7.34932055530798	MS1 mz matched	358.204	234.635	0.0206529	0.0230296	0.649596	0.571843	0.771492	0.896797	-0.157146
6570	Behenic acid	0.3549			MS2 reverse	358.366	45.742	0.101435	0.340365	1.7318	0.0652791	0.43689	0.29802	-1.74652
6582			Dihydrocaffeic acid 3-O-glucuronide;Miraxanthin-I	-5.74213191752017;12.4010181982958	MS1 mz matched	359.088	344.449	0.0847767	0.0947349	0.628109	0.529071	0.758109	0.894884	-0.160227
6588			5,8-Dihydroxy-3-(4-hydroxybenzyl)-7-methoxy-4-chromanone 8-acetate;Aflatoxin ExB2;3'-Hydroxy-4',5',7,8-tetramethoxyflavone;4'-Hydroxy-5,6,7,8-tetramethoxyflavone;5-Hydroxy-3',4',7,8-tetramethoxyflavone;12alpha-Hydroxymunduserone;7-Hydroxy-3',4',5,6-tetramethoxyflavone;Chrysoobtusin;Cellobiote;Cellobionic acid;4-O-beta-D-Glucopyranosyl-D-glucote	16.0486336166999;16.0486336166999;16.0486336166999;16.0486336166999;16.0486336166999;16.0486336166999;16.0486336166999;16.0486336166999;-0.279242950111687	MS1 mz matched	359.125	41.491	0.0459173	0.0560281	0.502998	0.579074	0.7737	0.81954	-0.287115
6590			N2-Fructopyranosylarginine;	-10.4088921030242;	MS1 mz matched	359.15	430.014	0.0396983	0.0550845	1.93674	0.0138919	0.228352	0.72068	-0.472569
6611			3-Indole carboxylic acid glucuronide;2,8-Dihydroxyquinoline-beta-D-glucuronide ;	-11.1739130446542;-11.1739130446542;	MS1 mz matched	360.065	289.103	0.015017	0.0111682	0.369615	0.491545	0.748178	1.34462	0.427195
6615			Linezolid;Linezolid	6.57197345228359;6.52540547984625	MS1 mz matched	360.135	371.74	0.107752	0.157781	1.33583	0.140812	0.558383	0.68292	-0.550212
6617	D-Maltose	0.39705			MS2 reverse	360.153	430.644	0.00596308	0.010556	2.1688	0.00313733	0.121135	0.5649	-0.823933
6657			Fenoxaprop-ethyl;Fenoxaprop ethyl	6.36992597312691	MS1 mz matched	362.081	356.337	0.368884	0.389298	0.26289	0.574655	0.772356	0.947562	-0.0777075
6659			N-(1-Deoxy-1-fructosyl)histidine;Piplartine;Piperlongumine;Crimidine;Haemanthidine;Hemanthidine;9-O-Demethyl-2alpha-hydroxyhomolycorine	-4.09936481923452;-16.7125842291662;-16.7125842291662;-16.7125842291662;-16.7125842291662	MS1 mz matched	362.091	304.538	0.0203153	0.0281002	1.95163	0.012135	0.21249	0.722959	-0.468014
6660					Unmapped	362.097	261.339	0.0672316	0.0928846	2.4225	0.00173838	0.103687	0.723819	-0.4663
6662			3-Hydroxyomeprazole;Omeprazole sulfone;5-Hydroxyomeprazole;5-hydroxyesomeprazole;	6.57196547500705;6.57196547500705;6.57196547500705;6.57196547500705;	MS1 mz matched	362.11	178.572	0.037853	0.0283473	0.338816	0.611813	0.783184	1.33533	0.417197
6663	Thiamine monophosphate	0.39795			MS2 reverse	362.11	41.732	0.0109612	0.00854421	0.446508	0.588107	0.776399	1.28288	0.359381
6688			Thyrotropin releasing hormone;DU 122290	-16.0062841957688;-5.36714615158192	MS1 mz matched	363.164	430.012	0.022868	0.0337812	2.22569	0.00173974	0.103693	0.676944	-0.562892
6689			2',7-Dihydroxy-4'-methoxy-8-prenylflavan;5-Deoxymyricanone;2,2-Bis[4-(2,3-epoxypropoxy)phenyl]propane;2',4'-Dihydroxy-7-methoxy-8-prenylflavan;4',7-Dihydroxy-2'-methoxy-3'-prenylisoflavan;Bisphenol A diglycidyl ether;2,2-Bis(4-glycidyloxyphenyl)propane;16beta-Hydroxy-3,11-dioxopreg-4,17(20)-dien-21-oic acid, gamma-lactone	7.46896838758641;7.46896838758641;7.46896838758641;7.46896838758641;7.46896838758641;7.34932055530798;7.34932055530798	MS1 mz matched	363.159	234.633	0.0082288	0.0091645	0.555337	0.523919	0.756647	0.8979	-0.155373
6690					Unmapped	363.213	42.919	0.0120473	0.0122761	0.502702	0.964748	0.850656	0.981362	-0.0271423
6696			Cycloguanil hydrochloride;1-(4-Chlorophenyl)-1,6-dihydro-6,6-dimethyl-1,3,5-triazine-2,4-diamine monohydrochloride	-19.1590567473273	MS1 mz matched	363.982	327.416	0.0125264	0.0163905	1.17028	0.239156	0.653448	0.764243	-0.387896
6703	Deoxythymidine 5'-phosphate (dTMP)	0.4983			MS2 reverse	364.094	261.337	0.0234219	0.0313812	2.47409	0.000960686	0.0976609	0.746367	-0.422042
6708	5-Nitro-2-Phenylpropylaminobenzoic Acid [Nppb]	0.3585			MS2 reverse	364.126	220.591	0.00936041	0.00650414	0.556017	0.515882	0.754331	1.43915	0.525214
6719					Unmapped	364.291	25.228	0.017499	0.0172177	0.243755	0.941456	0.847525	1.01634	0.0233785
6735			Hydroxygaleon;Austrobailignan 7;1,2,3,4-Tetrahydro-1-[1-hydroxy-3-(4-hydroxyphenyl)-2-propenyl]-7-methoxy-2,6-naphthalenediol;7-Hydroxyaustrobailignan 5;Phaseollidin hydrate;Deoxymiroestrol;3-Lilylflaviolin	12.4981468549503;12.4981468549503;12.4981468549503;12.4981468549503;12.5677085297056;12.5677085297056;12.5677085297056	MS1 mz matched	365.14	372.073	0.0547708	0.0714307	0.738167	0.33127	0.700962	0.766768	-0.383138
6738			Gibberellin A123;3b,8b-Dihydroxy-6b-angeloyloxy-7(11)-eremophilen-12,8-olide;3b,8a-Dihydroxy-6b-angeloyloxy-7(11)-eremophilen-12,8-olide;3b-Hydroxy-6b-(2,3-epoxy-2-methylbutanoyloxy)-7(11)-eremophilen-12,8b-olide;Eremopetasitenin A1;12-Oxo-20-carboxy-leukotriene B4;5-(4'-Hydroxyphenyl)-gamma-valerolactone-4'-O-glucuronide;Blumealactone A;Cinncassiol C2;Gibberellin A97;Gibberellin A74;3b,9b-Dihydr…	-1.61619561523679;-1.61619561523679;-1.61619561523679;-1.61619561523679;-1.61619561523679;-1.61619561523679;-1.61619561523679;-1.61619561523679;-1.61619561523679;-1.61619561523679;-1.61619561523679;-1.61619561523679;-1.61619561523679;-1.61619561523679;-1.6474980271758;-1.6474980271758;-1.6474980271758;-1.6474980271758;-1.6474980271758;-1.6474980271758;-1.6474980271758;-1.6474980271758	MS1 mz matched	365.2	399.39	0.353236	0.469779	1.97303	0.0186716	0.263814	0.75192	-0.411349
6743			6-Thioinosine-5'-monophosphate;6-Thioinosine-5'-monophosphate;9-(5-Phospho-1-ribofuranosyl)-6-mercaptopurine	4.31737822285815;5.41546472470065	MS1 mz matched	365.274	141.27	0.00731739	0.00758913	0.248994	0.846506	0.833274	0.964193	-0.052606
6746					Unmapped	365.317	42.017	0.0809165	0.0552433	1.59821	0.0686578	0.44349	1.46473	0.550634
6748					Unmapped	366.009	336.998	0.0233199	0.0222809	0.427078	0.66561	0.797153	1.04663	0.0657512
6751	Famciclovir	0.3751			MS2 reverse	366.112	307.254	0.0221388	0.0293239	1.95237	0.0269277	0.3064	0.754975	-0.4055
6752	N-Acetyl-D-lactosamine	0.427			MS2 reverse	366.142	372.3	0.0122167	0.0141272	0.130373	0.578092	0.773403	0.864762	-0.209626
6768			Tetrachlorvinphos;2-Chloro-1-(2,4,5-trichlorophenyl)vinyl dimethyl phosphate	-10.3835974135979	MS1 mz matched	366.961	24.592	0.0136552	0.0141038	0.764926	0.938356	0.847098	0.968193	-0.046634
6778			4-Hydroxyestrone sulfate;Glycyrol;Neoglycyrol	4.71984511113234;14.0315637118461	MS1 mz matched	367.115	306.931	0.00497483	0.00730943	1.59067	0.0612707	0.428414	0.680605	-0.555111
6781	4-Isopropylbenzoic acid	0.3842			MS2 reverse	367.136	176.901	0.00749567	0.0115907	0.367392	0.411561	0.727765	0.6467	-0.628832
6782	Phenoxybenzamine	0.4392			MS2 reverse	367.147	275.781	0.0457428	0.0781625	2.39724	0.00273447	0.115259	0.585227	-0.772933
6785			Clusin;6-Hydroxy-9,9-dimethyl-5-(3-methyl-1-oxobutyl)-1-propyl-3H,9H-[1,2]-dioxolo[3',4':4,5]furo[2,3-f][1]benzopyran-3-one;	7.82459357437199;7.82459357437199;	MS1 mz matched	367.157	356.498	0.0126074	0.0196312	2.00705	0.0124233	0.215233	0.642215	-0.638871
6810			Cyhexatin	15.5774563051619	MS1 mz matched	368.163	283.156	0.0263968	0.0321123	0.985875	0.257618	0.665067	0.822016	-0.282762
6829					Unmapped	369.063	365.76	0.0124102	0.0160509	1.4595	0.093052	0.480237	0.773181	-0.371122
6830			3-O-Caffeoyl-1-O-methylquinic acid;3-O-Feruloylquinic acid;3-O-Caffeoyl-4-O-methylquinic acid;5-O-Feruloylquinic acid;O-Feruloylquite;3-O-Feruloylquinic acid	-6.18237883570695;-6.18237883570695;-6.18237883570695;-6.09490569001578	MS1 mz matched	369.108	231.879	0.00563181	0.00916098	1.24825	0.205027	0.627966	0.61476	-0.701904
6838			Sorbitan laurate;13-(2-Methylcrotonoyl)oxylupanine;13-(2-Methylcrotonoyl)oxylupinine;(+)-13alpha-Tigloyloxylupanine	-10.2207878839049;18.485057142054	MS1 mz matched	369.221	281.683	0.0122765	0.016867	0.508575	0.226755	0.644852	0.72784	-0.458307
6842			Octadecyl fumarate;	19.6634383208438;	MS1 mz matched	369.3	23.98	0.0204694	0.0252346	1.24687	0.16707	0.591259	0.811165	-0.301933
6861	Tyr-Phe	0.48715			MS2 reverse	370.168	414.185	0.00561865	0.00822354	1.53527	0.124059	0.532922	0.683239	-0.549537
6862			Trimetrexate;Trimetrexate	-0.429058891412233;-0.45722941183204	MS1 mz matched	370.18	217.99	0.0453355	0.0470903	0.292205	0.804708	0.82612	0.962736	-0.0547881
6885	Tyr-Glu	0.4645			MS2 reverse	371.141	286.49	0.0311061	0.0419741	2.06232	0.0156893	0.242886	0.74108	-0.432299
6886			dUDP;Cetirizine	-12.3659772807259;4.12206039126667	MS1 mz matched	371.153	366.918	0.0354902	0.0560902	0.689874	0.214938	0.63598	0.632734	-0.66033
6889					Unmapped	371.164	155.046	0.0203566	0.0203117	0.0186953	0.986641	0.853485	1.00221	0.0031832
6929			Gomphidic acid;Dothistromin	-2.52440455743184;-2.43839439032724	MS1 mz matched	373.047	28.1115	0.00741165	0.00722755	0.0861936	0.890024	0.840123	1.02547	0.0362881
6938			Biocytin;17beta-(Acetylthio)estra-1,3,5(10)-trien-3-ol acetate	-16.6176260186218;2.7978705767814	MS1 mz matched	373.177	360.578	0.00766441	0.00697111	0.482265	0.597421	0.779115	1.09945	0.136788
6941			Gentian Violet;	-9.62030350982362;	MS1 mz matched	373.24	507.361	0.0126852	0.0145815	1.22312	0.147103	0.566961	0.869955	-0.200987
6964					Unmapped	374.222	246.076	0.0154984	0.0172025	0.414612	0.745081	0.814782	0.90094	-0.150498
6979					Unmapped	374.959	338.602	2.07997	2.11669	0.2954	0.583076	0.774904	0.982655	-0.0252435
6991			(-)-Wikstromol;3',4',5,7,8-Pentamethoxyflavanone;Kievitone hydrate;Kievitol;8-Hydroxypinoresinol;Kievitone hydrate;Chasmanthin;Palmarin;Plaunol D;Budlein A;Elephantin;Nortrachelogenin	20.6769425116772;20.6769425116772;20.6769425116772;20.6769425116772;20.6769425116772;20.5515846351125;20.5515846351125;20.5515846351125;20.5515846351125;20.5515846351125;20.5515846351125;20.5515846351125	MS1 mz matched	375.144	323.062	0.0117672	0.0120019	0.0872133	0.941471	0.847527	0.980444	-0.0284934
7001			2-(10-Heptadecenyl)-6-hydroxybenzoic acid;3b-Hydroxy-5-cholenoic acid;D8'-Merulinic acid C;3-Oxo-5beta-cholate;3-Oxo-5beta-cholan-24-oate;3beta,21-Dihydroxy-4,4,14-trimethyl-5alpha-pregn-8-en-20-one;3beta-[(Tetrahydro-2H-pyran-2-yl)oxy]androst-5-en-17beta-ol;Androst-5-ene-3beta,17beta-diol 3-tetrahydropyranyl ether	13.1048213745703;13.1048213745703;13.1048213745703;13.0917294734739;13.0917294734739;13.0917294734739	MS1 mz matched	375.301	39.956	0.0273529	0.0312997	0.707811	0.610837	0.782913	0.873901	-0.194458
7012			Icaceine	13.3247699478347	MS1 mz matched	376.256	31.788	0.223835	0.283636	1.21217	0.212726	0.634239	0.789163	-0.341604
7019			2-Oxoclopidogrel;	0;	MS1 mz matched	376.784	315.584	0.0253235	0.0271988	0.549457	0.465612	0.741583	0.931049	-0.10307
7025			Thioxanthine monophosphate;Coronene	-15.2590218965524;-9.66364194677401	MS1 mz matched	377.01	319.276	0.0209425	0.0215676	0.0405367	0.847146	0.833379	0.971016	-0.0424326
7027			Cyclovariegatin;	-7.25149034192018;	MS1 mz matched	377.024	342.663	0.0156461	0.015264	0.155745	0.802459	0.825717	1.02503	0.0356696
7031			Idoxuridine;Chlorogete;Chlorogenic acid;Caffeoyl quinic acid;trans-5-O-Caffeoyl-D-quite;Scopolin;Biflorin;Neochlorogenic acid;trans-Neochlorogenic acid;Neochlorogete	-9.88425536954853;-0.282410007862006;-0.282410007862006;-0.282410007862006;-0.282410007862006	MS1 mz matched	377.088	260.844	0.0169485	0.0162222	0.570433	0.652305	0.793868	1.04477	0.0631901
7032			Nicotine glucuronide;Aziridyl benzoquinone;Benzoquinone aziridine	-11.1974709054822;-11.2376895547227	MS1 mz matched	377.107	182.181	0.00828827	0.00631279	0.456525	0.563317	0.768833	1.31293	0.392794
7033	5-Hydroxydopamine	0.3642			MS2 reverse	377.113	289.99	0.00966753	0.00833168	0.882353	0.268917	0.671566	1.16033	0.21454
7034	(-)-Riboflavin	0.9488			MS2 forward	377.142	191.782	0.00323874	0.00329447	0.000945993	0.881972	0.838898	0.983083	-0.0246149
7050			Bromucozole	-0.294379812026474	MS1 mz matched	378.064	305.733	0.00900499	0.0137865	2.06069	0.00430344	0.135265	0.653176	-0.614456
7054	Papaverine	0.43075			MS2 reverse	378.11	289.642	0.0254727	0.0219355	0.640121	0.369067	0.714782	1.16126	0.215689
7068			Pyrimidifen	2.11691622454796	MS1 mz matched	378.917	337.981	0.0199231	0.0164715	0.96193	0.352009	0.708846	1.20955	0.274471
7073			6-Methylthiopurine 5'-monophosphate ribonucleotide;6-Methylthiopurine 5'-monophosphate ribonucleotide;6-Methylthioinosine-5'-monophosphate	-21.8656810210608;-21.8495455109554	MS1 mz matched	379.032	23.182	0.0198024	0.0194006	0.0897884	0.948271	0.848455	1.02071	0.0295761
7103	D-erythro-Sphingosine-1-phosphate	0.9208			MS2 forward	380.252	268.308	0.0602489	0.0641991	0.467971	0.475039	0.743949	0.938469	-0.0916182
7122			Methyl helianthenoate A glucoside;(S)-Bitalin A 12-glucoside;Gibberellin A75;8-Oxodiacetoxyscirpenol;Gibberellin A86;Lactitol dihydrate	12.1650271293828;12.1650271293828;12.1650271293828;12.1650271293828;12.1650271293828;-3.30866782589894	MS1 mz matched	381.152	36.929	0.00660045	0.00725444	0.294805	0.759919	0.817739	0.909849	-0.136301
7128	24,25-Hydroxyvitamin D3	0.6198			MS2 forward	381.311	40.1095	0.099915	0.0940406	0.490917	0.76062	0.817876	1.06247	0.0874183
7136			N-(1-Deoxy-1-fructosyl)tyrosine;	-7.91748315630601;	MS1 mz matched	382.087	308.108	0.0284674	0.0452023	2.30295	0.0139223	0.22861	0.629778	-0.667084
7156					Unmapped	382.955	23.8355	0.00828146	0.0124453	1.33162	0.161877	0.585331	0.665429	-0.587643
7182			Fenoxaprop-ethyl;Fenoxaprop ethyl	6.36992597312691	MS1 mz matched	384.062	356.43	0.108366	0.113726	0.173889	0.589747	0.776881	0.952863	-0.0696587
7184			Malvidin;1-(5'-Phosphoribosyl)-5-formamido-4-imidazolecarboxamide;5'-Phosphoribosyl-5-formamido-4-imidazolecarboxamide;5-Formamido-1-(5-phosphoribosyl)imidazole-4-carboxamide;5-Formamido-1-(5-phospho-D-ribosyl)imidazole-4-carboxamide;FAICAR	3.74128572907838;-15.5713156696069	MS1 mz matched	384.078	261.161	0.033845	0.0459976	2.43194	0.00082068	0.0955433	0.7358	-0.442614
7189			Succinyladenosine;Lilaline	-14.9109501417713;3.91542167124431	MS1 mz matched	384.109	305.153	0.0128595	0.016216	1.21236	0.170017	0.594513	0.793011	-0.334588
7214	His-Tyr	0.49515			MS2 reverse	385.081	277.729	0.0102462	0.0135509	0.820258	0.304574	0.689552	0.756127	-0.403299
7219	S-Adenosyl-L-homocysteine	0.9675			MS2 forward	385.124	354.437	0.0354288	0.0342947	0.556872	0.63723	0.790016	1.03307	0.0469388
7243	Trp-His	0.38285			MS2 reverse	386.117	356.43	0.0329334	0.0382577	1.11397	0.14357	0.562204	0.86083	-0.216199
7244			4-(Methylnitrosamino)-1-(3-pyridyl)-1-butanol glucuronide;Prifinium bromide	-15.6858971784452;5.12358476979566	MS1 mz matched	386.142	278.372	0.0335374	0.0392191	1.93498	0.0136781	0.226527	0.855132	-0.225782
7310			dUDP;Cetirizine	-12.3659772807259;4.12206039126667	MS1 mz matched	389.163	366.906	0.0167168	0.0243699	0.49617	0.268516	0.671342	0.685958	-0.543807
7338					Unmapped	390.99	338.971	0.140016	0.139338	0.247744	0.82508	0.829682	1.00486	0.00699912
7347			1-Phosphatidyl-D-myo-inositol;Rehmaionoside A;Rehmaionoside B	-11.0049213998622;12.3146776197341;12.3146776197341	MS1 mz matched	391.23	28.775	0.0830604	0.0996238	0.640756	0.424545	0.731294	0.83374	-0.26233
7349	Dioctyl phthalate	0.49665			MS2 reverse	391.281	104.858	0.122825	0.0801399	1.36763	0.0902924	0.476839	1.53264	0.616016
7354			Lansoprazole;S-(2-Chloroethyl)glutathione	-13.2276321430082;-13.818288423364	MS1 mz matched	392.059	27.37	0.00258043	0.0039512	1.26774	0.0915149	0.478364	0.653075	-0.614678
7357			Ochratoxin B;Isorheagenine;6-Hydroxyprotopine;Corpaine	-8.77028919740085;-8.77028919740085;-8.66923926339788;-8.66923926339788	MS1 mz matched	392.102	278.401	0.184522	0.205105	1.72719	0.0350835	0.346658	0.899647	-0.152569
7365	Methysergide	0.7873			MS2 forward	392.171	365.395	0.00520451	0.00533261	0.20834	0.875273	0.837865	0.975979	-0.0350786
7366			Orysastrobin	8.02304583803004	MS1 mz matched	392.189	360.519	0.0255146	0.0248627	0.0624865	0.912113	0.843388	1.02622	0.0373387
7371					Unmapped	392.319	24.6335	0.00880488	0.00680167	0.368849	0.427615	0.732102	1.29452	0.372414
7381			Sedoheptulose 1,7-bisphosphate;5'-Prenylhomoeriodictyol;Sigmoidin B 3'-methyl ether;Alkannin beta,beta-dimethylacrylate;Sophoraisoflavanone A;Fargesin;beta,beta-Dimethylacrylshikonin;Dmask;(+)-Demethoxyaschantin;Bursehernin;(-)-Bursehernin;(3R,4R)-4-(2H-1,3-Benzodioxol-5-ylmethyl)-3-[(3,4-dimethoxyphenyl)methyl]oxolan-2-one	-18.1011758470431;-17.8310138606191;-17.8310138606191;-17.8310138606191;-17.8310138606191;-17.8310138606191;-17.8310138606191;-17.8310138606191	MS1 mz matched	393.123	285.952	0.0108104	0.0213895	1.68535	0.00785129	0.163493	0.505407	-0.984482
7399					Unmapped	394.037	307.63	0.00544204	0.00891303	2.06992	0.00636155	0.154344	0.610572	-0.711768
7419			Zileuton O-glucuronide;	2.33854391257977;	MS1 mz matched	395.089	365.816	0.00432366	0.00509234	1.70416	0.0514565	0.404064	0.849052	-0.236076
7420	4-Methoxycinnamic acid	0.7268			MS2 forward	395.086	40.8485	0.00302804	0.00247082	0.423298	0.382793	0.719238	1.22552	0.293392
7432			9-Hydroxy-4-methoxypsoralen 9-glucoside;Ergosta-5,7,22,24(28)-tetraen-3beta-ol;Ergosta-5,7,22,24(24(1))-tetraen-3beta-ol;5,7,22,24(28)-Ergostatetraenol	-9.08098430367107;5.88121025478172	MS1 mz matched	395.326	38.37	0.0155898	0.0166251	0.283153	0.651418	0.793646	0.93773	-0.0927555
7434					Unmapped	395.358	32.307	0.00927848	0.0143392	1.44076	0.103899	0.496035	0.647071	-0.628003
7439			Oxaliplatin;Furcozole-cis	8.90709822967266;16.453967494597	MS1 mz matched	396.056	23.149	0.0415996	0.0477256	0.377334	0.688961	0.802672	0.87164	-0.198196
7446	1H-Indole-3-propanoic acid	0.4914			MS2 reverse	396.198	221.31	0.00514595	0.00606881	0.640687	0.322069	0.697202	0.847934	-0.237976
7470			d-Tocotrienol;beta-Micropteroxanthin;delta3,5-Deoxytigogenin;alpha-Micropteroxanthin B;delta3,5-Deoxyneotigogenin;delta-Tocotrienol;6-Geranylgeranyl-2-methylbenzene-1,4-diol	6.21771991103005;6.21771991103005;6.21771991103005;6.21771991103005;6.21771991103005;6.29468174343986;6.29468174343986	MS1 mz matched	397.305	41.62	0.0505847	0.0416218	1.04476	0.291058	0.683144	1.21534	0.281363
7477			Bismuth subnitrate;Bismuth hydroxide nitrate oxide	20.1505751729331	MS1 mz matched	398.028	268.342	0.00946823	0.00942553	0.256436	0.984078	0.853159	1.00453	0.00652189
7488			Icaceine	13.3247699478347	MS1 mz matched	398.237	31.6005	0.0115431	0.0145054	1.34957	0.121085	0.527953	0.795781	-0.329556
7497			Phenkapton	-18.3542416520257	MS1 mz matched	398.92	337.779	0.53962	0.557999	0.928667	0.231445	0.648184	0.967063	-0.048318
7504	myo-Inositol	0.3824			MS2 reverse	399.084	368.938	0.00415348	0.00568267	2.13801	0.00682924	0.157525	0.730903	-0.452248
7519			Diosbulbin F;2'-Hydroxy-3',4',5',7,8-pentamethoxyflavan;Carissanol;alpha-Peroxyachifolide;trans-Grandmarin isovalerate;1,2-Anhydridoniveusin;(1E,4Z,6a,8b,10a)-8-Angeloyloxy-10,15-dihydroxy-3-oxo-1,4,11(13)-germacratrien-12,6-olide;Diosbulbin A;Ailanthone;Tripdiolide;Triptodiolide;Euparotin;Eupatundin	-3.7194434437095;-3.7194434437095;-3.7194434437095;-3.7194434437095;-3.7194434437095;-3.7194434437095;-3.7194434437095;-3.7194434437095;-3.7194434437095;-3.7194434437095;-3.7194434437095;-3.7194434437095	MS1 mz matched	399.39	33.1295	0.00570618	0.00981077	1.41561	0.0969686	0.484804	0.581624	-0.781841
7526					Unmapped	400.055	277.728	0.0111767	0.0105481	0.155511	0.738308	0.8134	1.05959	0.0835018
7540			Famprofazone;Karakoline;Aconitane-1,8,14-triol, 20-ethyl-16-methoxy-4-methyl-, (1-alpha,14-alpha,16-beta)-	6.06340605126896;-20.1454394700267	MS1 mz matched	400.237	245.459	0.00929695	0.00991879	0.54596	0.738151	0.813367	0.937306	-0.0934079
7545	Diethyltoluamide	0.4122			MS2 reverse	400.302	32.53	0.199338	0.151444	1.55509	0.0608111	0.427393	1.31625	0.396431
7547	L-Palmitoylcarnitine	0.995			MS2 forward	400.339	144.673	0.300195	0.147645	1.33081	0.111141	0.510195	2.03322	1.02377
7552					Unmapped	400.985	343.259	0.0237233	0.0257019	0.78361	0.389782	0.721406	0.923016	-0.115573
7553					Unmapped	401.011	23.358	0.00939168	0.00981942	0.185662	0.874459	0.837738	0.956439	-0.064255
7579			Sudachitin;Acerosin;Sideritiflavone;Agamanone;3,5,6-Trihydroxy-3',4',7-trimethoxyflavone;Jaceidin;Rosmarinic acid;3,5,8-Trihydroxy-3',4',7-trimethoxyflavone;Majoranin;Dimefuron	18.002717931365;18.002717931365;18.002717931365;18.002717931365;18.002717931365;18.002717931365;18.002717931365;18.002717931365;18.002717931365;-16.5624317909235	MS1 mz matched	402.123	293.908	0.0598569	0.0535567	0.0451191	0.709733	0.807334	1.11764	0.160451
7581			Bortezomib;16-Methoxy-2,3-dihydro-3-hydroxytabersonine;Rhyncophylline;Rhynchophylline;Isorhynchophylline	0.297243429620015;-20.5619449413749;-20.5619449413749;-20.5619449413749	MS1 mz matched	402.229	235.919	0.0187365	0.0209293	0.614238	0.441649	0.735673	0.89523	-0.15967
7590					Unmapped	402.878	343.303	0.0287371	0.0301194	0.177836	0.71426	0.808321	0.954104	-0.0677812
7593					Unmapped	403.004	26.681	0.00344005	0.00273749	0.233056	0.605921	0.781536	1.25665	0.329578
7602			Fentanyl;2,2-Bis(4-hydroxyphenyl)hexafluoropropane;Bisphenol AF	2.48795310573706;-24.0907167167062	MS1 mz matched	403.177	28.8295	0.010098	0.00953232	0.725353	0.690703	0.803071	1.05934	0.083169
7603			Clusin;6-Hydroxy-9,9-dimethyl-5-(3-methyl-1-oxobutyl)-1-propyl-3H,9H-[1,2]-dioxolo[3',4':4,5]furo[2,3-f][1]benzopyran-3-one;	7.82459357437199;7.82459357437199;	MS1 mz matched	403.178	356.471	0.0242242	0.0407748	2.09395	0.013539	0.225324	0.594096	-0.751231
7624			2,4-Dihydroxy-7,8-dimethoxy-2H-1,4-benzoxazin-3(4H)-one 2-glucoside;Azoxystrobin	23.664670778964;10.4188165811221	MS1 mz matched	404.127	356.471	0.055091	0.0566726	0.135707	0.677793	0.80007	0.972092	-0.0408347
7627			CDP;Myxochelin B	-14.4609158671334;-9.25232585516804	MS1 mz matched	404.171	443.567	0.031514	0.0212985	0.636158	0.359671	0.71157	1.47964	0.565244
7660					Unmapped	406	336.281	0.0121698	0.0122544	0.160733	0.954664	0.849317	0.993101	-0.009987
7662			2-(S-Glutathionyl)acetyl chloride;S-(2-Chloroacetyl)glutathione;S-(2-Chloroacetyl)glutathione;2-(S-Glutathionyl)acetyl chloride	-24.5350934661052;-24.5350934661052;-24.5395313576778;-24.5395313576778	MS1 mz matched	406.037	27.461	0.00469402	0.00397059	0.504481	0.388668	0.721065	1.1822	0.24147
7707			Sitagliptin;	2.04879135126919;	MS1 mz matched	408.119	233.109	0.00477699	0.00717123	1.40514	0.0799033	0.462489	0.666132	-0.58612
7711			Cyhexatin	15.5774563051619	MS1 mz matched	408.17	283.183	0.0116324	0.0139519	1.63758	0.0513737	0.403833	0.833751	-0.262312
7712					Unmapped	408.193	395.548	0.0044558	0.00504452	0.680475	0.589584	0.776834	0.883296	-0.179031
7715			Oxyphencyclimine;Aspidofractine;16-Methoxytabersonine;Hirsuteine;Coryntheine	11.6417305825223;4.64234424191751;4.64234424191751;4.64234424191751;4.64234424191751	MS1 mz matched	408.23	418.096	0.0118168	0.0133974	0.572585	0.463978	0.741183	0.882024	-0.18111
7719			Thiamine pyrophosphate;Thiamin diphosphate;Thiamine diphosphate;Thiamin pyrophosphate;TPP;ThPP	9.40481620629054;8.46432662521142	MS1 mz matched	408.307	112.053	0.0713449	0.0490832	1.34569	0.083633	0.467947	1.45355	0.53958
7720			Sitagliptin;Cassaidine	-16.9299527440165;7.62134191791006	MS1 mz matched	408.307	89.901	0.082861	0.0640588	1.04821	0.214592	0.635709	1.29351	0.371295
7731			Sedoheptulose 1,7-bisphosphate;5'-Prenylhomoeriodictyol;Sigmoidin B 3'-methyl ether;Alkannin beta,beta-dimethylacrylate;Sophoraisoflavanone A;Fargesin;beta,beta-Dimethylacrylshikonin;Dmask;(+)-Demethoxyaschantin;Bursehernin;(-)-Bursehernin;(3R,4R)-4-(2H-1,3-Benzodioxol-5-ylmethyl)-3-[(3,4-dimethoxyphenyl)methyl]oxolan-2-one	-4.59283566274217;-4.32267002681209;-4.32267002681209;-4.32267002681209;-4.32267002681209;-4.32267002681209;-4.32267002681209;-4.32267002681209	MS1 mz matched	409.108	278.353	0.0202925	0.0262074	1.76612	0.0321383	0.333031	0.774304	-0.369029
7734			Melatonin glucuronide;Amlodipine	-5.55134600119893;14.2106289624918	MS1 mz matched	409.154	205.071	0.00697137	0.00625404	1.09243	0.228263	0.645934	1.1147	0.156655
7747	Lathosterol	0.3195			MS2 reverse	409.341	36.202	0.0277467	0.0332216	1.3387	0.183942	0.608894	0.835198	-0.259809
7763					Unmapped	410.264	42.195	0.0332019	0.029256	0.936742	0.727311	0.811111	1.13487	0.182532
7767	Chenodeoxycholate	0.8771			MS2 forward	410.322	133.687	0.0131155	0.0123145	0.315969	0.828379	0.830245	1.06504	0.0909116
7772			N-Carbamoyl glucuronide lorcaserin;	-7.31878683785936;	MS1 mz matched	410.9	338.323	0.0188662	0.020195	1.26936	0.155687	0.577918	0.934198	-0.0981994
7781			dUDP;Cetirizine	-12.3659772807259;4.12206039126667	MS1 mz matched	411.144	366.779	0.00837692	0.014743	1.26539	0.0935354	0.480817	0.568195	-0.815541
7791	Cyclopamine	0.38165			MS2 reverse	411.304	218.499	0.00317259	0.00611911	1.03122	0.206373	0.629088	0.518473	-0.947659
7792	Nervonic acid	0.36935			MS2 reverse	411.321	42.032	0.0162895	0.0190087	0.233209	0.598453	0.779411	0.856949	-0.222719
7802					Unmapped	412.049	24.567	0.00725589	0.00559797	0.66287	0.45852	0.739832	1.29616	0.374248
7817			Fesoterodine;	7.93090124416219;	MS1 mz matched	412.281	226.865	0.00869533	0.0287488	0.621685	0.302262	0.688488	0.302459	-1.72519
7818			Fesoterodine;	7.73711473693508;	MS1 mz matched	412.281	206.215	0.00341233	0.00433273	0.763614	0.341687	0.70502	0.787572	-0.344516
7825					Unmapped	412.76	315.255	0.025117	0.028521	0.826022	0.291413	0.683319	0.88065	-0.183359
7835			Zileuton O-glucuronide;	2.33854391257977;	MS1 mz matched	413.099	365.647	0.0536971	0.0676764	1.48639	0.0989103	0.486964	0.793439	-0.333809
7836			Zileuton O-glucuronide;	11.9907098009719;	MS1 mz matched	413.099	392.844	0.0129915	0.0151168	1.31268	0.163169	0.586829	0.859406	-0.218588
7837			Mollicellin C;Podophyllotoxone;Aklavinone;Mollicellin C	0.739355266033599;0.782061740883138;0.782061740883138;0.782061740883138	MS1 mz matched	413.116	24.553	0.00428111	0.00642071	1.72912	0.0256927	0.301116	0.666766	-0.584747
7840			Tribenuron methyl;Tribenuron-methyl	20.2485509631684	MS1 mz matched	413.139	305.962	0.0058211	0.00686784	0.972313	0.230596	0.647588	0.847587	-0.238566
7853					Unmapped	413.283	244.181	0.00716389	0.00729087	0.24558	0.901203	0.841792	0.982584	-0.0253474
7856	N1-Acetylspermidine	0.39			MS2 reverse	413.3	42.027	0.0293919	0.028582	0.0714409	0.828018	0.830183	1.02834	0.0403108
7866			Prochloraz	19.1984231695414	MS1 mz matched	413.994	268.488	0.00993983	0.0109781	0.23746	0.639112	0.790505	0.905424	-0.143334
7882			Chenodeoxyglycocholic acid;Deoxycholic acid glycine conjugate;Chenodeoxycholic acid glycine conjugate;Glycoursodeoxycholic acid;Glycodeoxycholate;Glycodeoxycholic acid;3alpha,12alpha-Dihydroxy-5beta-cholan-24-oylglycine;Glycochenodeoxycholate;Glycochenodeoxycholic acid;Chenodeoxyglycocholate	-6.95170669393649;-6.95170669393649;-6.95170669393649;-6.95170669393649;-6.8994051155253;-6.8994051155253	MS1 mz matched	414.296	184.409	0.0331073	0.0418377	0.829878	0.354992	0.709918	0.791325	-0.337657
7886			Heptadecanoyl carnitine;	7.7062926757075;	MS1 mz matched	414.354	142.204	0.0216973	0.0123973	1.77047	0.0291213	0.317623	1.75017	0.807494
7888			2-Oxoclopidogrel;	0;	MS1 mz matched	414.74	315.271	0.0217904	0.0234875	0.548942	0.510529	0.752999	0.927741	-0.108206
7890					Unmapped	414.951	338.349	0.318589	0.32821	0.733977	0.307936	0.691076	0.970685	-0.0429242
7894			Premithramycinone;1-OH-Nogalamycinone	-24.5738237423693;-24.5738237423693	MS1 mz matched	415.085	278.349	0.017113	0.017303	0.226486	0.850616	0.833946	0.989021	-0.0159264
7899			alpha-Santalyl phenylacetate;Santalyl phenylacetate;11beta,17beta-Dihydroxy-9alpha-fluoro-17alpha-methyl-5alpha-androstan-3-one;11beta,17beta-Dihydroxy-9alpha-fluoro-17alpha-methyl-5beta-androstan-3-one	18.9808794978979;18.9808794978979;15.670009700555;15.670009700555	MS1 mz matched	415.145	430.012	0.0269969	0.0380416	2.08904	0.00747029	0.161409	0.70967	-0.494781
7902			R-L3	22.6609493931009	MS1 mz matched	415.208	34.2335	0.0121814	0.0120594	0.105117	0.944973	0.848006	1.01012	0.014525
7907			Setariol;Smilagenone;Diosgenin;(3beta,25R)-Spirost-5-en-3-ol;Yamogenin;3-Methoxy-16-octylestra-1,3,5(10)-triene-16beta,17beta-diol;14alpha-Hydroxy-5beta-cholest-7-ene-3,6-dione;Diketol;(25R)-3-Oxocholest-4-en-26-oate;3-Oxo-4-cholesten-26-oate;3-Oxo-4-cholesten-26-oic acid;Delta4-Dafachronic acid;(25S),26-3-Keto-4-cholestenoic acid;(25S)-Delta4-Dafachronic acid;(25S)-3-Oxocholest-4-en-26-oate;Delt…	7.82354622740174;7.82354622740174;7.81196070409433;7.81196070409433;7.81196070409433;7.81196070409433;7.81196070409433;7.81196070409433;7.81196070409433	MS1 mz matched	415.317	42.1105	0.0739337	0.054038	1.11251	0.214759	0.63584	1.36818	0.452258
7926			Kanzonol M;L-365260;N-[(3R)-2,3-Dihydro-1-methyl-2-oxo-5-phenyl-1H-1,4-benzodiazepin-3-yl]-N'-(3-methylphenyl)urea	2.66567588370288;-0.753438883520058	MS1 mz matched	416.209	321.783	0.00439786	0.00384953	1.02701	0.404806	0.725855	1.14244	0.192121
7942					Unmapped	417.003	25.174	0.00558803	0.00280359	1.58281	0.0932513	0.480477	1.99317	0.995064
7946			Loteprednol;	-6.85441525455918;	MS1 mz matched	417.141	360.397	0.0173116	0.0168367	0.203663	0.882079	0.838915	1.02821	0.0401288
7949			LPA(0:0/18:2(9Z,12Z));LPA(18:2(9Z,12Z)/0:0);Oleoylglycerone phosphate	-12.2974827864543;-12.2974827864543;-12.2051393768816	MS1 mz matched	417.236	237.16	0.0831372	0.101409	0.79035	0.224413	0.643149	0.81982	-0.286622
7950			LPA(P-16:0e/0:0);Stanolone benzoate;Dihydrotestosterone benzoate;DHT benzoate	-11.2251557995582;-17.2479041259989	MS1 mz matched	417.236	42.143	0.0199628	0.0232666	0.378828	0.767051	0.819127	0.858	-0.220951
7954			Iophendylate;Calcitriol;1alpha,25-Dihydroxyvitamin D3;(1S,3R,5Z,7E)-9,10-Seco-5,7,10(19)-cholestatriene-1,3,25-triol;Sarsasapogenin;(25S)-5beta-Spirostan-3beta-ol;Secalciferol;24(R),25-Dihydroxyvitamin D3;(24R),25-Dihydroxyvitamin D3;(3S,5Z,7E,24R)-9,10-Secocholesta-5,7,10-triene-3,24,25-triol;Paricalcitol;19-Nor-1alpha,25-dihydroxyvitamin D2;Smilagenin;(25R)-5beta-Spirostan-3beta-ol;Tigogenin;5-…	-9.59703778286258;9.1379654071146;9.1379654071146;9.1379654071146;9.1379654071146;9.1379654071146;9.1379654071146;9.1379654071146;9.1379654071146;9.1379654071146;9.1379654071146;9.1379654071146;9.1379654071146;9.1379654071146;9.1379654071146;9.1379654071146;9.1379654071146;9.1379654071146;9.1379654071146	MS1 mz matched	417.333	35.112	0.106119	0.0911992	1.10487	0.25801	0.665299	1.1636	0.218594
7978			Aloin;5-Hydroxy-3,3',4',6,7,8-hexamethoxyflavone;Gaylussacin;Liquiritin;Isoliquiritin;Isosakuranetin 7-xyloside;Equol 7-O-glucuronide;Fenoprofen glucuronide;Equol 4'-O-glucuronide;Dihydrodaidzin;2-Hydroxy-3-methyl-4H-pyran-4-one O-(6E-cinnamoyl-b-D-glucoside);7-Hydroxy-3,3',4',5,6,8-hexamethoxyflavone;Natsudaidain;6-Hydroxy-3,3',4',5,7,8-hexamethoxyflavone;Naringenin 5-rhamnoside;Neoisoliquiritin…	-0.914316857763347;-0.914316857763347;-0.914316857763347;-0.914316857763347;-0.914316857763347;-0.914316857763347;-0.914316857763347;-0.914316857763347;-0.914316857763347;-0.914316857763347;-0.914316857763347;-0.914316857763347;-0.914316857763347;-0.914316857763347;-0.914316857763347;-0.914316857763347;-0.914316857763347;-0.95664851588725;-0.95664851588725;-0.95664851588725;-0.95664851588725;-0.9…	MS1 mz matched	419.134	323.428	0.0953381	0.0940749	0.168329	0.955416	0.849417	1.01343	0.019243
7983	1-Oleoyl-L-.alpha.-lysophosphatidic acid	0.3332			MS2 reverse	419.25	236.529	0.0183106	0.0226347	1.4683	0.0839354	0.468374	0.808961	-0.305857
7988					Unmapped	419.99	277.45	0.0111986	0.0124453	0.635493	0.369351	0.714877	0.899826	-0.152281
8021	Lithocholic acid	0.5			MS2 reverse	421.269	41.452	0.0343473	0.0327853	0.291289	0.809819	0.827027	1.04764	0.0671471
8024					Unmapped	421.969	37.576	0.0129675	0.0113429	1.0187	0.252111	0.661737	1.14323	0.193113
8033					Unmapped	422.099	305.225	0.0161125	0.0245167	2.45247	0.000353328	0.0798323	0.657207	-0.605581
8035			Gravacridonediolacetate;13-Oxocryptopine;Tolfenpyrad	5.51395615903366;5.51395615903366;-2.87101245734418	MS1 mz matched	422.102	330.081	0.00540896	0.00658821	1.50815	0.0880223	0.473922	0.821006	-0.284535
8050					Unmapped	422.99	23.813	0.00510457	0.0055093	0.348778	0.688896	0.802657	0.926538	-0.110078
8059	25-hydroxyvitamin D3	0.3404			MS2 reverse	423.321	40.306	0.0410589	0.0286959	1.90785	0.0130178	0.22071	1.43083	0.516848
8070					Unmapped	424.083	23.713	0.00633521	0.0075255	0.615602	0.519321	0.755323	0.841832	-0.248396
8071			Xanthommatin	18.2002849171871	MS1 mz matched	424.087	322.404	0.00223367	0.00315776	1.71453	0.0737056	0.452536	0.707358	-0.499487
8084			Linoleyl carnitine;Linoelaidyl carnitine;Xanthommatin	-6.75328274975266;-6.75328274975266;-1.18110468718602	MS1 mz matched	424.338	143.133	0.272535	0.172145	0.206481	0.505932	0.751836	1.58316	0.662812
8085					Unmapped	424.359	33.7875	0.0326687	0.031918	0.189593	0.907044	0.842651	1.02352	0.0335392
8090					Unmapped	424.86	343.24	0.0140283	0.0139517	0.164937	0.968873	0.851198	1.00549	0.00790239
8092			Teflubenzuron	2.105406103958	MS1 mz matched	424.946	343.934	0.00761398	0.00850755	1.04099	0.196914	0.620975	0.894967	-0.160094
8103			Clusin;6-Hydroxy-9,9-dimethyl-5-(3-methyl-1-oxobutyl)-1-propyl-3H,9H-[1,2]-dioxolo[3',4':4,5]furo[2,3-f][1]benzopyran-3-one;	7.82459357437199;7.82459357437199;	MS1 mz matched	425.16	356.476	0.00770464	0.0110347	2.31256	0.00137103	0.101612	0.698219	-0.518248
8113	25-Hydroxycholesterol	0.3447			MS2 reverse	425.337	41.545	0.048729	0.0409297	0.763715	0.377688	0.717612	1.19056	0.251635
8125			2,4-Dihydroxy-7,8-dimethoxy-2H-1,4-benzoxazin-3(4H)-one 2-glucoside;Azoxystrobin	23.664670778964;10.4188165811221	MS1 mz matched	426.109	356.465	0.0262967	0.0286826	0.770265	0.271307	0.672886	0.916819	-0.125292
8137			Fosphenytoin;Fosphenytoin	8.55706138355758;8.55706138355758	MS1 mz matched	426.293	40.5555	0.0214	0.0212666	0.397587	0.972183	0.851629	1.00627	0.00902015
8139	Cholic acid	0.9722			MS2 forward	426.317	201.666	0.0341574	0.0571308	0.44809	0.430465	0.732843	0.59788	-0.742072
8177					Unmapped	428.332	31.803	0.044341	0.0456062	0.100788	0.866498	0.836492	0.972259	-0.0405876
8179	Stearoylcarnitine	0.9873			MS2 forward	428.369	140.306	0.129856	0.0927298	1.35671	0.129914	0.542289	1.40037	0.485811
8188			epsilon-Rhodomycinone;Rhodomycinone	-2.15154631740754	MS1 mz matched	429.11	27.373	0.00614561	0.00456759	1.53702	0.162846	0.586456	1.34548	0.428122
8189			IDP;Carapaubine	8.23427394497846;-12.3172939787222	MS1 mz matched	429.189	39.457	0.00444827	0.00612314	0.431973	0.336513	0.70303	0.726468	-0.461029
8201					Unmapped	429.961	334.707	0.0278484	0.0289113	0.22803	0.678697	0.800283	0.963237	-0.0540371
8222					Unmapped	430.321	29.4755	0.216751	0.332359	1.90338	0.0133629	0.223784	0.652158	-0.616707
8233			4-Methoxybenzenepropanol 1-(2-sulfoglucoside);Khellol glucoside;Khelloside	-4.94402209322583;3.43048465898649	MS1 mz matched	431.093	225.487	0.0101279	0.012743	0.204144	0.465969	0.74167	0.794779	-0.331374
8249			MG(0:0/24:6(6Z,9Z,12Z,15Z,18Z,21Z)/0:0);Australigenin;25-Hydroxyvitamin D3-26,23-lactol;24-Oxo-1alpha,25-dihydroxyvitamin D3;Schidigeragenin C;7 alpha-Hydroxy-3-oxo-4-cholestenoate;MG(24:6(6Z,9Z,12Z,15Z,18Z,21Z)/0:0/0:0);Barogenin;Nuatigenin;(20S,22S,25S)-22,25-Epoxyfurost-5-ene-3beta,26-diol;Convallamarogenin;Hecogenin;Ruscogenin;2,22-Dideoxy-3-dehydroecdysone;7alpha-Hydroxy-3-oxo-4-cholestenoat…	6.99521699077153;6.99521699077153;6.99521699077153;6.99521699077153;6.99521699077153;6.99521699077153;6.99521699077153;6.99521699077153;7.0179915191657;7.0179915191657;7.0179915191657;7.0179915191657;7.0179915191657;7.0179915191657;7.0179915191657	MS1 mz matched	431.311	42.414	0.071335	0.0491483	2.10097	0.00649703	0.155299	1.45142	0.53747
8254			Bicalutamide;alpha-Tocopherol;Vitamin E;4beta-Hydroxymethyl-4alpha-methyl-5alpha-cholest-7-en-3beta-ol	16.4320252432846;-2.38881307749106;-2.38881307749106	MS1 mz matched	431.38	32.006	0.0559937	0.108564	2.05958	0.00783313	0.163397	0.515768	-0.955207
8255					Unmapped	431.678	339.224	0.0146857	0.0147611	0.199513	0.942402	0.847655	0.994892	-0.00738796
8263			Oxynarcotine;	2.28037044818182;	MS1 mz matched	432.167	319.275	0.0267758	0.0247438	0.786091	0.4299	0.732697	1.08212	0.113859
8271					Unmapped	432.276	72.093	0.0747028	0.095447	0.795213	0.341549	0.704967	0.782662	-0.353538
8272			alpha-hydroxysalmeterol;Istamycin C1	19.9774073553041;3.22045546871068	MS1 mz matched	432.276	91.408	0.0585591	0.0647239	0.548779	0.539812	0.761317	0.904751	-0.144407
8280					Unmapped	433.002	339.201	5.47034	5.36883	0.594955	0.657057	0.795054	1.01891	0.0270242
8281	Apigenin 7-glucoside	0.5			MS2 reverse	433.119	264.839	0.00693872	0.00708319	0.273564	0.933548	0.846432	0.979604	-0.0297294
8288			Glucosyl (2E,6E,10x)-10,11-dihydroxy-2,6-farnesadienoate;Buclizine	-1.90891116951099;4.41358970112394	MS1 mz matched	433.235	29.6	0.00981901	0.0106536	0.128029	0.669948	0.798202	0.921664	-0.117688
8300			Ipratropium bromide;Oxidized Oplophorus luciferin;Coelenteramide	22.1177213363687;-20.186872063679	MS1 mz matched	434.14	268.535	0.0237184	0.0238973	0.0786528	0.95976	0.849997	0.992515	-0.0108393
8307			Oxaliplatin;	17.7091450024919;	MS1 mz matched	434.244	29.478	0.0111803	0.0137214	0.548464	0.313419	0.693505	0.814808	-0.295468
8319			Thiazopyr;Sulfazecin;SQ 26445	-0.225956984289694;-5.30175707799578	MS1 mz matched	435.053	278.202	0.0112267	0.01722	2.12827	0.00758284	0.16204	0.651959	-0.617147
8320			Zileuton O-glucuronide;	2.33854391257977;	MS1 mz matched	435.082	365.6	0.0157139	0.0211408	1.70397	0.0494942	0.398458	0.743299	-0.427986
8330	Ibuprofen	0.4281			MS2 reverse	435.246	237.119	0.0568405	0.0672162	0.595811	0.327728	0.699535	0.845637	-0.241889
8346			6-Amino-6-deoxyfutalosine	-13.3128879648842	MS1 mz matched	436.114	357.39	0.0116233	0.0146704	1.88553	0.046177	0.38831	0.792294	-0.335892
8351			Aloin;5-Hydroxy-3,3',4',6,7,8-hexamethoxyflavone;Gaylussacin;Liquiritin;Isoliquiritin;Isosakuranetin 7-xyloside;Equol 7-O-glucuronide;Fenoprofen glucuronide;Equol 4'-O-glucuronide;Dihydrodaidzin;2-Hydroxy-3-methyl-4H-pyran-4-one O-(6E-cinnamoyl-b-D-glucoside);7-Hydroxy-3,3',4',5,6,8-hexamethoxyflavone;Natsudaidain;6-Hydroxy-3,3',4',5,7,8-hexamethoxyflavone;Naringenin 5-rhamnoside;Neoisoliquiritin…	-10.4808024211936;-10.4808024211936;-10.4808024211936;-10.4808024211936;-10.4808024211936;-10.4808024211936;-10.4808024211936;-10.4808024211936;-10.4808024211936;-10.4808024211936;-10.4808024211936;-10.4808024211936;-10.4808024211936;-10.4808024211936;-10.4808024211936;-10.4808024211936;-10.4808024211936;-10.5231336743519;-10.5231336743519;-10.5231336743519;-10.5231336743519;-10.5231336743519	MS1 mz matched	436.156	191.948	0.0166093	0.0209684	0.910947	0.319117	0.695959	0.79211	-0.336227
8359			Pahutoxin	-6.26333097115777	MS1 mz matched	436.309	44.21	0.0247899	0.02409	0.593664	0.92612	0.84539	1.02905	0.0413177
8366			Glucoraphanin;	9.41632536060609;	MS1 mz matched	437.045	342.017	0.0520532	0.0451942	0.982093	0.274487	0.674616	1.15177	0.203849
8371	Sparfloxacin	0.30155			MS2 reverse	437.135	365.976	0.00725181	0.00891801	1.31193	0.191639	0.616203	0.813165	-0.29838
8391			Moxifloxacin hydrochloride	7.320111686587	MS1 mz matched	438.168	416.749	0.00635029	0.0067915	0.177506	0.737912	0.813318	0.935036	-0.0969061
8398			PE(P-16:0e/0:0);Terpendole E	7.44882194126063;2.01695430750105	MS1 mz matched	438.294	167.203	0.0662353	0.0788835	1.02706	0.288499	0.681878	0.839659	-0.252124
8406					Unmapped	438.912	337.211	0.123941	0.127525	0.742819	0.376113	0.717103	0.971898	-0.0411235
8432			N-Desmethyl-p-O-sulfate rosiglitazone;N-Desmethyl-o-O-sulfate rosiglitazone;	-4.07993798333064;-4.07993798333064;	MS1 mz matched	440.056	356.471	0.014286	0.0153753	0.383743	0.580927	0.774259	0.92915	-0.106016
8438			LysoPE(0:0/15:0);LysoPE(15:0/0:0);	7.18738087357968;7.18738087357968;	MS1 mz matched	440.273	180.006	0.0147248	0.0133205	0.484908	0.646565	0.792419	1.10542	0.144599
8451			Tetracenomycin D3	15.2610213518055	MS1 mz matched	441.09	343.88	0.0427584	0.0450215	0.361637	0.755183	0.816805	0.949734	-0.0744042
8454			Ginkgolide C;Ginkgolide C;BN 52022	21.2745334227555;21.1872849935094	MS1 mz matched	441.141	430.014	0.236596	0.327223	2.00156	0.0122622	0.213707	0.723042	-0.467849
8465			Chlorophenol red;	14.1754495390112;	MS1 mz matched	441.314	236.506	0.0206043	0.0178977	0.248445	0.616214	0.784399	1.15122	0.203169
8475			Mazaticol hydrochloride;KAO 264	-10.9475904396074	MS1 mz matched	442.115	204.404	0.0109567	0.00802975	1.55103	0.112668	0.513042	1.36452	0.448389
8479					Unmapped	442.258	33.97	0.00991158	0.00752741	1.26623	0.110429	0.508851	1.31673	0.396962
8512			Nocardicin E;Nocardicin F	8.26846555075192;8.26846555075192	MS1 mz matched	444.082	304.551	0.00446059	0.00608948	2.29855	0.00142618	0.101985	0.732509	-0.449082
8524					Unmapped	444.329	33.264	0.489175	0.394796	1.19104	0.120612	0.527148	1.23906	0.309246
8557			Chlorophenol red;	14.1754495390112;	MS1 mz matched	446.255	236.529	0.0134527	0.0145963	0.453543	0.538633	0.76097	0.921648	-0.117712
8575			3,6,7-Trihydroxy-4'-methoxyflavone 7-rhamnoside;Physcionin;Rheochrysin;Sissotrin;Kaempferide 3-rhamnoside;Glucoobtusifolin;Calycosin 7-galactoside;Trifolirhizin;Prunitrin;Glycitin;Biochanin A-beta-D-glucoside;Biochanin A 7-O-beta-D-glucoside;Sissotrin;Obtusifolin 2-glucoside;Physcion 8-glucoside;Physcion 8-O-beta-D-monoglucoside;Trifolirhizin;(-)-Maackiain 3-O-glucoside;Glycitin;Glycitein 7-O-glu…	18.0735599399107;18.0735599399107;18.0735599399107;18.0735599399107;18.0735599399107;18.0735599399107;18.0735599399107;18.0735599399107;18.0735599399107;18.0735599399107;18.0666110315242;18.0666110315242;18.0666110315242;18.0666110315242;18.0666110315242;18.0666110315242;18.0666110315242	MS1 mz matched	447.129	233.292	0.00443722	0.00625688	1.53136	0.0631671	0.432516	0.709175	-0.495787
8584			Neoporrigenin B;12-Ketoporrigenin;Leontogenin;24-Oxo-1alpha,23,25-trihydroxyvitamin D3;Spirotaccagenin;Cepagenin;Taccagenin;3-Dehydro-2-deoxyecdysone	7.38085637560764;7.38085637560764;7.38085637560764;7.38085637560764;7.38085637560764;7.38085637560764;7.38085637560764;7.43575219716117	MS1 mz matched	447.307	131.948	0.190089	0.0725476	2.30627	0.000697041	0.0930866	2.62019	1.38967
8594					Unmapped	448.056	27.383	0.0111136	0.0092855	0.202274	0.798609	0.825024	1.19688	0.259274
8595			Se-Adenosylselenomethionine;Se-Adenosylselenomethionine	18.9789733845843;19.011853331439	MS1 mz matched	448.103	307.73	0.00314149	0.00375823	1.47234	0.108776	0.505691	0.835896	-0.258605
8599			Hydromorphone-3-glucoside;6'-Oxokamycin X	-14.1257846761447;1.24170540791661	MS1 mz matched	448.188	391.399	0.0105736	0.0141133	1.86159	0.0200966	0.272576	0.749192	-0.416593
8614					Unmapped	449.014	337.671	0.0120061	0.0124401	0.230403	0.739814	0.813709	0.965111	-0.0512336
8632	Squalene	0.30255			MS2 reverse	449.344	31.761	0.011858	0.0137605	0.889698	0.435923	0.734239	0.86174	-0.214675
8653	Glycodeoxycholic acid	0.9574			MS2 forward	450.317	184.81	0.0292315	0.0363116	0.773828	0.41674	0.729195	0.805019	-0.312905
8667			Ezetimibe;SN-38 carboxylate form	-14.5423812038164;7.33245343888621	MS1 mz matched	451.182	177.469	0.0139805	0.00747921	0.566739	0.521388	0.75592	1.86924	0.902454
8690			6-Amino-6-deoxyfutalosine	-24.4324830102701	MS1 mz matched	452.332	26.7885	0.0202867	0.0184557	0.24898	0.591388	0.777363	1.09921	0.136464
8691					Unmapped	452.37	39.32	0.260036	0.262531	0.309587	0.978735	0.852476	0.990495	-0.0137782
8693			Bis(3-azidopyridinium)-1,10-decane perchlorate;DAPA	-12.796084324185	MS1 mz matched	452.39	14.152	0.00481682	0.00645266	1.2065	0.141743	0.559683	0.746486	-0.421813
8709					Unmapped	453.298	42.037	0.0149527	0.0113351	1.76035	0.038162	0.359611	1.31915	0.399612
8718			(+)-11-Hydroxy-9-triacontanone;Melissic acid A;	-2.09476139594964;-2.09476139594964;	MS1 mz matched	453.795	186.065	0.00442556	0.00525941	0.577009	0.409459	0.727177	0.841454	-0.249043
8720			Melleolide M;	-5.72478887238429;	MS1 mz matched	453.922	334.138	0.0147062	0.0149599	0.329214	0.888124	0.839835	0.983043	-0.0246731
8730	1-Palmitoyl-2-hydroxy-sn-glycero-3-phosphoethanolamine	0.9782			MS2 forward	454.29	177.872	0.64947	0.588342	0.436249	0.664375	0.796853	1.1039	0.142608
8733					Unmapped	454.325	175.433	0.442579	0.337593	0.462788	0.577914	0.773349	1.31098	0.390648
8736					Unmapped	454.383	43.372	0.0541761	0.0332751	1.76002	0.0381594	0.3596	1.62813	0.703212
8750			trans-delta-Viniferin;Ampelopsin D;epsilon-Viniferin;Eupachlorin acetate	-20.126760523834;-20.126760523834;-20.126760523834;-15.197976656562	MS1 mz matched	455.132	300.343	0.0148337	0.0124203	1.12643	0.282108	0.678636	1.19431	0.256181
8751			trans-delta-Viniferin;Ampelopsin D;epsilon-Viniferin;Eupachlorin acetate	-5.80964125919405;-5.80964125919405;-5.80964125919405;-0.880786824515289	MS1 mz matched	455.146	365.76	0.00985104	0.012004	1.43754	0.120685	0.527272	0.820643	-0.285173
8753			Ethyl 7-epi-12-hydroxyjasmonate glucoside;Methylprednisolone acetate;6alpha-Methylprednisolone 21-acetate;11beta,17,21-Trihydroxy-6alpha-methylpreg-1,4-diene-3,20-dione 21-acetate;M-Predrol;Deoxyschizandrin;Hellebrigenin;Bufotalidin;Magnosalin;Arenobufagin	15.298724476494;-21.382927630281;-21.382927630281;-21.382927630281;-21.382927630281;-21.382927630281	MS1 mz matched	455.182	428.119	0.0162707	0.0240213	2.27458	0.00154453	0.102705	0.677347	-0.562033
8754	Deoxycytidine	0.9996			MS2 forward	455.187	186.065	2.13599	2.70075	0.951717	0.268054	0.671084	0.790889	-0.338453
8755			Loteprednol;	-6.85441525455918;	MS1 mz matched	455.183	359.276	0.00629605	0.00583819	0.779474	0.618223	0.784948	1.07842	0.108925
8760			Homaline	-11.8287490812774	MS1 mz matched	455.311	42.782	0.0349045	0.0264958	1.88548	0.0264066	0.304208	1.31736	0.397653
8780	Ascorbic acid 6-palmitate	0.3726			MS2 reverse	456.294	176.844	0.030728	0.0284736	0.351969	0.703419	0.80594	1.07918	0.10993
8790					Unmapped	456.962	338.736	2.51116	2.52811	0.0599011	0.801731	0.825586	0.993297	-0.00970266
8795			Aloin;5-Hydroxy-3,3',4',6,7,8-hexamethoxyflavone;Gaylussacin;Liquiritin;Isoliquiritin;Isosakuranetin 7-xyloside;Equol 7-O-glucuronide;Fenoprofen glucuronide;Equol 4'-O-glucuronide;Dihydrodaidzin;2-Hydroxy-3-methyl-4H-pyran-4-one O-(6E-cinnamoyl-b-D-glucoside);7-Hydroxy-3,3',4',5,6,8-hexamethoxyflavone;Natsudaidain;6-Hydroxy-3,3',4',5,7,8-hexamethoxyflavone;Naringenin 5-rhamnoside;Neoisoliquiritin…	-0.914316857763347;-0.914316857763347;-0.914316857763347;-0.914316857763347;-0.914316857763347;-0.914316857763347;-0.914316857763347;-0.914316857763347;-0.914316857763347;-0.914316857763347;-0.914316857763347;-0.914316857763347;-0.914316857763347;-0.914316857763347;-0.914316857763347;-0.914316857763347;-0.914316857763347;-0.95664851588725;-0.95664851588725;-0.95664851588725;-0.95664851588725;-0.9…	MS1 mz matched	457.089	323.254	0.0181064	0.0189204	0.120855	0.867621	0.836669	0.956977	-0.0634441
8798			5-S-Glutathionyl-aminochrome reduced;Stegacin;(-)-Stegacin	16.6311694276465;-6.42234216536379	MS1 mz matched	457.139	356.521	0.0344053	0.0381126	0.844949	0.358665	0.711218	0.902728	-0.147637
8804			LPA(0:0/18:2(9Z,12Z));LPA(18:2(9Z,12Z)/0:0);Oleoylglycerone phosphate	-12.2974827864543;-12.2974827864543;-12.2051393768816	MS1 mz matched	457.228	237.216	0.0298655	0.0354723	0.994885	0.208877	0.631145	0.841939	-0.248213
8825					Unmapped	458.343	230.46	0.0242713	0.0318841	0.0968638	0.742568	0.814271	0.761237	-0.393583
8833			C.I. Acid Red 13;Azorubine;	4.96240109270777;4.96240109270777;	MS1 mz matched	459.027	342.298	0.0164459	0.0160432	0.2795	0.774064	0.820472	1.0251	0.0357605
8835			Flurbiprofen glucuronide;9-Bromo-16alpha-methyl-pregn-4-ene-3,11,20-trione	21.3130924391289;2.38021564748138	MS1 mz matched	459.098	277.716	0.0124089	0.0145564	1.6863	0.0398247	0.36612	0.852472	-0.230276
8861			Isopentenyladenosine-5'-diphosphate;Isopentenyl-ADP;N6-(Dimethylallyl)adenosine 5'-diphosphate	-4.0396532361855	MS1 mz matched	460.073	343.33	0.00531706	0.00715941	1.12221	0.153643	0.575383	0.742667	-0.429213
8870			Lusitanicoside;Lusitanicoside	20.5860051838942;20.5796728465	MS1 mz matched	460.23	26.155	0.00616658	0.00613478	0.135867	0.976043	0.852129	1.00518	0.00746064
8891			Glycitein 4'-O-glucuronide;Glycitein 7-O-glucuronide;Irilone 4'-glucoside;Anhydrochlortetracycline;Anhydro-7-chlorotetracycline	5.34643989988381;5.34643989988381;5.34643989988381;-1.47488490097937	MS1 mz matched	461.103	223.427	0.00511884	0.00699689	0.137052	0.345896	0.706603	0.731588	-0.450896
8905			N-Desmethyl-p-O-sulfate rosiglitazone;N-Desmethyl-o-O-sulfate rosiglitazone;	-4.07993798333064;-4.07993798333064;	MS1 mz matched	462.038	356.479	0.0088122	0.00901659	0.000775635	0.851951	0.834163	0.977331	-0.0330802
8916	Psychosine	0.3815			MS2 reverse	462.338	125.023	0.0105682	0.0102729	0.123371	0.809815	0.827026	1.02874	0.0408771
8924					Unmapped	462.984	343.308	0.00799078	0.00827272	0.149987	0.74646	0.815061	0.96592	-0.0500249
8926					Unmapped	463.021	336.473	0.00881257	0.0081295	0.164322	0.766743	0.819068	1.08402	0.116396
8937	Prilocaine	0.49705			MS2 reverse	463.299	44.1925	0.0102182	0.00611677	2.18922	0.00205718	0.104927	1.67052	0.740295
8940			3,4-Dihydro-3-hydroxy-4-S-glutathionyl bromobenzene;2,3-Dihydro-2-S-glutathionyl-3-hydroxy bromobenzene;Brassinolide;24-epi-Brassinolide;26-Hydroxycastasterone	24.9827722966047;24.9827722966047;-4.37185681707682;-4.37185681707682;-4.37185681707682	MS1 mz matched	463.336	41.241	0.0228849	0.0195029	1.26893	0.150818	0.571803	1.17341	0.230704
8948			Isopeonidin 3-galactoside;Peonidin-3-glucoside;Isopeonidin 3-glucoside;1-O-(2-Acetamido-2-deoxy-alpha-D-glucopyranosyl)-1D-myo-inositol 3-phosphate	-21.2314611701294;-21.2314611701294;-21.2314611701294;11.0207292406306	MS1 mz matched	464.114	355.689	0.013776	0.0145188	0.247375	0.65859	0.795433	0.948838	-0.0757657
8952			LysoPE(18:0/0:0);LysoPE(0:0/18:0);LysoPC(15:0);	-5.89923262088706;-5.89923262088706;-5.89923262088706;	MS1 mz matched	464.308	170.359	0.185255	0.147269	1.36793	0.120188	0.526424	1.25793	0.331057
8985			S9947;2'-(Benzyloxycarbonylaminomethyl)biphenyl-2-carboxylic acid 2-(2-pyridyl)ethylamide	8.36168641277037	MS1 mz matched	466.209	443.262	0.00399408	0.00518348	1.50236	0.0767161	0.457517	0.770542	-0.376055
8988	Glycocholic acid	0.9727			MS2 forward	466.311	226.883	0.0127208	0.0421086	0.581367	0.305094	0.68979	0.302094	-1.72693
9004			6alpha,9alpha-Difluoroprednisolone-17-butyrate;T-2 Toxin	-3.04622295727711;-10.778166459052	MS1 mz matched	467.215	29.433	0.0105868	0.014925	1.52026	0.0701802	0.446316	0.709335	-0.49546
9026					Unmapped	468.339	173.89	0.103567	0.221792	0.171769	0.435348	0.734093	0.466956	-1.09864
9027					Unmapped	468.385	34.828	0.0370209	0.0376016	0.389982	0.939412	0.847244	0.984556	-0.0224555
9034			alpha-D-Ribose 1-methylphosphote 5-triphosphate	3.45301491289694	MS1 mz matched	468.941	339.041	0.105661	0.108439	0.36587	0.532972	0.759286	0.974381	-0.0374417
9041			Deoxyuridine triphosphate;104-1;104-2;8-D-Olivosyl-landomycin;Landomycin I	-13.3624071515288;-14.0032297892314;-14.0032297892314;-14.0032297892314	MS1 mz matched	469.135	23.713	0.0038095	0.00388125	0.117496	0.924324	0.845137	0.981513	-0.0269207
9044			Paucin	0.0266980208763229	MS1 mz matched	469.2	185.596	0.00737829	0.00909729	0.692129	0.38791	0.720832	0.811042	-0.302151
9054			Silymonin;104-1;104-2;8-D-Olivosyl-landomycin;Landomycin I	-21.7740232899075;-21.7740232899075;-21.7740232899075;-21.7740232899075	MS1 mz matched	469.442	339.168	0.0238695	0.0225172	1.00835	0.319775	0.696237	1.06006	0.0841396
9062			Oxynarcotine;	2.28037044818182;	MS1 mz matched	470.123	319.264	0.00819302	0.00933407	0.854892	0.281472	0.678307	0.877754	-0.188112
9071	Withaferin A	0.34815			MS2 reverse	470.266	497.628	0.00213605	0.00254543	0.865536	0.441778	0.735705	0.839169	-0.252966
9087			7-hydroxymethotrexate;	13.0032733178493;	MS1 mz matched	471.172	28.816	0.00761019	0.00751778	0.022798	0.915763	0.843915	1.01229	0.017627
9088			1-Phosphatidyl-1D-myo-inositol 3-phosphate;	-13.6108124293622;	MS1 mz matched	471.213	417.275	0.00798583	0.0113641	1.22191	0.150823	0.571811	0.702724	-0.508969
9114					Unmapped	472.359	33.13	0.0547607	0.0445509	1.38441	0.0916291	0.478504	1.22917	0.297685
9118					Unmapped	472.78	315.916	0.0114866	0.0131036	0.852279	0.288204	0.681731	0.876602	-0.190006
9120					Unmapped	472.992	338.897	0.178315	0.182788	0.504884	0.454521	0.73883	0.97553	-0.0357413
9127			2-Hydroxy-imipramine glucuronide;	17.0441399860241;	MS1 mz matched	473.236	143.43	0.0472922	0.0446783	0.296466	0.844888	0.833008	1.0585	0.0820261
9138			Arnamiol;D-Phe-Pro-Arg-CH2Cl	17.740247299006;-4.87845766234108	MS1 mz matched	473.951	334.923	0.0136731	0.0133093	0.426677	0.827814	0.830149	1.02733	0.0389031
9162					Unmapped	475.135	34.445	0.0092362	0.00838285	1.29544	0.110887	0.509717	1.1018	0.139859
9166			Austalide B;Agrimophol;Picrasin A;Nigakilactone G	11.4865217392656;11.419253376218;11.419253376218	MS1 mz matched	475.231	24.609	0.0232586	0.0236571	0.264698	0.843232	0.832735	0.983156	-0.0245077
9193			Lucidenic acid A;Prednisolone tebutate;Prednisolone butyl acetete	0.351541910386968;0.436426989706955	MS1 mz matched	476.302	97.6305	0.0378181	0.0414736	0.544859	0.551317	0.764984	0.911859	-0.133118
9199					Unmapped	476.739	315.606	0.0142939	0.0158857	0.839363	0.315714	0.694502	0.899793	-0.152335
9210			trans-delta-Viniferin;Ampelopsin D;epsilon-Viniferin;Eupachlorin acetate	-5.80964125919405;-5.80964125919405;-5.80964125919405;-0.880786824515289	MS1 mz matched	477.127	365.724	0.00424693	0.00563097	1.8597	0.0369503	0.354659	0.75421	-0.406962
9211					Unmapped	477.165	359.599	0.0776784	0.0773198	0.154363	0.973195	0.85176	1.00464	0.00667525
9255					Unmapped	479.129	359.805	0.00774782	0.00940595	0.898913	0.280091	0.677589	0.823716	-0.279782
9257			5,10-Methenyltetrahydrofolate	-13.5916268564305	MS1 mz matched	479.146	300.243	0.00432499	0.00396746	1.01868	0.327441	0.699418	1.09012	0.124484
9286	Taurocholate	0.9331			MS2 forward	480.273	42.7045	0.00608027	0.00407775	1.4842	0.107509	0.503231	1.49109	0.576363
9288			LysoPE(0:0/18:1(9Z));LysoPE(18:1(11Z)/0:0);LysoPE(0:0/18:1(11Z));LysoPE(18:1(9Z)/0:0);Delcorine	-8.74043314198477;-8.74043314198477;-8.74043314198477;-8.74043314198477;18.151913994214	MS1 mz matched	480.304	175.31	0.607758	0.600593	0.30076	0.921664	0.844759	1.01193	0.0171106
9290			LysoPC(P-16:0);	5.83117232385499;	MS1 mz matched	480.34	157.679	0.763647	0.735699	0.0043538	0.802476	0.82572	1.03799	0.0537915
9293			4'-O-Methyldelphinidin 3-O-beta-D-glucoside;Petunidin 3-glucoside;Petunidin 3-galactoside;Petunidin 3-O-glucoside;Petunidin 3-glucoside	-23.3313475625129;-23.3313475625129;-23.3313475625129;-23.3313475625129	MS1 mz matched	480.4	39.197	0.0323393	0.0279001	0.767803	0.644448	0.791878	1.15911	0.213017
9303			a-L-Fucopyranosyl-(1-&gt;2)-b-D-galactopyranosyl-(1-&gt;2)-D-xylose;	-9.94339236141433;	MS1 mz matched	481.148	291.979	0.00933725	0.0195994	0.00552562	0.431728	0.733169	0.476406	-1.06974
9331	Leu-Thr	0.4182			MS2 reverse	482.321	172.808	4.08977	3.53971	1.21512	0.292181	0.683695	1.1554	0.20839
9332	1-Stearoyl-2-hydroxy-sn-glycero-3-phosphoethanolamine	0.45215			MS2 reverse	482.319	207.081	0.0372507	0.036305	0.0299348	0.91382	0.843635	1.02605	0.0371017
9342					Unmapped	482.901	337.251	0.0387474	0.0428191	1.7192	0.0182358	0.260987	0.904908	-0.144157
9344					Unmapped	482.95	26.647	0.00228102	0.00132545	1.12105	0.331778	0.701165	1.72094	0.783196
9346					Unmapped	482.987	343.039	0.0173469	0.0178916	0.382171	0.692197	0.803413	0.969558	-0.0446016
9351			Lincomycin hydrochloride;Lincomycin hydrochloride monohydrate	4.34592710566189	MS1 mz matched	483.187	430.014	0.0355143	0.0496131	1.87707	0.016822	0.25129	0.715826	-0.482319
9353			3'-Hydroxy-T2 Toxin;	-12.8517310003839;	MS1 mz matched	483.217	177.167	0.170267	0.265958	1.19517	0.207714	0.630194	0.640205	-0.643395
9386			Penoxsulam	-17.961192866993	MS1 mz matched	484.361	173.432	0.0866677	0.0833817	0.226645	0.693103	0.803619	1.03941	0.0557632
9405			Hydroxysintaxanthin 5,6-epoxide;Farnesyl triphosphate	-5.18090114820791;10.8153474105797	MS1 mz matched	485.286	32.3125	0.251626	0.506874	1.58388	0.0661227	0.438582	0.496427	-1.01035
9447			Ceftiofur;6-(3'-Triphosphoryl-1'-methylglyceryl)-7-methyl-7,8-dihydrobiopterin	-21.0504576026137;-17.2075246593666	MS1 mz matched	488.002	336.791	0.014647	0.0150768	0.11548	0.767864	0.819284	0.971497	-0.0417186
9461					Unmapped	488.355	34.6705	0.623767	0.553452	0.867059	0.328415	0.699814	1.12705	0.172549
9462			N-Nitrosofolic acid	-11.9048732599016	MS1 mz matched	488.426	336.983	0.0135152	0.0139356	0.0562925	0.810298	0.827112	0.969833	-0.0441925
9472			Isolimonic acid 16-&gt;17-lactone;Terretonin;Ichangin;Limonoate D-ring-lactone;Limonoate A-ring-lactone	6.89751750627265;6.89751750627265;6.96429324918114;6.96429324918114;6.96429324918114	MS1 mz matched	489.209	143.343	0.01313	0.0121813	0.445076	0.804633	0.826106	1.07788	0.1082
9495			Isomigrastatin	15.5780201920192	MS1 mz matched	490.28	236.794	0.0096389	0.0109023	0.628961	0.400643	0.72465	0.884118	-0.177689
9515					Unmapped	491.237	305.357	0.00247874	0.00260807	0.745894	0.441668	0.735677	0.95041	-0.0733783
9520					Unmapped	491.3	246.083	0.0367457	0.0407228	0.317911	0.782418	0.822047	0.902338	-0.148261
9527			D-Galactopyranosyl-(1-&gt;3)-D-galactopyranosyl-(1-&gt;3)-L-arabinose;a-L-Arabinofuranosyl-(1-&gt;2)-[a-D-mannopyranosyl-(1-&gt;6)]-D-mannose;alpha-D-Xylopyranosyl-(1-&gt;6)-beta-D-glucopyranosyl-(1-&gt;4)-D-glucose;	-15.7548593305512;-15.7548593305512;-15.7548593305512;	MS1 mz matched	492.181	171.563	0.035418	0.0280997	0.342096	0.417054	0.729281	1.26044	0.333927
9553			1-Phosphatidyl-1D-myo-inositol 3-phosphate;	-13.6108124293622;	MS1 mz matched	493.195	417.257	0.00436659	0.00575068	1.05214	0.209034	0.631273	0.759318	-0.397224
9591			Fluocinonide;Fluocinonide	-18.8714708742216;-18.8516416854631	MS1 mz matched	495.202	27.394	0.00621569	0.0053848	0.785503	0.357462	0.710794	1.1543	0.207023
9633					Unmapped	496.352	28.003	0.0127327	0.011594	0.399712	0.548473	0.764053	1.09822	0.135162
9651			Austalide B;Agrimophol;Picrasin A;Nigakilactone G	5.54989289275652;5.4826249290516;5.4826249290516	MS1 mz matched	497.224	25.9475	0.0114978	0.0153345	0.392154	0.383722	0.71953	0.749798	-0.415426
9671					Unmapped	497.961	339.219	0.215609	0.217967	0.0224822	0.795329	0.824429	0.989181	-0.0156931
9679			Fluspirilene;	11.5330347093731;	MS1 mz matched	498.239	101.463	0.0116041	0.00551322	1.69791	0.0824414	0.466243	2.10477	1.07366
9690					Unmapped	498.463	339.201	0.0441328	0.0441833	0.175577	0.983741	0.853116	0.998858	-0.00164886
9711			Strictosamide	-19.2354398893983	MS1 mz matched	499.191	185.797	0.024323	0.029871	1.03569	0.220319	0.640107	0.814269	-0.296423
9745					Unmapped	500.255	135.091	0.141948	0.116564	0.648043	0.494083	0.748807	1.21777	0.284241
9751			Cyanidin 3-(6''-malonylglucoside);Cyanidin 3-(3''-malonyl-glucoside);Cyanidin 3-O-(6-O-malonyl-beta-D-glucoside);Cyanidin 3-O-(6'-O-malonylglucoside);Cyanidin-3-(6'-malonylglucoside)	-13.0735799758734;-13.0735799758734;-13.0735799758734	MS1 mz matched	500.407	336.301	0.0113399	0.011263	0.110394	0.947045	0.848288	1.00683	0.00981344
9780			Delphinidin 3-arabinoside;	-0.689087585975821;	MS1 mz matched	502.312	31.788	0.0537724	0.0902517	1.53524	0.0713121	0.448361	0.595805	-0.747087
9783			LysoPE(22:0/0:0);LysoPE(0:0/22:0);	-6.40087756609812;-6.40087756609812;	MS1 mz matched	502.369	34.028	0.0182345	0.0118545	0.635419	0.266457	0.670187	1.53819	0.621236
9794			Clozapine glucuronide;	12.122982350733;	MS1 mz matched	503.176	357.731	0.00910313	0.0121053	1.12255	0.174124	0.59892	0.751996	-0.411203
9808			Gemcitabine triphosphate;	20.0740194686639;	MS1 mz matched	504.157	260.433	0.00533663	0.00577255	0.41191	0.571851	0.771495	0.924484	-0.113279
9814	Molsidomine	0.46935			MS2 reverse	504.264	226.735	0.003716	0.008371	0.851418	0.314102	0.693803	0.443913	-1.17165
9815	1-Eicosatrienoyl-sn-glycero-3-phosphoethanolamine	0.49425			MS2 reverse	504.301	175.285	0.16954	0.169697	0.24639	0.989603	0.853859	0.999075	-0.00133448
9818			LysoPC(18:1(11Z));LysoPC(18:1(9Z));Mycimicin VII	-6.02188779840224;-6.02188779840224;18.606067918413	MS1 mz matched	504.339	164.219	0.168585	0.177853	0.388014	0.786074	0.822728	0.94789	-0.0772084
9825					Unmapped	504.929	26.719	0.00812608	0.00434112	0.827347	0.422646	0.730789	1.87189	0.904493
9832			Chlorhexidine;Chlorhexidine	10.9574870596541;10.9503470030187	MS1 mz matched	505.209	390.166	0.0103099	0.0157	1.11821	0.19041	0.615064	0.656682	-0.606734
9840					Unmapped	505.35	39.07	0.0328193	0.0181033	2.56915	0.000136562	0.0547418	1.81289	0.858287
9851	Verapamil	0.48			MS2 reverse	506.174	304.734	0.00279774	0.00293975	0.626641	0.493083	0.74856	0.951692	-0.071433
9868			Uridine triphosphate;UTP;Uridine 5'-triphosphate;Uridine triphosphate	-23.8184909708119;-23.7618770643384	MS1 mz matched	506.948	343.57	0.0100859	0.0105781	0.437395	0.559219	0.767533	0.953467	-0.0687445
9894			C.I. Acid Yellow 17;C.I. Pigment Yellow;Gymnodimine;Gymnodimine A;GYM A	19.8714827773604;19.8714827773604;0.35735763498308	MS1 mz matched	508.335	168.183	0.56925	0.566848	0.15312	0.969701	0.851306	1.00424	0.00610213
9898			LysoPC(P-18:0);	4.06942581963736;	MS1 mz matched	508.371	152.903	0.107158	0.100791	0.180471	0.580052	0.773995	1.06317	0.0883667
9915			Nocardicin C;Isonocardicin C	-16.6606640282752;-16.6606640282752	MS1 mz matched	509.157	217.966	0.222405	0.222769	0.247541	0.991871	0.854145	0.998368	-0.00235595
9926	1-Myristoyl-sn-glycero-3-phosphocholine	0.7437			MS2 forward	509.338	168.544	0.184877	0.19406	0.275902	0.643454	0.791624	0.95268	-0.0699359
9929	1-O-Octadecyl-sn-glyceryl-3-phosphorylcholine	0.9471			MS2 forward	509.374	152.472	0.0332406	0.0325975	0.0505874	0.905878	0.84248	1.01973	0.0281864
9953					Unmapped	511.045	268.921	0.00922524	0.00734609	1.51019	0.183693	0.60865	1.2558	0.328611
9961	Procaine	0.38275			MS2 reverse	511.267	40.07	0.0053632	0.00489423	0.414138	0.671442	0.79856	1.09582	0.132011
9982			trans-Zeatin riboside diphosphate	24.6555222537029	MS1 mz matched	512.33	189.073	0.137304	0.142974	0.158679	0.793951	0.824178	0.960344	-0.0583764
9987					Unmapped	512.411	36.812	0.0378007	0.0376856	0.387017	0.987447	0.853587	1.00305	0.0043985
9999					Unmapped	513.121	319.279	0.0113647	0.0102351	1.19649	0.195657	0.619854	1.11037	0.151037
10005			3,7,11,15,23-Pentaoxolanost-8-en-26-oic acid;Ganoderenic acid D;Anabsin;Ganosporelactone A;Pedilstatin;12-O-2Z,4E-Octadienoyl-4-deoxyphorbol 13-acetate	5.0683476994491;5.0683476994491;5.0683476994491;5.0683476994491;5.07537517764685	MS1 mz matched	513.282	32.322	0.0146855	0.0176897	0.162248	0.528896	0.75806	0.830172	-0.268518
10007			Homaline	-11.8287490812774	MS1 mz matched	513.315	43.046	0.0070983	0.00557467	0.908963	0.246199	0.658037	1.27331	0.348588
10014					Unmapped	513.427	339.205	0.0156715	0.0141477	1.48971	0.120257	0.526541	1.1077	0.147567
10036					Unmapped	514.694	315.308	0.015372	0.0164005	0.40578	0.59903	0.779577	0.937289	-0.0934335
10040			Novaluron	-10.7720884213199	MS1 mz matched	515.004	339.201	5.743	5.64727	0.492973	0.724751	0.81057	1.01695	0.0242508
10042			Nb-trans-Feruloylserotonin glucoside;	11.414732755642;	MS1 mz matched	515.207	356.471	0.0478319	0.0534291	0.372618	0.489985	0.747789	0.895241	-0.159652
10047					Unmapped	515.353	36.495	0.0141712	0.0140168	0.328133	0.964817	0.850665	1.01101	0.0158012
10057			Alpha-Trisaccharide;	11.3780210685312;	MS1 mz matched	516.227	134.92	0.0302966	0.0246864	0.70649	0.42779	0.732147	1.22726	0.29544
10061					Unmapped	516.308	304.316	0.00470312	0.00510147	0.59238	0.513561	0.753756	0.921915	-0.117295
10065					Unmapped	516.385	34.15	0.0418134	0.0283642	1.66162	0.0389646	0.362793	1.47416	0.559891
10083			Makisterone B;Makisterone A	3.23674089321966;3.23674089321966	MS1 mz matched	517.315	245.596	0.0228829	0.0252527	0.61234	0.67007	0.798231	0.906157	-0.142168
10106	1-Palmitoyl-sn-glycero-3-phosphocholine	0.9683			MS2 forward	518.319	245.452	0.00878141	0.00890329	0.114963	0.928818	0.84577	0.986311	-0.019886
10114					Unmapped	518.744	167.789	0.140871	0.160483	0.932329	0.34529	0.706377	0.877793	-0.188048
10124			Pyronaridine;Dithiazanine iodide	-21.2334716725553;8.30060225684456	MS1 mz matched	519.047	341.896	0.0495465	0.0435649	0.880739	0.315723	0.694506	1.1373	0.185618
10126			3,5,6-Trihydroxy-3',4',7-trimethoxyflavone 3-glucuronide;Jaceidin 4'-glucuronide;	11.9274425273436;11.9274425273436;	MS1 mz matched	519.117	430.014	0.0276158	0.0345238	1.65107	0.0460455	0.38789	0.799905	-0.322099
10127					Unmapped	519.135	358.971	0.00431093	0.00592599	1.48609	0.0939568	0.481318	0.727462	-0.459057
10137	Primaquine	0.41535			MS2 reverse	519.35	188.276	0.00942292	0.00545352	1.02553	0.332955	0.701632	1.72786	0.788987
10170			Molybdenum cofactor (sulfide);	5.58305728203569;	MS1 mz matched	520.337	167.832	54.9814	62.012	1.04388	0.262337	0.667834	0.886626	-0.173602
10206					Unmapped	521.922	338.825	0.182881	0.18504	0.142803	0.719454	0.809441	0.988335	-0.0169286
10213					Unmapped	522.123	365.313	0.00716777	0.00832823	1.15214	0.197566	0.621552	0.86066	-0.216485
10216			6'-Oxokamycin X	1.24170540791661	MS1 mz matched	522.176	392.058	0.0028864	0.00318283	0.69858	0.515417	0.754216	0.906866	-0.141038
10217	Raffinose	0.8588			MS2 forward	522.196	356.224	0.00448721	0.00400847	0.747418	0.453427	0.738554	1.11943	0.162765
10219					Unmapped	522.236	134.666	0.0265378	0.0220808	0.812576	0.319974	0.696322	1.20185	0.265256
10226			Vecuronium;Vecuronium	21.8263458832969;21.8860854368321	MS1 mz matched	522.424	338.699	0.0407563	0.0442924	1.9349	0.00826592	0.169031	0.920166	-0.120034
10236					Unmapped	523.042	268.347	0.0120238	0.0124476	0.130106	0.909889	0.843065	0.965952	-0.0499769
10237			Brodifacoum	1.7238634998939	MS1 mz matched	523.092	343.24	0.0138469	0.0140263	0.155101	0.934136	0.846513	0.987208	-0.0185741
10241			Ticagrelor;Melampodinin	-0.154159605116643;23.5553801349666	MS1 mz matched	523.193	356.337	0.0096175	0.0115365	0.55505	0.290767	0.683001	0.833662	-0.262466
10245			24-Hydroxyglabrolide;Ganolucidic acid E;Liquoric acid;21-Hydroxyisoglabrolide;Propapyriogenin A2	-10.0646500820427;-10.0646500820427;-10.0646500820427;-10.0646500820427;-10.1173008114358	MS1 mz matched	523.267	42.2715	0.00607526	0.00623484	0.344005	0.930499	0.846006	0.974406	-0.0374054
10296	1-Stearoyl-2-hydroxy-sn-glycero-3-phosphocholine	0.9961			MS2 forward	524.368	162.861	88.4334	98.2773	0.971447	0.330483	0.700647	0.899836	-0.152266
10309	.alpha.-L-Glu-L-Asp	0.4446			MS2 reverse	525.157	357.757	0.00523172	0.00613469	0.731923	0.315887	0.694577	0.85281	-0.229704
10313					Unmapped	525.28	319.276	0.00731467	0.006429	1.19472	0.282785	0.678985	1.13776	0.186199
10335			Gemcitabine triphosphate;YC 170	20.0740194686639;7.5949424252818	MS1 mz matched	526.133	260.394	0.00827042	0.00865176	0.31056	0.703517	0.805962	0.955923	-0.0650341
10337					Unmapped	526.162	284.492	0.00244356	0.00327471	1.75555	0.0459535	0.387594	0.746193	-0.42238
10352			beta-D-Galactopyranosyl-(1-&gt;4)-2-amino-2-deoxy-beta-D-glucopyranosyl-(1-&gt;6)-D-mannose;	-8.54102762069145;	MS1 mz matched	526.426	35.837	0.0315083	0.0275218	0.340355	0.64272	0.791436	1.14485	0.19516
10367					Unmapped	526.908	26.718	0.0048726	0.0027128	0.864153	0.418011	0.729542	1.79615	0.844911
10377			3-Hydroxy-L-tyrosyl-AMP;3,4-Dihydroxy-L-phenylalanyl-AMP	14.6354082224001	MS1 mz matched	527.137	344.751	0.0223767	0.0258045	0.617476	0.511278	0.753187	0.867162	-0.205627
10379					Unmapped	527.153	416.1	0.0152461	0.0214885	1.0458	0.280871	0.677995	0.709502	-0.495122
10386					Unmapped	527.227	28.816	0.00838587	0.00816319	0.192235	0.854759	0.834617	1.02728	0.0388273
10413			Sulfluramid	21.2529849058848	MS1 mz matched	528.001	26.6505	0.00526737	0.00315488	0.55468	0.464332	0.74127	1.66959	0.739497
10447					Unmapped	528.844	342.409	0.0284008	0.0225836	1.02492	0.208719	0.631017	1.25759	0.330659
10475					Unmapped	530.013	337.261	0.0892655	0.0917808	0.10185	0.811184	0.827268	0.972594	-0.0400905
10477					Unmapped	530.112	32.4025	0.00497077	0.00420467	0.406888	0.38	0.718353	1.1822	0.241476
10485					Unmapped	530.343	32.371	0.169596	0.282632	1.36352	0.0832893	0.467459	0.600061	-0.736819
10493			Novaluron	-10.7720884213199	MS1 mz matched	530.976	339.113	0.0154152	0.01604	0.486405	0.490689	0.747965	0.961045	-0.0573244
10499			Artonin Q;Curcumin monoglucoside	-14.0910667476926;14.7061708239119	MS1 mz matched	531.187	357.06	0.00554925	0.00670835	1.1129	0.21164	0.633374	0.827216	-0.273664
10513			YC 170	7.5949424252818	MS1 mz matched	532.144	260.433	0.00860935	0.00892996	0.201213	0.724864	0.810594	0.964097	-0.0527495
10518			CDP-4-dehydro-3,6-dideoxy-D-glucose;CDP-3,6-dideoxy-D-erythro-hexos-4-ulose;CDP-4-dehydro-3,6-dideoxy-alpha-D-glucose;CDP-4-dehydro-3,6-dideoxy-D-glucose epimer	16.3183935022527;16.3183935022527	MS1 mz matched	532.311	25.2755	0.00548611	0.0126471	1.18203	0.140956	0.558584	0.433785	-1.20495
10521					Unmapped	532.381	36.528	0.756009	0.672013	0.757311	0.285485	0.680363	1.12499	0.169914
10566					Unmapped	534.897	337.986	0.0228338	0.022375	0.298353	0.751377	0.816048	1.0205	0.0292802
10572			Pyrophaeophorbide a;GV 150013X;N-Phenyl-N'-[(3R)-2,3,4,5-tetrahydro-2,4-dioxo-1-phenyl-5-(tricyclo[3.3.1.13,7]dec-1-ylmethyl)-1H-1,5-benzodiazepin-3-yl]urea;Pyropheophorbide a	-13.2724871313625;-13.2893325405343;-13.2893325405343	MS1 mz matched	535.267	41.7375	0.00833783	0.00851154	0.0110595	0.944192	0.8479	0.979591	-0.0297491
10578			Hibiscitrin;	9.87156688564868;	MS1 mz matched	535.343	42.2075	0.00796062	0.0100292	0.702404	0.411964	0.727878	0.793747	-0.33325
10590					Unmapped	536.092	26.796	0.0527477	0.0613202	1.29142	0.161159	0.58449	0.8602	-0.217256
10616			Nb-trans-Feruloylserotonin glucoside;	11.414732755642;	MS1 mz matched	537.191	356.322	1.1172	1.18045	0.134578	0.660427	0.795886	0.94642	-0.079447
10647	1-Palmitoyllysophosphatidylcholine	0.8351			MS2 forward	538.382	161.606	1.03912	1.17398	0.618749	0.48931	0.747619	0.88512	-0.176054
10658			Luteone 7-glucoside;S-(Hydroxymethyl)mycothiol	13.2483301934816;14.5303078002302	MS1 mz matched	539.153	358.119	0.0343119	0.0479969	1.50754	0.0759793	0.456325	0.714876	-0.484234
10661			Diosbulbinoside F;Citrusin A;Morfamquat;Morfamquat dichloride	3.66663242159531;3.66663242159531;-8.17522631447862	MS1 mz matched	539.216	177.216	0.030927	0.0368564	1.04444	0.234835	0.65053	0.839123	-0.253046
10684					Unmapped	540.361	182.891	0.0348652	0.0337043	0.342061	0.8318	0.830825	1.03444	0.0488535
10688			Panaxydol linoleate;	-21.6222095196166;	MS1 mz matched	540.441	36.02	0.0242736	0.0236872	0.179186	0.923055	0.844957	1.02476	0.0352824
10696					Unmapped	540.943	338.534	0.168409	0.180048	1.23898	0.113013	0.51368	0.935359	-0.0964079
10697			Pyronaridine;Dithiazanine iodide	-21.2334716725553;8.30060225684456	MS1 mz matched	541.027	342.065	0.0138421	0.0122405	0.937183	0.270329	0.672348	1.13084	0.177392
10710			LysoPC(0:0/18:0);LysoPC(18:0);	8.04488213304084;8.04488213304084;	MS1 mz matched	541.409	336.613	0.0122931	0.0123553	0.0696045	0.958403	0.849816	0.994968	-0.0072779
10721			Gemcitabine triphosphate;	20.0740194686639;	MS1 mz matched	542.104	260.288	0.00632006	0.00746715	0.991843	0.227437	0.645342	0.846382	-0.24062
10744					Unmapped	543.331	245.293	0.00983225	0.0103103	0.411648	0.798833	0.825064	0.953636	-0.0684896
10755					Unmapped	544.104	365.387	0.00750986	0.00901743	1.36538	0.128651	0.540312	0.832816	-0.26393
10762	1-Oleoyl-sn-glycero-3-phosphocholine	0.9798			MS2 forward	544.335	162.276	4.58135	4.49974	0.246971	0.920683	0.844619	1.01814	0.0259312
10771			Aerophobin 2	17.0980817542816	MS1 mz matched	545.024	336.42	0.00840248	0.00837808	0.167819	0.979423	0.852564	1.00291	0.00419618
10775			Maclurin 3-C-(6''-p-hydroxybenzoyl-glucoside);	-13.3198145217112;	MS1 mz matched	545.114	430.14	0.00901669	0.0125009	1.93895	0.0181742	0.260582	0.721283	-0.471362
10777			Estriol 3-sulfate 16-glucuronide;	23.0681538807485;	MS1 mz matched	545.175	356.479	0.0088411	0.00950438	0.353427	0.536504	0.76034	0.930213	-0.104367
10788					Unmapped	545.883	338.034	0.0635311	0.0647774	0.304105	0.612512	0.783378	0.980761	-0.0280269
10804	1-Stearoyl-sn-glycerol 3-phosphocholine	0.9851			MS2 forward	546.349	162.261	1.63836	1.74513	0.737242	0.539494	0.761224	0.93882	-0.0910792
10821			Xanthoaphin;Xanthoaphin fb;Afzelechin-(4alpha->8)-afzelechin;Guibourtinidol-(4alpha->6)-catechin	3.07203517851712;3.07203517851712;3.07203517851712	MS1 mz matched	547.154	42.2715	0.00409574	0.00420722	0.144915	0.872638	0.837455	0.973504	-0.0387416
10842			Gemcitabine triphosphate;	20.0740194686639;	MS1 mz matched	548.12	260.592	0.0148207	0.0153902	0.193469	0.776393	0.820914	0.962995	-0.0544004
10852			LysoPC(20:2(11Z,14Z));	19.8080329863976;	MS1 mz matched	548.375	40.814	0.102516	0.0516305	2.67535	4.37307e-06	0.00701188	1.98557	0.989554
10860					Unmapped	548.945	344.017	0.00635355	0.00579683	0.425238	0.589702	0.776868	1.09604	0.132298
10876					Unmapped	550.121	410.17	0.0109925	0.0118435	0.837443	0.407931	0.726745	0.928148	-0.107574
10878			Daunorubicin;Daunorubicin;Daunomycin;(+)-Daunomycin	-4.0711018549203;-3.98346596048213	MS1 mz matched	550.165	365.865	0.00588234	0.00711175	1.24661	0.167618	0.59187	0.827129	-0.273815
10886	1-O-(cis-9-Octadecenyl)-2-O-acetyl-sn-glycero-3-phosphocholine	0.7953			MS2 forward	550.38	160.849	0.590377	0.642775	0.499881	0.587179	0.776124	0.918481	-0.122678
10913					Unmapped	551.944	339.147	0.0351052	0.0342103	0.694557	0.583027	0.774889	1.02616	0.0372572
10923			Aliskiren;	-13.4865587966113;	MS1 mz matched	552.397	159.63	0.358086	0.370662	0.143948	0.846795	0.833321	0.966071	-0.0497983
10927					Unmapped	552.805	342.899	0.0129825	0.0128651	0.0865165	0.940797	0.847434	1.00913	0.0131067
10933			Nb-trans-Feruloylserotonin glucoside;	11.414732755642;	MS1 mz matched	553.165	356.43	0.049926	0.0592993	1.2122	0.137791	0.554084	0.841933	-0.248222
10940			Borrelidin	2.04369835824878	MS1 mz matched	553.33	40.66	0.00579642	0.00364089	2.02519	0.00921103	0.18094	1.59203	0.670871
10972					Unmapped	554.993	339.224	0.0286099	0.0278254	0.67011	0.48098	0.745499	1.0282	0.0401151
10975			Luteone 7-glucoside;S-(Hydroxymethyl)mycothiol	13.2483301934816;14.5303078002302	MS1 mz matched	555.129	358.433	0.00507586	0.00711009	1.25126	0.148666	0.569018	0.713895	-0.486217
10993					Unmapped	555.953	335.496	0.0147224	0.0147509	0.176524	0.984664	0.853234	0.998068	-0.00278971
11009			Neoacrimarine J;	-14.4932157258155;	MS1 mz matched	556.436	37.634	0.035738	0.0333199	0.168043	0.638361	0.79031	1.07257	0.101076
11029			Germanicol cinnamate;Acetrizoic acid	5.22787835464964;2.3546216004063	MS1 mz matched	557.864	337.924	0.0212669	0.0223551	0.59621	0.445806	0.736694	0.951324	-0.071991
11039			LysoPC(18:2(9Z,12Z));	-8.6447508883939;	MS1 mz matched	558.29	166.574	0.0463338	0.0391752	0.652994	0.405926	0.726175	1.18273	0.242127
11054			1,4-beta-D-Glucan;	-5.34207338782635;	MS1 mz matched	559.146	196.541	0.128458	0.09743	0.684093	0.495759	0.74922	1.31847	0.398861
11056			Nb-trans-Feruloylserotonin glucoside;	11.414732755642;	MS1 mz matched	559.17	356.399	0.00928235	0.00934555	0.0526584	0.958308	0.849804	0.993238	-0.00978888
11068					Unmapped	559.886	334.329	0.00525571	0.00545004	0.509167	0.718387	0.809212	0.964343	-0.0523812
11090			Prunus inhibitor b;(2S,2'R,3S,3'R,4S)-3,4',5,7-Tetrahydroxyflavan(2-&gt;7,4-&gt;8)-3,3',5,5',7-pentahydroxyflavan;	-3.32350313846851;-3.32350313846851;	MS1 mz matched	561.134	32.519	0.013169	0.0119097	0.311457	0.613794	0.783732	1.10573	0.145005
11101					Unmapped	561.306	31.591	0.00493093	0.00547798	0.899107	0.471221	0.742936	0.900136	-0.151786
11147					Unmapped	563.235	319.274	0.010903	0.0101438	0.668837	0.564493	0.769204	1.07485	0.104136
11168					Unmapped	564.354	90.021	0.0213146	0.0210094	0.203154	0.928071	0.845665	1.01452	0.020803
11180					Unmapped	564.903	337.887	0.0479057	0.0546299	1.72518	0.0206057	0.275538	0.876913	-0.189494
11181					Unmapped	564.989	342.557	0.0132696	0.0120945	0.792357	0.354896	0.709884	1.09716	0.133777
11182			Isotheaflavin;Isoneotheaflavin;Theaflavin;	-3.14858304007373;-3.14858304007373;-3.14858304007373;	MS1 mz matched	565.132	395.505	0.0208966	0.0217916	0.489948	0.635008	0.789436	0.958928	-0.0605062
11214			CDP-glucose;CDP-glucose;CDP-D-Glucose;UDP-glucosamine;UDP-alpha-D-glucosamine;UDP-galactosamine;UDP-alpha-D-galactosamine;UDP-kanosamine;UDP-D-kanosamine;UDP-alpha-D-kanosamine;CDP-1L-myo-inositol	17.6891903126757;17.6891903126757;17.6891903126757;17.6891903126757;17.6891903126757;17.6891903126757	MS1 mz matched	566.34	237.823	0.0117535	0.0147372	1.22452	0.13042	0.543074	0.797541	-0.326369
11253			Doxorubicinol aglycone;Doxorubicin-semiquinone;Doxorubicinol;alpha-D-Galactosyl-N-acetyllactosamine;alpha-D-Galactosyl-1,3-beta-D-galactosyl-1,4-N-acetyl-D-glucosamine	0.530457553365702;0.530457553365702;0.530457553365702;-10.271542910395;-10.271542910395	MS1 mz matched	568.179	403.353	0.0310337	0.0324892	0.341542	0.643436	0.791619	0.9552	-0.066125
11280			(24E)-3alpha,15alpha-Diacetoxy-23-oxo-7,9(11),24-lanostatrien-26-oic acid;6,8a-Seco-6,8a-deoxy-5-oxoavermectin ''1a'' aglycone	12.1840798683563;12.1909420416015	MS1 mz matched	569.347	244.446	0.00320772	0.00361103	0.550262	0.515863	0.754326	0.888312	-0.170861
11296			LysoPC(22:5(4Z,7Z,10Z,13Z,16Z));LysoPC(22:5(7Z,10Z,13Z,16Z,19Z));Janthitrem C	-2.00141165126623;-2.00141165126623;-6.14735562721192	MS1 mz matched	570.35	160.259	0.620635	0.548233	0.379513	0.50916	0.752654	1.13207	0.178958
11314			Isoaurasperone A;Nigerone;Isonigerone;Aurasperone A;	-1.04726349221832;-1.04726349221832;-1.04726349221832;-1.04726349221832;	MS1 mz matched	571.159	278.567	0.011964	0.0140353	1.6413	0.0533882	0.409319	0.852424	-0.230357
11370					Unmapped	574.715	315.325	0.0104119	0.0117662	0.848336	0.325736	0.698721	0.884903	-0.176408
11384			Rubroskyrin;Luteoskyrin	15.658799088197;15.658799088197	MS1 mz matched	575.497	43.733	0.0321505	0.0483196	1.54027	0.0463953	0.389006	0.665373	-0.587765
11385			Rubroskyrin;Luteoskyrin	16.1313934046016;16.1313934046016	MS1 mz matched	575.498	172.809	0.0772108	0.0933024	0.942737	0.328726	0.699939	0.827533	-0.273112
11387			Rubroskyrin;Luteoskyrin	16.646808421637;16.646808421637	MS1 mz matched	575.498	131.935	0.0252539	0.0297476	0.918939	0.379283	0.718124	0.848938	-0.236269
11399					Unmapped	576.407	38.441	0.825737	0.656562	1.29478	0.102846	0.49388	1.25767	0.330752
11406			Mauritine A;alpha-Ergocryptine;beta-Ergocryptine	-5.65104922991453;-5.65104922991453;-5.65104922991453	MS1 mz matched	576.695	315.265	0.0224675	0.0238938	0.341821	0.588753	0.776589	0.940304	-0.0888013
11409					Unmapped	577.055	28.1045	0.00528277	0.00430076	0.735934	0.269248	0.67175	1.22833	0.296702
11439					Unmapped	578.323	174.058	0.0249106	0.0146271	1.52182	0.0134578	0.224616	1.70305	0.768118
11456			Terniflorin;ent-Epicatechin-(4alpha-&gt;6)-ent-epicatechin;2''-O-p-Coumaroylvitexin;Procyanidin B3;Genistein 7-O-(2-p-coumaroylglucoside);ent-Epicatechin(4alpha-&gt;8)catechin;Procyanidin B7;Procyanidin B1;Procyanidin B6;4-O-8',5'-5''-Dehydrotriferulic acid;Procyanidin;Procyanidin B5;Procyanidin B8;Procyanidin B2;Epicatechin-(6'-&gt;8)-epicatechin;Epicatechin-(4beta->8)-ent-epicatechin;Procyanidi…	-7.65607192730139;-7.65607192730139;-7.65607192730139;-7.65607192730139;-7.65607192730139;-7.65607192730139;-7.65607192730139;-7.65607192730139;-7.65607192730139;-7.65607192730139;-7.65607192730139;-7.65607192730139;-7.65607192730139;-7.65607192730139;-7.65607192730139;-7.61058175272855;-7.61058175272855;-7.61058175272855;-7.61058175272855	MS1 mz matched	579.146	278.459	0.0350077	0.0369823	0.744831	0.539236	0.761148	0.946607	-0.0791629
11460			Pipercyclobutanamide B;Dipiperamide D;Berbamunine;(1S)-1,2,3,4-Tetrahydro-1-[[4-[2-hydroxy-5-[[(1R)-1,2,3,4-tetrahydro-7-hydroxy-6-methoxy-2-methyl-1-isoquinolinyl]methyl]phenoxy]phenyl]methyl]-6-methoxy-2-methyl-7-isoquinolinol;Guattegaumerine;N,N'-Dimethyllindoldhamine;Magnoline	3.96284593305004;3.96284593305004;4.02489666929683;4.02489666929683;4.02489666929683	MS1 mz matched	579.287	224.137	0.0145676	0.0143574	0.34299	0.877571	0.838221	1.01464	0.020968
11472					Unmapped	579.964	339.229	0.445853	0.439816	0.40322	0.787996	0.823084	1.01373	0.0196695
11488					Unmapped	580.466	339.226	0.113946	0.111735	0.469178	0.715387	0.808565	1.0198	0.0282804
11516					Unmapped	582.312	162.375	0.0933165	0.0978673	0.328245	0.65228	0.793862	0.9535	-0.0686947
11522					Unmapped	582.409	336.601	0.0120392	0.0134036	0.653765	0.460334	0.740284	0.898204	-0.154885
11523					Unmapped	582.42	164.699	0.0543087	0.0442923	1.1044	0.170751	0.595311	1.22614	0.294128
11539			5-Oxoavermectin ''1a'' aglycone	-10.8188067955333	MS1 mz matched	583.318	221.493	0.0112643	0.0115795	0.309038	0.863796	0.836064	0.972779	-0.0398153
11572					Unmapped	584.467	36.968	0.0187359	0.0169726	0.129846	0.617232	0.784678	1.10389	0.142593
11578			Diellagilactone;Termilin;Gallagic acid	-16.4191879689883;-16.4452674092109	MS1 mz matched	584.978	339.275	0.00663321	0.0067548	0.00815104	0.886882	0.839647	0.981999	-0.026206
11584			Ambolic acid;Momoridcin;Eburicoic acid	23.3951139201208;23.3951139201208;23.3855468816949	MS1 mz matched	585.271	41.307	0.00509338	0.00307763	1.92329	0.017181	0.253832	1.65497	0.726805
11605			Deoxycholic acid 3-glucuronide;(3a,5b,7a)-23-Carboxy-7-hydroxy-24-norcholan-3-yl-b-D-Glucopyranosiduronic acid;Protoporphyrinogen IX;Adouetine Y;Cretine A	-10.113583865993;-10.113583865993;24.6346592059018;24.6346592059018;24.6346592059018	MS1 mz matched	586.353	305.284	0.00751191	0.00545131	0.543789	0.424085	0.731172	1.378	0.462577
11613			Prunin 6''-O-gallate;	-11.6028420825657;	MS1 mz matched	587.125	278.291	0.00466376	0.00637566	2.26135	0.0039274	0.130782	0.731495	-0.451081
11615			Montelukast;Amarogentin;Phyllanthostatin A	-11.14310718671;13.4229298532812;13.4229298532812	MS1 mz matched	587.176	134.905	0.00859123	0.00827237	0.185998	0.807442	0.826606	1.03854	0.0545628
11617			Physalin E acetate;	5.07228676836713;	MS1 mz matched	587.218	249.909	0.0137049	0.0130084	0.351399	0.623663	0.786424	1.05354	0.0752477
11623			Ganoderic acid Md;18-Dehydroursolic acid 3-arabinoside;(3b,16a,21b,22a)-12-Oleanene-3,16,21,23,28-pentol-22-angeloyloxy-23-al;Ilexolide A	-1.30033588696511;-1.30033588696511;-1.30033588696511;-1.37861173590583	MS1 mz matched	587.386	29.478	0.00948455	0.0110393	0.341097	0.542898	0.76222	0.85916	-0.219001
11626					Unmapped	587.469	338.298	0.0225279	0.0226944	0.0817094	0.951746	0.848924	0.992664	-0.0106224
11651			Inosine 5'-tetraphosphate	7.08279211301293	MS1 mz matched	588.95	343.236	0.00945505	0.0101917	0.761958	0.426089	0.731702	0.92772	-0.108239
11684					Unmapped	590.421	37.117	0.0322448	0.0175331	0.988811	0.200652	0.624247	1.83908	0.878987
11685			Rocuronium;Rocuronium	21.6599706288203;21.7226844328049	MS1 mz matched	590.448	160.314	0.0194068	0.0125615	1.7367	0.0388361	0.362289	1.54494	0.627552
11690					Unmapped	590.843	343.121	0.00653159	0.00678258	0.35516	0.752574	0.816287	0.962994	-0.0544012
11714			UDP-2-acetamido-2,6-dideoxy-beta-L-talose;UDP-N-acetyl-beta-L-pneumosamine;UDP-N-acetyl-beta-L-fucosamine	15.7683811548833;15.7683811548833	MS1 mz matched	592.364	278.945	0.00616766	0.00479395	0.185769	0.716318	0.808767	1.28655	0.363509
11715					Unmapped	592.4	42.1875	0.0727984	0.0373125	2.58875	8.34048e-05	0.0445777	1.95105	0.964249
11721					Unmapped	592.487	40.818	0.0043828	0.00361504	1.19346	0.245206	0.657402	1.21238	0.27784
11751			Discodermolide;Peiminoside	-5.07387349487558;-5.07387349487558	MS1 mz matched	594.39	336.454	0.00881525	0.00893462	0.00559598	0.926576	0.845455	0.986639	-0.0194052
11767			3,5-Digalloylepicatechin;	18.5904430881699;	MS1 mz matched	595.119	276.674	0.0167716	0.0166502	0.197886	0.935251	0.846668	1.00729	0.0104786
11768			Pyrantel pamoate	-9.06943573726452	MS1 mz matched	595.177	339.27	0.010116	0.0108871	0.211117	0.625795	0.786996	0.929175	-0.105978
11804					Unmapped	596.92	339.854	0.00839036	0.00593615	1.87333	0.0144227	0.23277	1.41344	0.499206
11805					Unmapped	597.006	339.219	3.0273	2.95531	0.583243	0.65069	0.793463	1.02436	0.0347206
11813			Pipercyclobutanamide B;Dipiperamide D;Berbamunine;(1S)-1,2,3,4-Tetrahydro-1-[[4-[2-hydroxy-5-[[(1R)-1,2,3,4-tetrahydro-7-hydroxy-6-methoxy-2-methyl-1-isoquinolinyl]methyl]phenoxy]phenyl]methyl]-6-methoxy-2-methyl-7-isoquinolinol;Guattegaumerine;N,N'-Dimethyllindoldhamine;Magnoline	3.96284593305004;3.96284593305004;4.02489666929683;4.02489666929683;4.02489666929683	MS1 mz matched	597.298	224.056	0.0108494	0.0106495	0.44309	0.839473	0.832111	1.01877	0.0268319
11817			Asparagoside B;ADP-5-ethyl-4-methylthiazole-2-carboxylate;Adenosine diphospho-5-beta-ethyl-4-methylthiazole-2-carboxylic acid	23.7736081243709;7.56503037117409	MS1 mz matched	597.407	29.048	0.0259933	0.0316801	0.744658	0.410505	0.72747	0.820494	-0.285435
11822			Spirilloxanthin;Rhodoviolascin	20.7731428725787	MS1 mz matched	597.945	339.921	0.342226	0.325377	0.0824072	0.863083	0.835951	1.05178	0.0728358
11832					Unmapped	598.329	211.033	0.0130488	0.0150656	0.482387	0.53276	0.759222	0.866132	-0.207342
11854			Punicacortein A;Corilagin;Pterocaryanin B;Punicacortein B;Sanguiin H4;Corilagin	-23.3271884055623;-23.3271884055623;-23.3271884055623;-23.3271884055623;-23.3271884055623;-23.3271884055623	MS1 mz matched	599.423	28.817	0.129318	0.171658	0.954613	0.275494	0.675157	0.753352	-0.408605
11855					Unmapped	599.433	168.443	0.0944848	0.09391	0.185733	0.964131	0.850575	1.00612	0.00880318
11857					Unmapped	599.498	43.569	0.0457692	0.0575493	0.814726	0.304085	0.689328	0.795304	-0.330421
11860			Epicatechin-(2beta-&gt;5,4beta-&gt;6)-ent-epicatechin;Proanthocyanidin A1;Pavetannin A2;Epicatechin-(2beta-&gt;7,4beta-&gt;6)-catechin;Proanthocyanidin A5';Proanthocyanidin A2;Epicatechin-(2beta->7,4beta->8)-epicatechin	9.71371597503597;9.71371597503597;9.71371597503597;9.71371597503597;9.71371597503597;9.71371597503597	MS1 mz matched	599.498	130.274	0.0255027	0.028343	0.836174	0.445092	0.736519	0.899789	-0.152341
11868					Unmapped	600.345	202.53	0.00869742	0.0104844	1.7025	0.0528451	0.407867	0.829559	-0.269583
11886					Unmapped	601.049	341.858	0.0544656	0.0455725	1.01784	0.231107	0.647947	1.19514	0.257183
11904					Unmapped	601.513	130.527	0.0219276	0.0271461	1.27842	0.17617	0.601062	0.80776	-0.308001
11905					Unmapped	601.513	170.885	0.0618291	0.0768233	1.2462	0.25017	0.660537	0.804822	-0.313258
11915			Prunus inhibitor b;(2S,2'R,3S,3'R,4S)-3,4',5,7-Tetrahydroxyflavan(2-&gt;7,4-&gt;8)-3,3',5,5',7-pentahydroxyflavan;	-3.32350313846851;-3.32350313846851;	MS1 mz matched	602.171	32.886	0.0161497	0.00973122	1.10612	0.228384	0.64602	1.65958	0.730818
11919					Unmapped	602.342	162.853	0.214844	0.25922	1.48932	0.0958507	0.48353	0.828807	-0.270892
11941			Lanceotoxin A;Scilliroside;Scillirosidin 3-O-beta-D-glucoside	12.41368258665;12.41368258665	MS1 mz matched	603.287	220.65	0.0102312	0.00938432	0.647372	0.44846	0.737337	1.09024	0.124645
11958			DG(20:4(5Z,8Z,11Z,14Z)/15:0/0:0);DG(15:0/20:4(5Z,8Z,11Z,14Z)/0:0);DG(15:0/0:0/20:4n6);DG(20:4(8Z,11Z,14Z,17Z)/15:0/0:0);DG(15:0/0:0/20:4n3);DG(15:0/20:4(8Z,11Z,14Z,17Z)/0:0);	-5.07672894728452;-5.07672894728452;-5.07672894728452;-5.07672894728452;-5.07672894728452;-5.07672894728452;	MS1 mz matched	603.925	339.041	0.228312	0.231405	0.150033	0.724704	0.81056	0.986633	-0.0194152
11971					Unmapped	604.426	338.971	0.0612726	0.059723	0.699786	0.548567	0.764084	1.02595	0.0369552
11973			11-O-Demethyl-7-methoxypradimicinone II;Pradimicinone II	4.06732879241024;4.06732879241024	MS1 mz matched	604.436	37.502	0.0244881	0.0171461	1.55825	0.0631651	0.432512	1.4282	0.514198
11983			GW 4064;GW-4064	15.8946840414069	MS1 mz matched	605.093	343.102	0.00882121	0.00858942	0.19027	0.889495	0.840043	1.02699	0.038416
11988			6-Hydroxysandoricin;	-24.7855209044181;	MS1 mz matched	605.242	305.185	0.00166344	0.00234053	2.00604	0.020546	0.275195	0.710713	-0.492661
12035			Fulvestrant;	-12.2988549426538;	MS1 mz matched	607.309	28.071	0.0498653	0.0470632	0.0774683	0.623282	0.786321	1.05954	0.0834394
12063					Unmapped	608.483	40.8385	0.0100119	0.00838478	1.31524	0.229726	0.646974	1.19405	0.255865
12074			dTDP-L-epivancosamine;dTDP-beta-L-4-epi-vancosamine;dTDP-3-amino-2,3,6-trideoxy-3-methyl-beta-L-arabino-hexopyranose;dTDP-L-vancosamine;dTDP-beta-L-vancosamine	-1.10067992682086;-1.10067992682086	MS1 mz matched	609.139	343.967	0.0066863	0.00731957	0.407539	0.633637	0.789077	0.913484	-0.130549
12079					Unmapped	609.358	189.289	0.0248914	0.0152294	1.39534	0.117405	0.521591	1.63443	0.70879
12092			Niguldipine;Dexniguldipine	-11.9412313374289	MS1 mz matched	610.277	405.954	0.0130918	0.0173781	0.716189	0.373201	0.716152	0.753351	-0.408606
12125					Unmapped	612.015	337.76	0.0559213	0.0548384	0.293743	0.858563	0.835229	1.01975	0.028211
12126					Unmapped	612.099	27.328	0.0188661	0.0321734	2.03282	0.0286475	0.315055	0.586387	-0.770074
12127			Novclobiocin 104	-11.0324413181453	MS1 mz matched	612.154	365.631	0.00311528	0.00378692	1.36517	0.127195	0.538006	0.822642	-0.281664
12128					Unmapped	612.177	15.513	0.0233304	0.0243168	0.0660186	0.762499	0.818244	0.959435	-0.0597436
12137					Unmapped	612.827	343.01	0.00534346	0.00537012	0.0942893	0.980592	0.852714	0.995034	-0.00718184
12138					Unmapped	612.871	343.259	0.00403995	0.00417296	0.528477	0.603145	0.780751	0.968126	-0.0467334
12139					Unmapped	612.912	343.893	0.00618621	0.00668432	0.758167	0.465215	0.741486	0.925481	-0.111725
12149			GDP-4-acetamido-4,6-dideoxy-alpha-D-mannose;GDP-N-acetyl-alpha-D-perosamine	11.7386978547394	MS1 mz matched	613.401	29.482	0.0228489	0.0345487	1.4561	0.0628469	0.431835	0.661352	-0.596509
12161			2-Hydroxyestrone-4-S-glutathione;2-Hydroxyestrone-1-S-glutathione;4-Hydroxyestrone-2-S-glutathione;	3.29739072858071;3.29739072858071;3.29739072858071;	MS1 mz matched	614.216	360.42	0.0121857	0.0116178	0.439471	0.849832	0.833818	1.04888	0.0688518
12182			Castacrenin C;Castacrenin A;Castacrenin B;	-10.9862674099607;-10.9862674099607;-10.9862674099607;	MS1 mz matched	615.415	28.818	0.085442	0.113109	0.847381	0.298852	0.686896	0.755393	-0.4047
12195					Unmapped	616.34	211.026	0.0725587	0.0848422	0.463612	0.542138	0.761999	0.855219	-0.225634
12197					Unmapped	616.362	273.698	0.00638246	0.00290423	0.644852	0.399348	0.724271	2.19764	1.13596
12202					Unmapped	616.487	39.949	0.0161072	0.0156896	0.305038	0.928148	0.845676	1.02662	0.037901
12211	Bisdemethoxycurcumin	0.47625			MS2 reverse	617.228	248.888	0.0286638	0.0248621	1.06435	0.206365	0.629081	1.15291	0.205285
12236			Neuromedin N;Lolicine B	-0.649034220477713;11.0926709294718	MS1 mz matched	618.378	269.997	0.00726233	0.00606947	0.140082	0.792043	0.823829	1.19654	0.258863
12249					Unmapped	619.063	339.201	0.00952124	0.00954762	0.0846929	0.968665	0.85117	0.997237	-0.00399186
12251					Unmapped	619.192	356.368	0.0170337	0.0174624	0.122475	0.860171	0.835487	0.975447	-0.0358642
12252			Physalin K;Canbisin B	-3.09294386010108;3.52221401664666	MS1 mz matched	619.207	28.0715	0.0091513	0.0111555	1.45715	0.0991967	0.487277	0.82034	-0.285707
12282					Unmapped	620.394	266.987	0.00990968	0.0103187	0.295974	0.840876	0.832345	0.960362	-0.0583502
12284					Unmapped	620.433	39.6135	0.787581	0.57389	1.62689	0.0319413	0.332073	1.37236	0.456655
12297			Lanceotoxin A;Scilliroside;Scillirosidin 3-O-beta-D-glucoside	12.41368258665;12.41368258665	MS1 mz matched	621.297	220.782	0.00856411	0.0083519	0.237318	0.7885	0.823177	1.02541	0.0361986
12313			Malvidin 3-glucoside-4-vinylguaiacol;Malvidin 3-(6-coumaroylglucoside);CMP-pseudaminic acid;CMP-N,N'-diacetyllegiomite	-8.41824299773816;-8.41824299773816;-20.1821430587666;-20.1821430587666	MS1 mz matched	622.166	356.368	0.00989429	0.0108009	0.417623	0.499631	0.750214	0.916059	-0.126488
12319					Unmapped	622.329	210.026	0.0213385	0.0253811	0.677713	0.278175	0.676583	0.840721	-0.2503
12331			N-Acetyl-L-phenylalanyl-L-diiodotyrosine;N-Acetylphenylalanyl-3,5-diiodotyrosine	-1.3835601856409	MS1 mz matched	622.945	338.586	0.167237	0.173875	0.679996	0.39584	0.723234	0.961822	-0.0561584
12336			Genistein 4',7-O-diglucuronide;	-4.82127960321658;	MS1 mz matched	623.119	358.94	0.00299996	0.00396533	1.37075	0.118304	0.523168	0.756547	-0.402498
12342					Unmapped	623.337	288.053	0.0383591	0.0146804	2.31454	0.00208948	0.105033	2.61295	1.38568
12345			Hericene C;DG(14:1n5/0:0/20:5n3);DG(14:1(9Z)/20:5(5Z,8Z,11Z,14Z,17Z)/0:0);DG(20:5(5Z,8Z,11Z,14Z,17Z)/14:1(9Z)/0:0);PM-Toxin A;(4R,12R,20R,28R)-4,12,20,28-Tetrahydroxy-2,10,18,26-tritriacontanetetrone	-8.68346556517571;-8.68346556517571;-8.68346556517571;-8.68346556517571;17.4529386641122	MS1 mz matched	623.41	337.037	0.0133619	0.0141879	0.447409	0.516911	0.754621	0.941783	-0.0865336
12347			(20R)-Ginsenoside Rh2;Squamosinin A;	-24.8520161564048;-24.8520161564048;	MS1 mz matched	623.434	166.251	0.0425379	0.0478095	1.087	0.197268	0.621289	0.889737	-0.168549
12350			Genistein 4',7-O-diglucuronide;	19.3986972538907;	MS1 mz matched	623.497	45.423	0.016841	0.0177341	0.630744	0.327893	0.699602	0.949637	-0.0745515
12361					Unmapped	624.309	166.994	0.0780473	0.0817096	0.322555	0.749722	0.815717	0.955179	-0.0661563
12364			(3a,5b,7a,12a)-24-[(carboxymethyl)amino]-1,12-dihydroxy-24-oxocholan-3-yl-b-D-Glucopyranosiduronic acid;	10.718009059796;	MS1 mz matched	624.344	208.365	0.01323	0.0154882	0.901017	0.274636	0.674696	0.854198	-0.227357
12379					Unmapped	625.231	365.565	0.00543224	0.00793106	1.58186	0.0815575	0.464955	0.684932	-0.545967
12384					Unmapped	625.387	39.6845	0.0146125	0.0121726	1.35919	0.0797202	0.462211	1.20044	0.263569
12412					Unmapped	626.36	207.37	0.0273818	0.0338222	1.4963	0.103698	0.495624	0.80958	-0.304755
12429					Unmapped	627.026	337.118	0.00569576	0.00633401	0.664366	0.469987	0.742641	0.899234	-0.153231
12433			Kuwanon L;	3.09783717287258;	MS1 mz matched	627.181	204.677	0.0210426	0.00754033	2.06966	0.00649168	0.155261	2.79067	1.48061
12435					Unmapped	627.236	186.327	0.0050098	0.00519467	0.128226	0.849812	0.833815	0.964413	-0.0522777
12445					Unmapped	627.464	163.879	0.05546	0.0623545	0.80186	0.344683	0.70615	0.889431	-0.169046
12452			Cycloartanyl ferulate;	-6.61264138657022;	MS1 mz matched	627.886	338.476	0.0721046	0.0720529	0.0161582	0.983539	0.85309	1.00072	0.00103318
12460			S-(9-hydroxy-PGA1)-glutathione;S-(11-hydroxy-9-deoxy-delta12-PGD2)-glutathione;	23.9945634372456;23.9945634372456;	MS1 mz matched	628.339	162.799	0.125444	0.131428	0.549156	0.67118	0.798497	0.954465	-0.0672364
12464					Unmapped	628.388	338.39	0.0186234	0.0193908	0.75254	0.427335	0.732029	0.960423	-0.0582576
12472					Unmapped	628.493	37.619	0.0157571	0.0154344	0.195187	0.93073	0.846038	1.0209	0.029848
12510					Unmapped	630.356	209.173	0.00781944	0.00885909	0.880317	0.294069	0.684612	0.882646	-0.180093
12512			Janthitrem G;	22.8189500823804;	MS1 mz matched	630.391	210.963	0.00600214	0.00675014	0.268631	0.678993	0.800353	0.889186	-0.169442
12545			N1,N5,N10-Tricaffeoyl spermidine	-3.16830177451259	MS1 mz matched	632.259	406.596	0.00665612	0.00978264	1.15729	0.198926	0.622748	0.680401	-0.555543
12549			11-O-Demethyl-7-methoxypradimicinone II;Pradimicinone II	4.06732879241024;4.06732879241024	MS1 mz matched	632.439	28.855	0.0304953	0.031694	0.317178	0.900621	0.841706	0.962176	-0.0556271
12561			Chlorophyll c;	-7.25931561360035;	MS1 mz matched	633.205	357.096	0.00271449	0.00410692	2.23129	0.00271484	0.114994	0.660953	-0.597379
12570					Unmapped	633.948	339.224	0.0407078	0.0400179	0.500625	0.773427	0.82035	1.01724	0.0246614
12573			Penitrem A;Pennigritrem	-18.8976318272277;-18.8976318272277	MS1 mz matched	634.274	364.692	0.00261678	0.00326375	1.19173	0.123684	0.532304	0.801771	-0.318739
12578					Unmapped	634.454	29.8965	0.0954273	0.110398	0.488514	0.605313	0.781365	0.864397	-0.210234
12579					Unmapped	634.498	40.07	0.0199165	0.0205901	0.284116	0.878509	0.838366	0.967289	-0.0479806
12583					Unmapped	634.808	342.694	0.013408	0.0120284	0.377799	0.496883	0.749495	1.11469	0.156646
12596			XCT 790	21.9642070611213	MS1 mz matched	635.391	336.57	0.00811075	0.00933002	0.877781	0.254837	0.663399	0.869318	-0.202045
12609					Unmapped	636.389	288.623	0.00583419	0.00505806	0.595994	0.542126	0.761995	1.15344	0.205948
12628			Chlorophyllide;Chlorophyllide a;13(1)-Hydroxy-magnesium-protoporphyrin IX 13-monomethyl ester;13(1)-Hydroxy-Mg-protoporphyrin IX 13-monomethyl ester	-14.652300899675;-14.652300899675	MS1 mz matched	637.212	374.795	0.00467666	0.00527967	0.600119	0.486512	0.746914	0.885785	-0.174972
12641			DG(18:3(9Z,12Z,15Z)/20:5(5Z,8Z,11Z,14Z,17Z)/0:0);DG(18:4n3/0:0/20:4n3);DG(18:4(6Z,9Z,12Z,15Z)/20:4(5Z,8Z,11Z,14Z)/0:0);DG(18:4(6Z,9Z,12Z,15Z)/20:4(8Z,11Z,14Z,17Z)/0:0);DG(20:5(5Z,8Z,11Z,14Z,17Z)/18:3(9Z,12Z,15Z)/0:0);DG(18:3(6Z,9Z,12Z)/20:5(5Z,8Z,11Z,14Z,17Z)/0:0);DG(20:4(8Z,11Z,14Z,17Z)/18:4(6Z,9Z,12Z,15Z)/0:0);DG(18:3n3/0:0/20:5n3);DG(20:5(5Z,8Z,11Z,14Z,17Z)/18:3(6Z,9Z,12Z)/0:0);DG(20:4(5Z,8Z,1…	3.29699365994602;3.29699365994602;3.29699365994602;3.29699365994602;3.29699365994602;3.29699365994602;3.29699365994602;3.29699365994602;3.29699365994602;3.29699365994602;3.29699365994602;3.29699365994602;	MS1 mz matched	637.956	336.301	0.0149068	0.015331	0.221074	0.797577	0.824837	0.972332	-0.0404789
12647					Unmapped	638.323	211.294	0.0149071	0.0162262	0.320242	0.648534	0.792918	0.918704	-0.122327
12664			Dimoracin;	13.4402294512472;	MS1 mz matched	639.209	249.339	0.00637475	0.00626904	5.58939e-05	0.901309	0.841808	1.01686	0.024125
12668					Unmapped	639.331	310.262	0.0105412	0.00572316	2.17788	0.00777004	0.163061	1.84186	0.881162
12687					Unmapped	640.341	210.055	0.136825	0.160747	0.519439	0.371454	0.715576	0.851178	-0.232468
12690					Unmapped	640.363	288.099	0.0155672	0.00666032	2.27215	0.00137989	0.101674	2.3373	1.22484
12703					Unmapped	641.163	356.476	0.00904383	0.00966598	0.225481	0.533263	0.759373	0.935635	-0.0959829
12730			(3a,5b,7a,12a)-24-[(carboxymethyl)amino]-1,12-dihydroxy-24-oxocholan-3-yl-b-D-Glucopyranosiduronic acid;	10.718009059796;	MS1 mz matched	642.355	208.488	0.0641986	0.0783871	0.903926	0.27395	0.674326	0.818994	-0.288076
12768					Unmapped	644.372	207.37	0.130173	0.161946	1.26654	0.154521	0.576478	0.803803	-0.315087
12772			Galactosylceramide (d18:1/12:0) ;Glucosylceramide (d18:1/12:0);	-21.434110818093;-21.434110818093;	MS1 mz matched	644.489	39.788	0.018152	0.0170542	0.121195	0.705506	0.806403	1.06437	0.090002
12785					Unmapped	645.318	288.072	0.00814199	0.00350266	2.31706	0.00130009	0.101089	2.32452	1.21693
12804					Unmapped	646.199	33.9195	0.0154998	0.0112961	0.713456	0.408579	0.726929	1.37214	0.456429
12806			S-(9-hydroxy-PGA1)-glutathione;S-(11-hydroxy-9-deoxy-delta12-PGD2)-glutathione;Aconitine	-0.624022286692837;-0.624022286692837;22.0247510170229	MS1 mz matched	646.329	206.771	0.00728074	0.00735835	0.0618863	0.935941	0.846764	0.989452	-0.0152986
12817			PE(P-16:0/14:1(9Z));PE(14:1(9Z)/P-16:0);	23.0436821584946;23.0436821584946;	MS1 mz matched	646.906	338.348	0.100326	0.104159	0.654887	0.361603	0.712241	0.963205	-0.0540857
12821					Unmapped	647.214	364.956	0.0020449	0.00226007	0.476811	0.582705	0.774792	0.904795	-0.144336
12824			Monoglucuronylglycyrrhetinic acid;Gypsogenin 3-O-b-D-glucuronide;Abrusoside A	-0.202979184218394;-0.202979184218394;-0.206228088290188	MS1 mz matched	647.372	335.936	0.00520059	0.00499224	0.429872	0.714603	0.808396	1.04173	0.0589881
12825			Monoglucuronylglycyrrhetinic acid;Gypsogenin 3-O-b-D-glucuronide;Abrusoside A	0.669583772626191;0.669583772626191;0.666334865719523	MS1 mz matched	647.372	28.801	0.0281781	0.033324	0.887149	0.500365	0.750404	0.845578	-0.24199
12828			Glycerol 1-(9Z-octadecenoate) 2-tetradecanoate 3-phosphate;	-7.98706976619832;	MS1 mz matched	647.452	575.976	0.0177715	0.0147481	0.922032	0.450502	0.737827	1.205	0.269034
12844			11-trans-Leukotriene C4;Leukotriene C4;Leukotriene C4;LTC4	-3.67949441015264;-3.67949441015264;-3.67821503579317	MS1 mz matched	648.29	347.779	0.00522373	0.00759348	1.73347	0.0199301	0.271589	0.687924	-0.539679
12850			GDP-4-acetamido-4,6-dideoxy-alpha-D-mannose;GDP-N-acetyl-alpha-D-perosamine	11.7386978547394	MS1 mz matched	648.431	29.4765	0.0162641	0.0178679	0.261969	0.675542	0.799538	0.91024	-0.13568
12917			Punicacortein A;Corilagin;Pterocaryanin B;Punicacortein B;Sanguiin H4;Corilagin	-23.3271884055623;-23.3271884055623;-23.3271884055623;-23.3271884055623;-23.3271884055623;-23.3271884055623	MS1 mz matched	652.461	28.8215	0.012288	0.01495	0.402877	0.527486	0.757661	0.821938	-0.282898
12956					Unmapped	654.821	343.49	0.0071305	0.00681509	0.622057	0.553037	0.765544	1.04628	0.0652702
13005			PA(P-16:0e/18:2(9Z,12Z));	-14.0420356841515;	MS1 mz matched	657.904	338.714	0.0230515	0.025071	1.01194	0.237052	0.652038	0.91945	-0.121157
13019					Unmapped	658.502	39.383	0.0208801	0.0147272	0.927558	0.28461	0.679919	1.41779	0.503649
13053					Unmapped	661.208	365.616	0.00530422	0.0086724	1.36396	0.0879433	0.473818	0.611621	-0.709291
13065			DG(18:4n3/0:0/22:6n3);DG(20:5(5Z,8Z,11Z,14Z,17Z)/20:5(5Z,8Z,11Z,14Z,17Z)/0:0);DG(18:4(6Z,9Z,12Z,15Z)/22:6(4Z,7Z,10Z,13Z,16Z,19Z)/0:0);DG(20:5n3/0:0/20:5n3);DG(22:6(4Z,7Z,10Z,13Z,16Z,19Z)/18:4(6Z,9Z,12Z,15Z)/0:0);	-4.99269780118176;-4.99269780118176;-4.99269780118176;-4.99269780118176;-4.99269780118176;	MS1 mz matched	661.966	339.232	0.348904	0.336932	0.831686	0.475319	0.744023	1.03553	0.0503692
13071					Unmapped	662.321	210.055	0.0173538	0.0201585	0.494807	0.36833	0.714535	0.860868	-0.216136
13076			(8'R)-Neochrome;IACI;N-(Hydrocinchonidin-8'-yl)-4-azido-2-hydroxybenzamide	19.0567588421582;24.3969524531583	MS1 mz matched	662.468	339.219	0.106585	0.103901	0.576469	0.670678	0.798377	1.02584	0.0368034
13087			1-Acetyl-3,27-dihydroxywitha-5,24-dienolide 3-glucoside;Prosapogenin;Physalolactone B 3-glucoside;	-17.5319827103782;-17.5319827103782;-17.5319827103782;	MS1 mz matched	663.367	28.792	1.25461	1.28954	0.557849	0.757401	0.817244	0.972909	-0.0396231
13104					Unmapped	664.213	356.257	0.00557822	0.00620259	0.609828	0.451571	0.738083	0.899337	-0.153066
13109			(3a,5b,7a,12a)-24-[(carboxymethyl)amino]-1,12-dihydroxy-24-oxocholan-3-yl-b-D-Glucopyranosiduronic acid;	10.718009059796;	MS1 mz matched	664.339	207.172	0.0471972	0.0470983	0.0570076	0.989514	0.853848	1.0021	0.00302457
13113					Unmapped	664.452	571.15	0.0261748	0.027579	1.08515	0.206497	0.62919	0.949087	-0.0753885
13115					Unmapped	664.46	40.656	0.649003	0.495868	1.33967	0.0910992	0.477849	1.30882	0.388269
13127					Unmapped	665.239	211.816	0.0049924	0.0042857	0.72121	0.567102	0.770021	1.1649	0.220204
13150			Nicotinic acid adenine dinucleotide;Deamino-D+;Deamido-D+;Deamido-D;Nicotimide hypoxanthine dinucleotide	4.80900871601653;4.80900871601653;4.80900871601653	MS1 mz matched	666.428	212.147	0.00893693	0.00919392	0.0228518	0.83045	0.830596	0.972048	-0.0409
13180					Unmapped	668.069	20.462	0.0383109	0.0722266	1.77498	0.0937632	0.481088	0.530426	-0.914777
13194					Unmapped	669.413	40.66	0.0145766	0.0107043	1.76169	0.0323892	0.334244	1.36175	0.445463
13197					Unmapped	669.476	40.6105	0.00572917	0.00464954	0.982248	0.401018	0.724759	1.2322	0.30124
13206			11-trans-Leukotriene C4;Leukotriene C4;Leukotriene C4;LTC4	-3.67949441015264;-3.67949441015264;-3.67821503579317	MS1 mz matched	670.271	347.77	0.00483621	0.00639109	1.63128	0.0224992	0.285859	0.75671	-0.402187
13222					Unmapped	670.952	342.62	0.00845787	0.0088579	0.487759	0.63986	0.790699	0.95484	-0.0666697
13243					Unmapped	672.353	292.18	0.00368142	0.00558504	1.02358	0.24619	0.658031	0.659157	-0.601305
13270					Unmapped	673.946	339.219	0.30754	0.306349	0.281254	0.923632	0.845038	1.00389	0.00559672
13272			Rifamycin Z	-21.4965267754749	MS1 mz matched	674.241	359.886	0.00629586	0.00636537	0.00857329	0.948285	0.848457	0.989079	-0.0158417
13278			Armillatin;2-Ketospirilloxanthin;2-Oxospirilloxanthin	5.99649417477477;-19.0027301679978	MS1 mz matched	674.448	339.219	0.100023	0.10048	0.0851863	0.897707	0.841274	0.995454	-0.00657322
13279			PC(14:1(9Z)/14:1(9Z));	-22.2314858874199;	MS1 mz matched	674.453	30.192	0.0158971	0.0181261	0.577003	0.469849	0.742607	0.877026	-0.189309
13292			Sucrose monopalmitate;Avermectin A1a aglycone	-22.4645362880584;-12.7015833192528	MS1 mz matched	675.262	28.0935	0.0121574	0.0155524	1.633	0.0677937	0.441846	0.781706	-0.355301
13296					Unmapped	675.524	39.891	0.0170319	0.01668	0.671264	0.936215	0.846802	1.0211	0.0301191
13303			Bromocriptine;Bromocriptine	-12.6788581864052;-12.7062604971341	MS1 mz matched	676.205	360.227	0.0065259	0.00845051	0.694364	0.366466	0.713906	0.772249	-0.372862
13308			Mycimicin I;Mycimicin V	-14.6186623530426;-14.6186623530426	MS1 mz matched	676.392	336.613	0.00821119	0.00891087	0.485933	0.469186	0.742448	0.92148	-0.117975
13314					Unmapped	676.653	315.553	0.011604	0.0118751	0.0517624	0.861436	0.835689	0.977169	-0.0333203
13350					Unmapped	678.473	39.365	0.0330293	0.0165047	1.68632	0.0731068	0.45151	2.00121	1.00087
13359			PC(14:0/14:0);PE(15:0/16:0);PE(16:0/15:0);	-10.0368399508784;-10.0368399508784;-10.0368399508784;	MS1 mz matched	678.926	340.075	0.00687316	0.00748379	0.80604	0.393004	0.722384	0.918407	-0.122794
13360					Unmapped	679.008	339.214	2.0831	2.03595	0.594043	0.628903	0.787826	1.02316	0.0330328
13364					Unmapped	679.208	304.64	0.00197712	0.00329796	2.2541	0.00484503	0.1413	0.599496	-0.738177
13365			Artonin C;Kuwanon J;	11.2323469849205;11.2323469849205;	MS1 mz matched	679.254	42.271	0.00199011	0.00185915	0.128903	0.736868	0.813103	1.07044	0.0982039
13383			1-Acetyl-3,27-dihydroxywitha-5,24-dienolide 3-glucoside;Prosapogenin;Physalolactone B 3-glucoside;	-17.5319827103782;-17.5319827103782;-17.5319827103782;	MS1 mz matched	680.39	28.358	0.130065	0.128153	0.179189	0.89878	0.841433	1.01492	0.0213637
13385			Goyaglycoside c;	0.930500231829239;	MS1 mz matched	680.474	571.15	0.0353884	0.0375037	1.3378	0.100207	0.488369	0.943599	-0.0837543
13413			9,10-Dihydroergocornine methanesulfote	-21.083001958649	MS1 mz matched	682.274	346.891	0.00441838	0.00665627	1.27008	0.141583	0.55946	0.663792	-0.591196
13426					Unmapped	683.052	341.8	0.0275113	0.02312	1.18244	0.207938	0.630378	1.18993	0.250881
13441			DG(18:3(6Z,9Z,12Z)/24:1(15Z)/0:0);DG(24:1(15Z)/18:3(9Z,12Z,15Z)/0:0);DG(20:0/22:4(7Z,10Z,13Z,16Z)/0:0);DG(22:4(7Z,10Z,13Z,16Z)/20:0/0:0);DG(20:4(8Z,11Z,14Z,17Z)/22:0/0:0);DG(20:4(5Z,8Z,11Z,14Z)/22:0/0:0);DG(24:1n9/0:0/18:3n6);DG(22:1(13Z)/20:3(8Z,11Z,14Z)/0:0);DG(22:1n9/0:0/20:3n6);DG(20:0/0:0/22:4n6);DG(22:1(13Z)/20:3(5Z,8Z,11Z)/0:0);DG(22:0/20:4(8Z,11Z,14Z,17Z)/0:0);DG(22:0/0:0/20:4n6);DG(22:0/…	3.28049501812771;3.28049501812771;3.28049501812771;3.28049501812771;3.28049501812771;3.28049501812771;3.28049501812771;3.28049501812771;3.28049501812771;3.28049501812771;3.28049501812771;3.28049501812771;3.28049501812771;3.28049501812771;3.28049501812771;3.28049501812771;3.28049501812771;3.28049501812771;3.28049501812771;3.28049501812771;3.28049501812771;3.28049501812771;3.28049501812771;3.280495…	MS1 mz matched	684.111	27.326	0.0252167	0.0517345	2.17855	0.0077513	0.16296	0.487426	-1.03675
13449			(6S)-6-beta-hydroxy-1,4,5,6-tetrahydronicotinamide-adenine dinucleotide;(6S)-6beta-Hydroxy-1,4,5,6-tetrahydronicotimide-adenine dinucleotide;(S)-DH-hydrate;(S)-DHX;(6S)-6-Hydroxy-1,4,5,6-tetrahydronicotimide-adenine dinucleotide;6beta-Hydroxy-1,4,5,6-tetrahydronicotimide-adenine dinucleotide;(6R)-6beta-Hydroxy-1,4,5,6-tetrahydronicotimide-adenine dinucleotide;(R)-DH-hydrate;(R)-DHX	8.02875033840989;8.02875033840989;8.02875033840989	MS1 mz matched	684.462	240.963	0.0160603	0.020413	1.53078	0.0710505	0.447892	0.786769	-0.345987
13460			1-Acetyl-3,27-dihydroxywitha-5,24-dienolide 3-glucoside;Prosapogenin;Physalolactone B 3-glucoside;	-17.5319827103782;-17.5319827103782;-17.5319827103782;	MS1 mz matched	685.343	28.814	0.00758264	0.00566835	1.78418	0.0159095	0.244567	1.33772	0.419771
13463			Goyaglycoside c;	0.930500231829239;	MS1 mz matched	685.429	571.001	0.010798	0.0115448	1.37348	0.0898916	0.476332	0.935311	-0.0964824
13472			Ritonavir;Ritovir	-4.16121085677814;-4.43862368265469	MS1 mz matched	685.927	339.201	0.249045	0.246494	0.383408	0.771442	0.819971	1.01035	0.0148559
13480					Unmapped	686.429	339.201	0.0770612	0.0759047	0.495368	0.697835	0.804691	1.01524	0.0218147
13488					Unmapped	687.096	342.697	0.00745501	0.00773928	0.0370645	0.84381	0.83283	0.96327	-0.0539876
13512					Unmapped	688.373	336.298	0.00672775	0.0059227	0.824006	0.406438	0.726321	1.13593	0.183868
13528			Tetramethylquercetin 3-rutinoside;Glycogen;Stachyose;Cellotetraose;Maltotetraose;Isolychnose;3F-alpha-D-Galactosylraffinose;1,3-alpha-D-Mannosyl-1,2-alpha-D-mannosyl-1,2-alpha-D-mannosyl-D-mannose;Lychnose;1F-alpha-D-Galactosylraffinose;Sesamose;alpha-D-Galactosyl-(1-6)-alpha-D-galactosyl-(1-6)-beta-D-fructosyl-(2-1)-alpha-D-glucoside	-1.47879970134572;-10.3569096122077;-10.3569096122077;-10.3569096122077;-10.3569096122077;-10.3569096122077;-10.3569096122077;-10.3569096122077;-10.3569096122077	MS1 mz matched	689.204	467.649	0.00822746	0.00788111	0.173688	0.830649	0.83063	1.04395	0.062048
13537			DG(20:4(5Z,8Z,11Z,14Z)/22:6(4Z,7Z,10Z,13Z,16Z,19Z)/0:0);DG(22:5n6/0:0/20:5n3);DG(20:4n6/0:0/22:6n3);DG(20:4n3/0:0/22:6n3);DG(20:5(5Z,8Z,11Z,14Z,17Z)/22:5(7Z,10Z,13Z,16Z,19Z)/0:0);DG(22:6(4Z,7Z,10Z,13Z,16Z,19Z)/20:4(8Z,11Z,14Z,17Z)/0:0);DG(22:6(4Z,7Z,10Z,13Z,16Z,19Z)/20:4(5Z,8Z,11Z,14Z)/0:0);DG(20:5(5Z,8Z,11Z,14Z,17Z)/22:5(4Z,7Z,10Z,13Z,16Z)/0:0);DG(20:5n3/0:0/22:5n3);DG(22:5(4Z,7Z,10Z,13Z,16Z)/20…	4.46981868211614;4.46981868211614;4.46981868211614;4.46981868211614;4.46981868211614;4.46981868211614;4.46981868211614;4.46981868211614;4.46981868211614;4.46981868211614;4.46981868211614;4.46981868211614;	MS1 mz matched	689.51	40.357	0.0136921	0.0107948	1.4385	0.146301	0.565894	1.2684	0.343013
13538					Unmapped	689.553	159.061	0.0791743	0.0990849	0.976853	0.391361	0.721887	0.799055	-0.323634
13544					Unmapped	690.224	35.094	0.0109671	0.00954409	0.512884	0.622154	0.786016	1.1491	0.200509
13548			Pseudoaconitine	7.10823712675852	MS1 mz matched	690.355	204.448	0.0109992	0.0106648	0.0562831	0.870311	0.837091	1.03136	0.0445522
13560					Unmapped	691.223	356.368	0.00618935	0.00705867	1.0688	0.106446	0.501141	0.876844	-0.189607
13591			Guanosine diphosphate adenosine;	4.91026774526331;	MS1 mz matched	693.433	337.722	0.0188248	0.0185479	0.22894	0.885887	0.839496	1.01493	0.0213814
13600			DG(22:5(7Z,10Z,13Z,16Z,19Z)/20:3(5Z,8Z,11Z)/0:0);DG(22:5(4Z,7Z,10Z,13Z,16Z)/20:3(8Z,11Z,14Z)/0:0);DG(20:3n6/0:0/22:5n6);DG(22:6(4Z,7Z,10Z,13Z,16Z,19Z)/20:2(11Z,14Z)/0:0);DG(20:2(11Z,14Z)/22:6(4Z,7Z,10Z,13Z,16Z,19Z)/0:0);DG(22:4(7Z,10Z,13Z,16Z)/20:4(8Z,11Z,14Z,17Z)/0:0);DG(20:4(5Z,8Z,11Z,14Z)/22:4(7Z,10Z,13Z,16Z)/0:0);DG(20:3(8Z,11Z,14Z)/22:5(7Z,10Z,13Z,16Z,19Z)/0:0);DG(20:3(8Z,11Z,14Z)/22:5(4Z,7Z…	-20.4891362848946;-20.4891362848946;-20.4891362848946;-20.4891362848946;-20.4891362848946;-20.4891362848946;-20.4891362848946;-20.4891362848946;-20.4891362848946;-20.4891362848946;-20.4891362848946;-20.4891362848946;-20.4891362848946;-20.4891362848946;-20.4891362848946;-20.4891362848946;-20.4891362848946;-20.4891362848946;-20.4891362848946;-20.4891362848946;	MS1 mz matched	694.046	22.607	0.151564	0.224852	0.731244	0.39046	0.721613	0.67406	-0.569051
13603					Unmapped	694.233	373.24	0.00518387	0.00673002	0.88447	0.309056	0.691578	0.77026	-0.376582
13604					Unmapped	694.304	319.276	0.0123135	0.0108805	1.16482	0.31304	0.69334	1.1317	0.17849
13605					Unmapped	694.335	292.225	0.00416911	0.00621561	1.0732	0.201051	0.624591	0.670748	-0.576157
13608			Spirolide B;	-23.7265152170908;	MS1 mz matched	694.459	208.118	0.0095308	0.0100264	0.184042	0.658075	0.795306	0.950574	-0.0731297
13614					Unmapped	694.915	343.236	0.00593952	0.00584006	0.120105	0.904073	0.842215	1.01703	0.0243641
13620					Unmapped	695.176	304.546	0.00157016	0.0022462	1.95483	0.0334074	0.339063	0.699026	-0.516581
13653					Unmapped	696.534	42.715	0.00450846	0.00511228	0.742196	0.491948	0.748278	0.881888	-0.181333
13683					Unmapped	698.785	343.382	0.00449223	0.00476401	0.444638	0.491095	0.748066	0.942953	-0.0847429
13686			PE(15:0/16:1(9Z));PC(14:1(9Z)/14:0);PC(14:0/14:1(9Z));PE(16:1(9Z)/15:0);	-11.3919363140455;-11.3919363140455;-11.3919363140455;-11.3919363140455;	MS1 mz matched	698.904	338.479	0.0344759	0.034236	0.312704	0.897751	0.84128	1.00701	0.0100736
13693					Unmapped	699.403	338.611	0.0113544	0.0114041	0.0909905	0.907023	0.842647	0.995647	-0.00629383
13709					Unmapped	700.419	42.099	0.00495413	0.00332877	1.15476	0.21077	0.632677	1.48828	0.573642
13712			PE(P-18:1(9Z)/16:1(9Z));PE(P-16:0/18:2(9Z,12Z));PE(18:2(9Z,12Z)/P-16:0);PE(16:1(9Z)/P-18:1(11Z));PE(P-18:1(11Z)/16:1(9Z));PE(16:1(9Z)/P-18:1(9Z));	0.35481458288551;0.35481458288551;0.35481458288551;0.35481458288551;0.35481458288551;0.35481458288551;	MS1 mz matched	700.521	47.2275	0.0192307	0.0199697	0.152813	0.773793	0.82042	0.962994	-0.0544015
13714			PE(P-18:1(9Z)/16:1(9Z));PE(P-16:0/18:2(9Z,12Z));PE(18:2(9Z,12Z)/P-16:0);PE(16:1(9Z)/P-18:1(11Z));PE(P-18:1(11Z)/16:1(9Z));PE(16:1(9Z)/P-18:1(9Z));	-7.56261122672774;-7.56261122672774;-7.56261122672774;-7.56261122672774;-7.56261122672774;-7.56261122672774;	MS1 mz matched	700.522	129.714	0.0333612	0.0426503	1.3586	0.134334	0.549016	0.782203	-0.354385
13718					Unmapped	700.811	339.471	0.0103674	0.00963331	0.447969	0.554584	0.766045	1.0762	0.105944
13723					Unmapped	701.191	304.57	0.0018701	0.0033314	2.38737	0.00189798	0.104356	0.561357	-0.833008
13767			PE(22:5(4Z,7Z,10Z,13Z,16Z)/14:0);PE(14:1(9Z)/22:4(7Z,10Z,13Z,16Z));PE(20:4(5Z,8Z,11Z,14Z)/16:1(9Z));PE(20:5(5Z,8Z,11Z,14Z,17Z)/16:0);PE(18:2(9Z,12Z)/18:3(9Z,12Z,15Z));PE(16:1(9Z)/20:4(8Z,11Z,14Z,17Z));PE(16:0/20:5(5Z,8Z,11Z,14Z,17Z));PE(14:0/22:5(7Z,10Z,13Z,16Z,19Z));PE(14:0/22:5(4Z,7Z,10Z,13Z,16Z));PE(18:1(11Z)/18:4(6Z,9Z,12Z,15Z));PE(18:4(6Z,9Z,12Z,15Z)/18:1(11Z));PE(18:4(6Z,9Z,12Z,15Z)/18:1(9Z…	4.06511776651962;4.06511776651962;4.06511776651962;4.06511776651962;4.06511776651962;4.06511776651962;4.06511776651962;4.06511776651962;4.06511776651962;4.06511776651962;4.06511776651962;4.06511776651962;4.06511776651962;4.06511776651962;4.06511776651962;4.06511776651962;4.06511776651962;4.06511776651962;4.06511776651962;4.06511776651962;	MS1 mz matched	702.969	339.214	2.30735	2.28687	0.371302	0.817074	0.828299	1.00896	0.0128625
13770			Agrocin 84;	16.6595861455155;	MS1 mz matched	703.176	260.293	0.00498378	0.00518343	0.278984	0.728843	0.811433	0.961482	-0.0566684
13777					Unmapped	703.469	339.224	0.0977308	0.0949298	0.596877	0.599209	0.779628	1.02951	0.0419521
13783			SM(d18:0/16:1(9Z));	2.78877088887085;	MS1 mz matched	703.57	147.971	0.502007	0.542564	0.563921	0.622257	0.786044	0.92525	-0.112085
13815	Triflupromazine	0.4076			MS2 reverse	705.239	356.238	0.0228329	0.0241003	0.340954	0.534936	0.759873	0.947409	-0.077941
13817					Unmapped	705.309	435.661	0.0164861	0.0132328	0.451301	0.640864	0.790958	1.24585	0.317133
13821					Unmapped	705.413	337.261	0.0121504	0.0129795	0.658372	0.457569	0.739593	0.936117	-0.0952394
13845			PE(18:1(9Z)/18:2(9Z,12Z));PE(18:0/18:3(9Z,12Z,15Z));PE(18:3(9Z,12Z,15Z)/18:0);PE(18:0/18:3(6Z,9Z,12Z));PC(18:3(6Z,9Z,12Z)/15:0);PC(15:0/18:3(6Z,9Z,12Z));PE(14:1(9Z)/22:2(13Z,16Z));PE(22:2(13Z,16Z)/14:1(9Z));PE(16:0/20:3(5Z,8Z,11Z));PC(15:0/18:3(9Z,12Z,15Z));PE(18:1(11Z)/18:2(9Z,12Z));PE(20:3(5Z,8Z,11Z)/16:0);PE(16:1(9Z)/20:2(11Z,14Z));PE(20:2(11Z,14Z)/16:1(9Z));PE(18:3(6Z,9Z,12Z)/18:0);PE(20:3(8Z…	5.58992248612326;5.58992248612326;5.58992248612326;5.58992248612326;5.58992248612326;5.58992248612326;5.58992248612326;5.58992248612326;5.58992248612326;5.58992248612326;5.58992248612326;5.58992248612326;5.58992248612326;5.58992248612326;5.58992248612326;5.58992248612326;5.58992248612326;5.58992248612326;5.58992248612326;5.58992248612326;	MS1 mz matched	706.532	130.751	0.0108872	0.0141267	1.4232	0.0576638	0.420111	0.770685	-0.375787
13852					Unmapped	706.926	338.589	0.0341527	0.0359779	0.797927	0.292071	0.683641	0.949269	-0.0751106
13877					Unmapped	708.032	338.098	0.0108461	0.0111161	0.073713	0.888185	0.839845	0.975711	-0.0354746
13883					Unmapped	708.418	28.7965	0.242138	0.228368	0.352342	0.430654	0.732892	1.0603	0.0844692
13885					Unmapped	708.486	41.701	0.471508	0.36473	1.23409	0.117322	0.521447	1.29276	0.370455
13887					Unmapped	708.505	571.51	0.0247498	0.0267903	1.71242	0.0383993	0.36056	0.923834	-0.114294
13911					Unmapped	709.888	338.602	0.0794316	0.0781116	0.447903	0.646982	0.792524	1.0169	0.0241768
13919			NADPH;DPH;TPNH;Reduced nicotimide adenine dinucleotide phosphate;alpha-DPH	-14.6226111985757;-14.6226111985757;-14.6226111985757	MS1 mz matched	710.389	338.703	0.0248438	0.0243842	0.500096	0.693461	0.803701	1.01885	0.0269377
13931					Unmapped	711.058	343.65	0.007274	0.0058191	0.292684	0.441168	0.735553	1.25002	0.321951
13982					Unmapped	714.24	356.332	0.00971445	0.00968676	0.233989	0.977627	0.852333	1.00286	0.00411777
13987			PE(16:0/18:3(6Z,9Z,12Z));PE(14:1(9Z)/20:2(11Z,14Z));PE(18:3(6Z,9Z,12Z)/16:0);PE(18:3(9Z,12Z,15Z)/16:0);PE(14:0/20:3(8Z,11Z,14Z));PE(18:2(9Z,12Z)/16:1(9Z));PE(20:3(8Z,11Z,14Z)/14:0);PE(16:1(9Z)/18:2(9Z,12Z));PE(20:2(11Z,14Z)/14:1(9Z));PE(16:0/18:3(9Z,12Z,15Z));PE(20:3(5Z,8Z,11Z)/14:0);PE(14:0/20:3(5Z,8Z,11Z));	-7.78528866998975;-7.78528866998975;-7.78528866998975;-7.78528866998975;-7.78528866998975;-7.78528866998975;-7.78528866998975;-7.78528866998975;-7.78528866998975;-7.78528866998975;-7.78528866998975;-7.78528866998975;	MS1 mz matched	714.501	132.2	0.0154809	0.0158114	0.353087	0.857919	0.835126	0.979099	-0.0304727
14018			ADP-Ribosyl-L-arginine;N(omega)-(ADP-D-ribosyl)-L-arginine;Nomega-(ADP-D-ribosyl)-L-arginine	21.4128162432751;21.4128162432751	MS1 mz matched	716.517	111.87	0.229693	0.282676	1.12301	0.32903	0.700063	0.812567	-0.299442
14019			ADP-Ribosyl-L-arginine;N(omega)-(ADP-D-ribosyl)-L-arginine;Nomega-(ADP-D-ribosyl)-L-arginine	19.0076497404432;19.0076497404432	MS1 mz matched	716.517	46.76	0.0419391	0.0441445	0.302878	0.776054	0.820849	0.95004	-0.0739402
14020			ADP-Ribosyl-L-arginine;N(omega)-(ADP-D-ribosyl)-L-arginine;Nomega-(ADP-D-ribosyl)-L-arginine	21.4413277179409;21.4413277179409	MS1 mz matched	716.517	87.7025	0.17696	0.183885	0.309572	0.802461	0.825717	0.962339	-0.055383
14029					Unmapped	717.165	305.232	0.0013046	0.00188579	2.01155	0.0146138	0.234321	0.691804	-0.531565
14031					Unmapped	717.393	336.981	0.00849107	0.0082397	0.445044	0.814588	0.827865	1.03051	0.0433542
14036			DG(22:5n6/0:0/22:5n6);DG(22:4n6/0:0/22:6n3);DG(22:6(4Z,7Z,10Z,13Z,16Z,19Z)/22:4(7Z,10Z,13Z,16Z)/0:0);DG(22:5n3/0:0/22:5n3);DG(22:5(4Z,7Z,10Z,13Z,16Z)/22:5(7Z,10Z,13Z,16Z,19Z)/0:0);DG(22:5(7Z,10Z,13Z,16Z,19Z)/22:5(7Z,10Z,13Z,16Z,19Z)/0:0);DG(22:5(4Z,7Z,10Z,13Z,16Z)/22:5(4Z,7Z,10Z,13Z,16Z)/0:0);DG(22:5(7Z,10Z,13Z,16Z,19Z)/22:5(4Z,7Z,10Z,13Z,16Z)/0:0);DG(22:5n6/0:0/22:5n3);DG(22:4(7Z,10Z,13Z,16Z)/22…	-24.8260393876985;-24.8260393876985;-24.8260393876985;-24.8260393876985;-24.8260393876985;-24.8260393876985;-24.8260393876985;-24.8260393876985;-24.8260393876985;-24.8260393876985;7.936475814502	MS1 mz matched	717.52	132.352	0.0575508	0.0684803	0.954362	0.443656	0.736167	0.840399	-0.250854
14042			Isotheaflavin 3'-gallate;Isoneotheaflavin 3-O-gallate;Theaflavin-3-gallate;Neotheaflavin 3-gallate;	-20.6746349661016;-20.6746349661016;-20.6746349661016;-20.6746349661016;	MS1 mz matched	717.583	157.631	0.0173062	0.0143731	0.310799	0.466802	0.741872	1.20407	0.267917
14046					Unmapped	717.979	337.359	0.0495397	0.0502749	0.0194302	0.904705	0.842308	0.985378	-0.0212512
14054	1-Palmitoyl-2-oleoyl-sn-glycero-3-phosphoethanolamine	0.35775			MS2 reverse	718.528	46.9575	0.0147432	0.0145139	0.0874283	0.92746	0.845579	1.0158	0.0226165
14060					Unmapped	718.834	343.275	0.00408254	0.00467784	1.52217	0.0966785	0.484476	0.87274	-0.196376
14069			DG(22:4(7Z,10Z,13Z,16Z)/22:5(7Z,10Z,13Z,16Z,19Z)/0:0);DG(22:4n6/0:0/22:5n6);DG(22:4n6/0:0/22:5n3);DG(22:5(7Z,10Z,13Z,16Z,19Z)/22:4(7Z,10Z,13Z,16Z)/0:0);DG(22:5(4Z,7Z,10Z,13Z,16Z)/22:4(7Z,10Z,13Z,16Z)/0:0);DG(22:4(7Z,10Z,13Z,16Z)/22:5(4Z,7Z,10Z,13Z,16Z)/0:0);	-7.82892160071773;-7.82892160071773;-7.82892160071773;-7.82892160071773;-7.82892160071773;-7.82892160071773;	MS1 mz matched	719.562	163.538	0.0437321	0.0441363	0.0817093	0.946299	0.848187	0.990842	-0.0132735
14116					Unmapped	722.454	338.325	0.0206544	0.0199914	0.338689	0.788541	0.823185	1.03316	0.0470651
14118			PE(16:1(9Z)/20:3(5Z,8Z,11Z));PE(18:3(9Z,12Z,15Z)/18:1(11Z));PE(20:4(8Z,11Z,14Z,17Z)/16:0);PC(15:0/18:4(6Z,9Z,12Z,15Z));PC(18:4(6Z,9Z,12Z,15Z)/15:0);PE(18:3(6Z,9Z,12Z)/18:1(11Z));PE(18:1(9Z)/18:3(9Z,12Z,15Z));PE(18:2(9Z,12Z)/18:2(9Z,12Z));PE(18:1(9Z)/18:3(6Z,9Z,12Z));PE(20:3(5Z,8Z,11Z)/16:1(9Z));PE(18:1(11Z)/18:3(9Z,12Z,15Z));PE(18:3(9Z,12Z,15Z)/18:1(9Z));PE(18:4(6Z,9Z,12Z,15Z)/18:0);PE(18:3(6Z,9Z…	-4.33378513217677;-4.33378513217677;-4.33378513217677;-4.33378513217677;-4.33378513217677;-4.33378513217677;-4.33378513217677;-4.33378513217677;-4.33378513217677;-4.33378513217677;-4.33378513217677;-4.33378513217677;-4.33378513217677;-4.33378513217677;-4.33378513217677;-4.33378513217677;-4.33378513217677;-4.33378513217677;-4.33378513217677;-4.33378513217677;-4.33378513217677;-4.33378513217677;	MS1 mz matched	722.501	42.2745	0.0291345	0.0250896	0.233534	0.515068	0.75413	1.16122	0.215638
14137					Unmapped	723.534	151.183	0.0176173	0.0160828	0.499588	0.456833	0.73941	1.09541	0.131477
14153			PE(P-18:0/18:4(6Z,9Z,12Z,15Z));PE(18:3(9Z,12Z,15Z)/P-18:1(11Z));PE(P-18:1(9Z)/18:3(6Z,9Z,12Z));PE(20:4(8Z,11Z,14Z,17Z)/P-16:0);PE(18:4(6Z,9Z,12Z,15Z)/P-18:0);PE(18:3(6Z,9Z,12Z)/P-18:1(11Z));PE(18:3(9Z,12Z,15Z)/P-18:1(9Z));PE(P-16:0/20:4(8Z,11Z,14Z,17Z));PE(18:3(6Z,9Z,12Z)/P-18:1(9Z));PE(P-18:1(11Z)/18:3(9Z,12Z,15Z));PE(20:4(5Z,8Z,11Z,14Z)/P-16:0);PE(P-16:0/20:4(5Z,8Z,11Z,14Z));PE(P-18:1(11Z)/18:3…	1.71674522033069;1.71674522033069;1.71674522033069;1.71674522033069;1.71674522033069;1.71674522033069;1.71674522033069;1.71674522033069;1.71674522033069;1.71674522033069;1.71674522033069;1.71674522033069;1.71674522033069;1.71674522033069;	MS1 mz matched	724.522	127.066	0.0513356	0.0538678	0.698411	0.677562	0.800016	0.952992	-0.069464
14186					Unmapped	726.929	338.967	0.964196	0.970443	0.0185183	0.832902	0.831011	0.993562	-0.0093174
14190					Unmapped	727.43	339.226	0.0731233	0.0725114	0.421359	0.81683	0.828257	1.00844	0.0121249
14220					Unmapped	728.994	342.103	0.00540427	0.00653408	1.15629	0.243608	0.656372	0.827091	-0.273883
14234			SM(d18:1/18:1(11Z));SM(d18:1/18:1(9Z));	1.70399201866431;1.70399201866431;	MS1 mz matched	729.584	147.927	0.0964437	0.106107	0.641895	0.581725	0.774499	0.908925	-0.137766
14243			Lacto-N-tetraose;Alpha-D-Manp-(1 -&gt; 2)-a-D-Manp-(1 -&gt; 2)-a-D-Manp-(1 -&gt; 3)-b-D-Manp-(1 -&gt; 4)-D-GlcNAcp;(a-D-mannosyl)2-b-D-mannosyl-N-acetylglucosamine;Neolactotetraose;Lacto-N-tetraose;beta-D-Gal-(1->3)-beta-D-Glcc-(1->3)-beta-D-Gal-(1->4)-D-Glc	-9.05975882317274;-9.05975882317274;-9.05975882317274;-9.05975882317274;-9.04915444133219	MS1 mz matched	730.232	457.36	0.0103188	0.0103243	0.110523	0.996108	0.854675	0.999463	-0.000775464
14250			PC(16:1(9Z)/16:1(9Z));PC(18:1(9Z)/14:1(9Z));PC(14:1(9Z)/18:1(9Z));PC(14:1(9Z)/18:1(11Z));PE(20:2(11Z,14Z)/15:0);PC(18:2(9Z,12Z)/14:0);PE(15:0/20:2(11Z,14Z));PC(18:1(11Z)/14:1(9Z));PC(14:0/18:2(9Z,12Z));	-5.2840808227271;-5.2840808227271;-5.2840808227271;-5.2840808227271;-5.2840808227271;-5.2840808227271;-5.2840808227271;-5.2840808227271;-5.2840808227271;	MS1 mz matched	730.532	129.85	0.0879782	0.0920614	0.178433	0.763451	0.818429	0.955647	-0.0654498
14251			PC(16:1(9Z)/16:1(9Z));PC(18:1(9Z)/14:1(9Z));PC(14:1(9Z)/18:1(9Z));PC(14:1(9Z)/18:1(11Z));PE(20:2(11Z,14Z)/15:0);PC(18:2(9Z,12Z)/14:0);PE(15:0/20:2(11Z,14Z));PC(18:1(11Z)/14:1(9Z));PC(14:0/18:2(9Z,12Z));	1.39157925009575;1.39157925009575;1.39157925009575;1.39157925009575;1.39157925009575;1.39157925009575;1.39157925009575;1.39157925009575;1.39157925009575;	MS1 mz matched	730.532	109.04	0.22045	0.232629	0.0966829	0.687043	0.80223	0.947646	-0.0775798
14252			DG(22:6n3/0:0/22:6n3);DG(22:6(4Z,7Z,10Z,13Z,16Z,19Z)/22:6(4Z,7Z,10Z,13Z,16Z,19Z)/0:0);	-13.5792411993228;-13.5792411993228;	MS1 mz matched	730.531	47.348	0.0557751	0.0435078	1.05831	0.283671	0.679439	1.28196	0.358346
14257			Erythromycin E	-9.76052876927426	MS1 mz matched	730.887	337.829	0.0373035	0.038677	0.474936	0.455519	0.739081	0.964488	-0.0521653
14262					Unmapped	731.317	28.0715	0.0153474	0.0181459	1.12394	0.226246	0.644484	0.845777	-0.24165
14307					Unmapped	734.259	223.295	0.00779526	0.00494296	1.18159	0.174751	0.59958	1.57704	0.657223
14344					Unmapped	736.23	359.644	0.00310496	0.00360642	0.455113	0.485491	0.746655	0.860953	-0.215993
14348					Unmapped	736.444	28.558	0.0182792	0.0181953	0.223218	0.944204	0.847901	1.00461	0.00663412
14358					Unmapped	736.959	339.235	0.0100414	0.00959308	0.879469	0.400654	0.724653	1.04673	0.0658886
14374					Unmapped	738.193	359.792	0.00322422	0.00483842	1.01728	0.205874	0.628673	0.666379	-0.585585
14375					Unmapped	738.399	287.985	0.00528111	0.00270213	2.21835	0.00448064	0.13734	1.95442	0.966743
14379			PE(22:5(4Z,7Z,10Z,13Z,16Z)/14:0);PE(14:1(9Z)/22:4(7Z,10Z,13Z,16Z));PE(20:4(5Z,8Z,11Z,14Z)/16:1(9Z));PE(20:5(5Z,8Z,11Z,14Z,17Z)/16:0);PE(18:2(9Z,12Z)/18:3(9Z,12Z,15Z));PE(16:1(9Z)/20:4(8Z,11Z,14Z,17Z));PE(16:0/20:5(5Z,8Z,11Z,14Z,17Z));PE(14:0/22:5(7Z,10Z,13Z,16Z,19Z));PE(14:0/22:5(4Z,7Z,10Z,13Z,16Z));PE(18:1(11Z)/18:4(6Z,9Z,12Z,15Z));PE(18:4(6Z,9Z,12Z,15Z)/18:1(11Z));PE(18:4(6Z,9Z,12Z,15Z)/18:1(9Z…	-11.5997358159624;-11.5997358159624;-11.5997358159624;-11.5997358159624;-11.5997358159624;-11.5997358159624;-11.5997358159624;-11.5997358159624;-11.5997358159624;-11.5997358159624;-11.5997358159624;-11.5997358159624;-11.5997358159624;-11.5997358159624;-11.5997358159624;-11.5997358159624;-11.5997358159624;-11.5997358159624;-11.5997358159624;-11.5997358159624;	MS1 mz matched	738.499	132.135	0.0406442	0.0446335	0.619301	0.631297	0.78846	0.910622	-0.135076
14380			PE(22:5(4Z,7Z,10Z,13Z,16Z)/14:0);PE(14:1(9Z)/22:4(7Z,10Z,13Z,16Z));PE(20:4(5Z,8Z,11Z,14Z)/16:1(9Z));PE(20:5(5Z,8Z,11Z,14Z,17Z)/16:0);PE(18:2(9Z,12Z)/18:3(9Z,12Z,15Z));PE(16:1(9Z)/20:4(8Z,11Z,14Z,17Z));PE(16:0/20:5(5Z,8Z,11Z,14Z,17Z));PE(14:0/22:5(7Z,10Z,13Z,16Z,19Z));PE(14:0/22:5(4Z,7Z,10Z,13Z,16Z));PE(18:1(11Z)/18:4(6Z,9Z,12Z,15Z));PE(18:4(6Z,9Z,12Z,15Z)/18:1(11Z));PE(18:4(6Z,9Z,12Z,15Z)/18:1(9Z…	-0.0576271535170669;-0.0576271535170669;-0.0576271535170669;-0.0576271535170669;-0.0576271535170669;-0.0576271535170669;-0.0576271535170669;-0.0576271535170669;-0.0576271535170669;-0.0576271535170669;-0.0576271535170669;-0.0576271535170669;-0.0576271535170669;-0.0576271535170669;-0.0576271535170669;-0.0576271535170669;-0.0576271535170669;-0.0576271535170669;-0.0576271535170669;-0.0576271535170669;	MS1 mz matched	738.5	111.238	0.0705338	0.0682977	0.0505626	0.871212	0.837232	1.03274	0.0464791
14381			ADP-Ribosyl-L-arginine;N(omega)-(ADP-D-ribosyl)-L-arginine;Nomega-(ADP-D-ribosyl)-L-arginine	19.0076497404432;19.0076497404432	MS1 mz matched	738.501	46.102	0.0225699	0.0207578	0.489699	0.580066	0.774	1.0873	0.120745
14388					Unmapped	738.909	338.967	0.156018	0.159261	0.484205	0.463786	0.741136	0.97964	-0.0296758
14396					Unmapped	739.41	338.998	0.053065	0.0540659	0.356453	0.63629	0.789771	0.981487	-0.0269587
14414			PE(16:1(9Z)/20:3(5Z,8Z,11Z));PE(18:3(9Z,12Z,15Z)/18:1(11Z));PE(20:4(8Z,11Z,14Z,17Z)/16:0);PC(15:0/18:4(6Z,9Z,12Z,15Z));PC(18:4(6Z,9Z,12Z,15Z)/15:0);PE(18:3(6Z,9Z,12Z)/18:1(11Z));PE(18:1(9Z)/18:3(9Z,12Z,15Z));PE(18:2(9Z,12Z)/18:2(9Z,12Z));PE(18:1(9Z)/18:3(6Z,9Z,12Z));PE(20:3(5Z,8Z,11Z)/16:1(9Z));PE(18:1(11Z)/18:3(9Z,12Z,15Z));PE(18:3(9Z,12Z,15Z)/18:1(9Z));PE(18:4(6Z,9Z,12Z,15Z)/18:0);PE(18:3(6Z,9Z…	-4.33378513217677;-4.33378513217677;-4.33378513217677;-4.33378513217677;-4.33378513217677;-4.33378513217677;-4.33378513217677;-4.33378513217677;-4.33378513217677;-4.33378513217677;-4.33378513217677;-4.33378513217677;-4.33378513217677;-4.33378513217677;-4.33378513217677;-4.33378513217677;-4.33378513217677;-4.33378513217677;-4.33378513217677;-4.33378513217677;-4.33378513217677;-4.33378513217677;	MS1 mz matched	740.516	46.5495	0.138263	0.130627	0.462412	0.665964	0.797239	1.05846	0.0819603
14416			PE(16:1(9Z)/20:3(5Z,8Z,11Z));PE(18:3(9Z,12Z,15Z)/18:1(11Z));PE(20:4(8Z,11Z,14Z,17Z)/16:0);PC(15:0/18:4(6Z,9Z,12Z,15Z));PC(18:4(6Z,9Z,12Z,15Z)/15:0);PE(18:3(6Z,9Z,12Z)/18:1(11Z));PE(18:1(9Z)/18:3(9Z,12Z,15Z));PE(18:2(9Z,12Z)/18:2(9Z,12Z));PE(18:1(9Z)/18:3(6Z,9Z,12Z));PE(20:3(5Z,8Z,11Z)/16:1(9Z));PE(18:1(11Z)/18:3(9Z,12Z,15Z));PE(18:3(9Z,12Z,15Z)/18:1(9Z));PE(18:4(6Z,9Z,12Z,15Z)/18:0);PE(18:3(6Z,9Z…	0.998897649651651;0.998897649651651;0.998897649651651;0.998897649651651;0.998897649651651;0.998897649651651;0.998897649651651;0.998897649651651;0.998897649651651;0.998897649651651;0.998897649651651;0.998897649651651;0.998897649651651;0.998897649651651;0.998897649651651;0.998897649651651;0.998897649651651;0.998897649651651;0.998897649651651;0.998897649651651;0.998897649651651;0.998897649651651;	MS1 mz matched	740.516	81.25	0.210347	0.28896	0.932655	0.2267	0.644812	0.727946	-0.458096
14443			PE(18:1(9Z)/18:2(9Z,12Z));PE(18:0/18:3(9Z,12Z,15Z));PE(18:3(9Z,12Z,15Z)/18:0);PE(18:0/18:3(6Z,9Z,12Z));PC(18:3(6Z,9Z,12Z)/15:0);PC(15:0/18:3(6Z,9Z,12Z));PE(14:1(9Z)/22:2(13Z,16Z));PE(22:2(13Z,16Z)/14:1(9Z));PE(16:0/20:3(5Z,8Z,11Z));PC(15:0/18:3(9Z,12Z,15Z));PE(18:1(11Z)/18:2(9Z,12Z));PE(20:3(5Z,8Z,11Z)/16:0);PE(16:1(9Z)/20:2(11Z,14Z));PE(20:2(11Z,14Z)/16:1(9Z));PE(18:3(6Z,9Z,12Z)/18:0);PE(20:3(8Z…	5.58992248612326;5.58992248612326;5.58992248612326;5.58992248612326;5.58992248612326;5.58992248612326;5.58992248612326;5.58992248612326;5.58992248612326;5.58992248612326;5.58992248612326;5.58992248612326;5.58992248612326;5.58992248612326;5.58992248612326;5.58992248612326;5.58992248612326;5.58992248612326;5.58992248612326;5.58992248612326;	MS1 mz matched	742.531	130.713	0.128856	0.160069	1.24206	0.199763	0.623477	0.805005	-0.31293
14447			DG(22:4(7Z,10Z,13Z,16Z)/22:2(13Z,16Z)/0:0);DG(22:1(13Z)/22:5(7Z,10Z,13Z,16Z,19Z)/0:0);DG(22:5(7Z,10Z,13Z,16Z,19Z)/22:1(13Z)/0:0);DG(22:6(4Z,7Z,10Z,13Z,16Z,19Z)/22:0/0:0);DG(22:5(4Z,7Z,10Z,13Z,16Z)/22:1(13Z)/0:0);DG(22:1n9/0:0/22:5n6);DG(22:1n9/0:0/22:5n3);DG(22:2n6/0:0/22:4n6);DG(20:5(5Z,8Z,11Z,14Z,17Z)/24:1(15Z)/0:0);DG(24:1n9/0:0/20:5n3);DG(22:1(13Z)/22:5(4Z,7Z,10Z,13Z,16Z)/0:0);DG(22:0/22:6(4Z…	-9.07493068665093;-9.07493068665093;-9.07493068665093;-9.07493068665093;-9.07493068665093;-9.07493068665093;-9.07493068665093;-9.07493068665093;-9.07493068665093;-9.07493068665093;-9.07493068665093;-9.07493068665093;-9.07493068665093;-9.07493068665093;-9.07493068665093;	MS1 mz matched	742.627	38.392	0.0149658	0.00714528	1.33533	0.0982696	0.486258	2.0945	1.06661
14472			PG(18:3(6Z,9Z,12Z)/16:1(9Z));PG(16:1(9Z)/18:3(6Z,9Z,12Z));PG(18:3(9Z,12Z,15Z)/16:1(9Z));PG(16:1(9Z)/18:3(9Z,12Z,15Z));Patellamide A	10.094762904218;10.094762904218;10.094762904218;10.094762904218;20.8627346468437	MS1 mz matched	743.968	339.228	0.303053	0.288386	1.04473	0.31233	0.693028	1.05086	0.0715714
14475			PS(18:3(9Z,12Z,15Z)/18:3(9Z,12Z,15Z));PS(14:0/22:6(4Z,7Z,10Z,13Z,16Z,19Z));PS(22:6(4Z,7Z,10Z,13Z,16Z,19Z)/14:0);Pilocereine	24.7166763415481;24.7166763415481;24.7166763415481;-24.6137358364478	MS1 mz matched	744.47	339.232	0.10716	0.0995668	1.24816	0.207601	0.630101	1.07626	0.106029
14476			PE(16:0/20:2(11Z,14Z));PE(18:0/18:2(9Z,12Z));PE(18:2(9Z,12Z)/18:0);PE(18:1(9Z)/18:1(9Z));PE(18:1(9Z)/18:1(11Z));PE(16:1(9Z)/20:1(11Z));PE(18:1(11Z)/18:1(11Z));PE(22:1(13Z)/14:1(9Z));PE(20:2(11Z,14Z)/16:0);PE(18:1(11Z)/18:1(9Z));PC(18:2(9Z,12Z)/15:0);PE(14:1(9Z)/22:1(13Z));PE(14:0/22:2(13Z,16Z));PE(22:2(13Z,16Z)/14:0);PC(15:0/18:2(9Z,12Z));PE(20:1(11Z)/16:1(9Z));Dihydrostreptomycin 3'alpha,6-bisph…	-3.36898900498758;-3.36898900498758;-3.36898900498758;-3.36898900498758;-3.36898900498758;-3.36898900498758;-3.36898900498758;-3.36898900498758;-3.36898900498758;-3.36898900498758;-3.36898900498758;-3.36898900498758;-3.36898900498758;-3.36898900498758;-3.36898900498758;-3.36898900498758;-7.66593006499379;-7.66593006499379	MS1 mz matched	744.549	130.217	0.336691	0.430717	0.967389	0.25219	0.661786	0.7817	-0.355314
14478					Unmapped	744.55	46.802	0.285914	0.278504	0.64475	0.927349	0.845564	1.0266	0.0378804
14480			PC(P-18:1(9Z)/16:0);PC(16:0/P-18:1(9Z));PC(16:1(9Z)/P-18:0);PC(O-16:0/18:2(9Z,12Z));PC(18:1(11Z)/P-16:0);PC(16:0/P-18:1(11Z));PC(P-16:0/18:1(11Z));PC(P-18:1(11Z)/16:0);PC(P-18:0/16:1(9Z));PC(18:1(9Z)/P-16:0);PC(P-16:0/18:1(9Z));	-2.22799639579964;-2.22799639579964;-2.22799639579964;-2.22799639579964;-2.22799639579964;-2.22799639579964;-2.22799639579964;-2.22799639579964;-2.22799639579964;-2.22799639579964;-2.22799639579964;	MS1 mz matched	744.581	126.067	0.188926	0.196132	0.680999	0.885438	0.839427	0.963259	-0.054005
14544			PE(P-18:1(11Z)/18:2(9Z,12Z));PE(20:3(5Z,8Z,11Z)/P-16:0);PE(18:2(9Z,12Z)/P-18:1(9Z));PE(P-16:0/20:3(8Z,11Z,14Z));PE(P-18:1(9Z)/18:2(9Z,12Z));PE(18:3(6Z,9Z,12Z)/P-18:0);PE(P-16:0/20:3(5Z,8Z,11Z));PE(20:3(8Z,11Z,14Z)/P-16:0);PE(18:3(9Z,12Z,15Z)/P-18:0);PE(P-18:0/18:3(9Z,12Z,15Z));PE(P-18:0/18:3(6Z,9Z,12Z));PE(18:2(9Z,12Z)/P-18:1(11Z));Coumaphos anti-dimer;Coumaphos syn-dimer	5.59544989362216;5.59544989362216;5.59544989362216;5.59544989362216;5.59544989362216;5.59544989362216;5.59544989362216;5.59544989362216;5.59544989362216;5.59544989362216;5.59544989362216;5.59544989362216;12.1290442091961;12.1290442091961	MS1 mz matched	748.521	46.461	0.0347544	0.0301472	0.777471	0.521867	0.756058	1.15282	0.205171
14571					Unmapped	750.422	28.0715	0.00534833	0.0052787	0.0705969	0.868051	0.836736	1.01319	0.0189078
14574			PE(18:2(9Z,12Z)/P-18:0);PE(P-18:1(9Z)/18:1(9Z));PE(P-18:1(11Z)/18:1(9Z));PE(P-18:0/18:2(9Z,12Z));PE(20:2(11Z,14Z)/P-16:0);PE(18:1(9Z)/P-18:1(9Z));PE(18:1(9Z)/P-18:1(11Z));PE(18:1(11Z)/P-18:1(9Z));PE(18:1(11Z)/P-18:1(11Z));PE(P-18:1(9Z)/18:1(11Z));PE(P-16:0/20:2(11Z,14Z));PE(P-18:1(11Z)/18:1(11Z));3'-Deoxydihydrostreptomycin 6,3''-bis-phosphate;3'-Deoxydihydrostreptomycin 3'alpha,6-bisphosphate	-0.811488845265226;-0.811488845265226;-0.811488845265226;-0.811488845265226;-0.811488845265226;-0.811488845265226;-0.811488845265226;-0.811488845265226;-0.811488845265226;-0.811488845265226;-0.811488845265226;-0.811488845265226;0.962132790065043;0.962132790065043	MS1 mz matched	750.536	46.5175	0.0631026	0.0681281	0.79674	0.552689	0.765431	0.926234	-0.110551
14575			PE(22:5(4Z,7Z,10Z,13Z,16Z)/P-16:0);PE(P-18:1(9Z)/20:4(5Z,8Z,11Z,14Z));PE(22:5(7Z,10Z,13Z,16Z,19Z)/P-16:0);PE(20:4(8Z,11Z,14Z,17Z)/P-18:1(11Z));PE(20:4(5Z,8Z,11Z,14Z)/P-18:1(9Z));PE(P-18:0/20:5(5Z,8Z,11Z,14Z,17Z));PE(P-16:0/22:5(4Z,7Z,10Z,13Z,16Z));PE(P-16:0/22:5(7Z,10Z,13Z,16Z,19Z));PE(P-18:1(11Z)/20:4(8Z,11Z,14Z,17Z));PE(20:5(5Z,8Z,11Z,14Z,17Z)/P-18:0);PE(20:4(8Z,11Z,14Z,17Z)/P-18:1(9Z));PE(20:4…	0.841187148149618;0.841187148149618;0.841187148149618;0.841187148149618;0.841187148149618;0.841187148149618;0.841187148149618;0.841187148149618;0.841187148149618;0.841187148149618;0.841187148149618;0.841187148149618;0.841187148149618;0.841187148149618;-10.1784524514988	MS1 mz matched	750.537	124.665	0.0870549	0.0813904	0.149711	0.642196	0.791301	1.0696	0.0970675
14580			Erioglaucine A;	-4.37382399896024;	MS1 mz matched	750.89	338.558	0.226638	0.228213	0.177436	0.760998	0.81795	0.993099	-0.00999037
14585					Unmapped	751.254	372.324	0.00370679	0.00537069	0.83499	0.319875	0.696279	0.690189	-0.534937
14586					Unmapped	751.391	338.771	0.0284968	0.0285631	0.00287038	0.963544	0.850498	0.997678	-0.00335369
14606			PC(16:1(9Z)/16:1(9Z));PC(18:1(9Z)/14:1(9Z));PC(14:1(9Z)/18:1(9Z));PC(14:1(9Z)/18:1(11Z));PE(20:2(11Z,14Z)/15:0);PC(18:2(9Z,12Z)/14:0);PE(15:0/20:2(11Z,14Z));PC(18:1(11Z)/14:1(9Z));PC(14:0/18:2(9Z,12Z));	-5.2840808227271;-5.2840808227271;-5.2840808227271;-5.2840808227271;-5.2840808227271;-5.2840808227271;-5.2840808227271;-5.2840808227271;-5.2840808227271;	MS1 mz matched	752.514	130.067	0.0164332	0.0145958	0.936178	0.404446	0.725751	1.12588	0.171055
14607			PC(20:5(5Z,8Z,11Z,14Z,17Z)/14:0);PE(22:5(4Z,7Z,10Z,13Z,16Z)/15:0);PC(20:4(8Z,11Z,14Z,17Z)/14:1(9Z));PC(14:1(9Z)/20:4(8Z,11Z,14Z,17Z));PE(22:5(7Z,10Z,13Z,16Z,19Z)/15:0);PE(15:0/22:5(7Z,10Z,13Z,16Z,19Z));PC(16:1(9Z)/18:4(6Z,9Z,12Z,15Z));PE(15:0/22:5(4Z,7Z,10Z,13Z,16Z));PC(18:4(6Z,9Z,12Z,15Z)/16:1(9Z));PC(14:0/20:5(5Z,8Z,11Z,14Z,17Z));PC(20:4(5Z,8Z,11Z,14Z)/14:1(9Z));PC(14:1(9Z)/20:4(5Z,8Z,11Z,14Z));	-4.35081017469762;-4.35081017469762;-4.35081017469762;-4.35081017469762;-4.35081017469762;-4.35081017469762;-4.35081017469762;-4.35081017469762;-4.35081017469762;-4.35081017469762;-4.35081017469762;-4.35081017469762;	MS1 mz matched	752.512	42.83	0.295322	0.21378	1.5164	0.0566147	0.417563	1.38143	0.466161
14612					Unmapped	752.954	342.274	0.0106378	0.00690618	0.493107	0.43051	0.732855	1.54033	0.623242
14635					Unmapped	754.849	339.448	0.0130927	0.0134915	0.290976	0.640149	0.790773	0.970443	-0.043285
14653					Unmapped	756.237	47.095	0.0282684	0.0236943	0.948685	0.298794	0.686868	1.19305	0.254652
14688					Unmapped	758.394	337.124	0.00921173	0.00909261	0.252168	0.889107	0.839984	1.0131	0.0187772
14695	Thioetheramide-PC	0.9604			MS2 forward	758.566	47.2275	13.1117	11.181	0.631252	0.428177	0.732249	1.17268	0.229809
14703			Perillanin;Cyanidin 3-O-(6-O-p-coumaroyl)glucoside-5-O-glucoside;Shisonin;Pelargonidin 3-O-(6-caffeoyl-beta-D-glucoside) 5-O-beta-D-glucoside;Bisdemalonylsalvianin;Cyanidin 3-O-beta-D-glucoside 5-O-(6-coumaroyl-beta-D-glucoside);Pelargonidin 3-glucoside 5-caffeoylglucoside	5.35181495016985;5.35181495016985;5.35181495016985;5.35181495016985;5.35181495016985	MS1 mz matched	758.672	339.224	0.00622943	0.00614226	0.111098	0.878489	0.838363	1.01419	0.0203314
14730					Unmapped	760.118	27.326	0.00940963	0.0180648	2.17972	0.00630211	0.153915	0.520883	-0.940968
14751			PG(18:3(6Z,9Z,12Z)/16:1(9Z));PG(16:1(9Z)/18:3(6Z,9Z,12Z));PG(18:3(9Z,12Z,15Z)/16:1(9Z));PG(16:1(9Z)/18:3(9Z,12Z,15Z));Patellamide A	10.094762904218;10.094762904218;10.094762904218;10.094762904218;20.8627346468437	MS1 mz matched	761.011	339.224	1.35254	1.31652	0.610707	0.604053	0.781009	1.02736	0.0389386
14761			Pilocereine	-24.6137358364478	MS1 mz matched	761.509	339.232	0.0191841	0.0182974	0.786599	0.438064	0.734779	1.04846	0.0682746
14775			PE(18:3(9Z,12Z,15Z)/20:4(8Z,11Z,14Z,17Z));PE(20:4(8Z,11Z,14Z,17Z)/18:3(6Z,9Z,12Z));PE(20:5(5Z,8Z,11Z,14Z,17Z)/18:2(9Z,12Z));PE(18:3(6Z,9Z,12Z)/20:4(5Z,8Z,11Z,14Z));PE(18:3(6Z,9Z,12Z)/20:4(8Z,11Z,14Z,17Z));PE(20:3(5Z,8Z,11Z)/18:4(6Z,9Z,12Z,15Z));PE(20:3(8Z,11Z,14Z)/18:4(6Z,9Z,12Z,15Z));PE(18:4(6Z,9Z,12Z,15Z)/20:3(5Z,8Z,11Z));PE(20:4(5Z,8Z,11Z,14Z)/18:3(6Z,9Z,12Z));PE(20:4(5Z,8Z,11Z,14Z)/18:3(9Z,12…	-3.35495928263425;-3.35495928263425;-3.35495928263425;-3.35495928263425;-3.35495928263425;-3.35495928263425;-3.35495928263425;-3.35495928263425;-3.35495928263425;-3.35495928263425;-3.35495928263425;-3.35495928263425;-3.35495928263425;-3.35495928263425;-3.35495928263425;-3.35495928263425;	MS1 mz matched	762.499	130.302	0.0329918	0.0309712	0.5495	0.475824	0.744156	1.06524	0.0911806
14776			PE(16:1(9Z)/20:3(5Z,8Z,11Z));PE(18:3(9Z,12Z,15Z)/18:1(11Z));PE(20:4(8Z,11Z,14Z,17Z)/16:0);PC(15:0/18:4(6Z,9Z,12Z,15Z));PC(18:4(6Z,9Z,12Z,15Z)/15:0);PE(18:3(6Z,9Z,12Z)/18:1(11Z));PE(18:1(9Z)/18:3(9Z,12Z,15Z));PE(18:2(9Z,12Z)/18:2(9Z,12Z));PE(18:1(9Z)/18:3(6Z,9Z,12Z));PE(20:3(5Z,8Z,11Z)/16:1(9Z));PE(18:1(11Z)/18:3(9Z,12Z,15Z));PE(18:3(9Z,12Z,15Z)/18:1(9Z));PE(18:4(6Z,9Z,12Z,15Z)/18:0);PE(18:3(6Z,9Z…	-4.33378513217677;-4.33378513217677;-4.33378513217677;-4.33378513217677;-4.33378513217677;-4.33378513217677;-4.33378513217677;-4.33378513217677;-4.33378513217677;-4.33378513217677;-4.33378513217677;-4.33378513217677;-4.33378513217677;-4.33378513217677;-4.33378513217677;-4.33378513217677;-4.33378513217677;-4.33378513217677;-4.33378513217677;-4.33378513217677;-4.33378513217677;-4.33378513217677;	MS1 mz matched	762.5	46.102	0.0231658	0.0230808	0.0792166	0.97449	0.851928	1.00368	0.00530606
14795			Chrysophanol 1-triglucoside;Kaempferol 3-(2''-rhamnosylrutinoside);Mauritianin;Kaempferol 3-(2''-rhamnosylgalactoside) 7-rhamnoside;Ferrichrome	10.2955030652959;10.2955030652959;10.2955030652959;10.2955030652959;-8.37577283380441	MS1 mz matched	763.212	202.474	0.00597809	0.00622656	0.0234431	0.834701	0.831314	0.960094	-0.0587521
14818			Spirolide E;	-9.19120956063812;	MS1 mz matched	764.437	28.083	0.0296911	0.0277564	0.853168	0.31357	0.693571	1.0697	0.0972123
14820			PE(P-18:1(11Z)/18:2(9Z,12Z));PE(20:3(5Z,8Z,11Z)/P-16:0);PE(18:2(9Z,12Z)/P-18:1(9Z));PE(P-16:0/20:3(8Z,11Z,14Z));PE(P-18:1(9Z)/18:2(9Z,12Z));PE(18:3(6Z,9Z,12Z)/P-18:0);PE(P-16:0/20:3(5Z,8Z,11Z));PE(20:3(8Z,11Z,14Z)/P-16:0);PE(18:3(9Z,12Z,15Z)/P-18:0);PE(P-18:0/18:3(9Z,12Z,15Z));PE(P-18:0/18:3(6Z,9Z,12Z));PE(18:2(9Z,12Z)/P-18:1(11Z));Coumaphos anti-dimer;Coumaphos syn-dimer	5.59544989362216;5.59544989362216;5.59544989362216;5.59544989362216;5.59544989362216;5.59544989362216;5.59544989362216;5.59544989362216;5.59544989362216;5.59544989362216;5.59544989362216;5.59544989362216;12.1290442091961;12.1290442091961	MS1 mz matched	764.516	46.183	0.0751374	0.0815252	0.426811	0.631855	0.788607	0.921646	-0.117715
14822			PE(20:3(5Z,8Z,11Z)/18:3(6Z,9Z,12Z));PE(20:3(8Z,11Z,14Z)/18:3(6Z,9Z,12Z));PE(22:5(7Z,10Z,13Z,16Z,19Z)/16:1(9Z));PE(22:6(4Z,7Z,10Z,13Z,16Z,19Z)/16:0);PE(20:5(5Z,8Z,11Z,14Z,17Z)/18:1(11Z));PE(16:1(9Z)/22:5(4Z,7Z,10Z,13Z,16Z));PE(20:5(5Z,8Z,11Z,14Z,17Z)/18:1(9Z));PE(18:1(11Z)/20:5(5Z,8Z,11Z,14Z,17Z));PE(20:4(5Z,8Z,11Z,14Z)/18:2(9Z,12Z));PE(18:1(9Z)/20:5(5Z,8Z,11Z,14Z,17Z));PE(18:3(6Z,9Z,12Z)/20:3(5Z,…	0.522059020542697;0.522059020542697;0.522059020542697;0.522059020542697;0.522059020542697;0.522059020542697;0.522059020542697;0.522059020542697;0.522059020542697;0.522059020542697;0.522059020542697;0.522059020542697;0.522059020542697;0.522059020542697;0.522059020542697;0.522059020542697;0.522059020542697;0.522059020542697;0.522059020542697;0.522059020542697;0.522059020542697;0.522059020542697;0.5…	MS1 mz matched	764.516	104.293	0.120471	0.125745	0.605747	0.622626	0.786144	0.958057	-0.0618161
14832			Glucosylceramide (d18:1/9Z-18:1);Galactosylceramide (d18:1/18:1(9Z)) ;Sclerocitrin	3.30542726361304;3.30542726361304;-6.47306509404754	MS1 mz matched	765.054	341.555	0.0205186	0.0172472	1.00698	0.271761	0.673135	1.18968	0.250575
14853			PE(16:0/20:2(11Z,14Z));PE(18:0/18:2(9Z,12Z));PE(18:2(9Z,12Z)/18:0);PE(18:1(9Z)/18:1(9Z));PE(18:1(9Z)/18:1(11Z));PE(16:1(9Z)/20:1(11Z));PE(18:1(11Z)/18:1(11Z));PE(22:1(13Z)/14:1(9Z));PE(20:2(11Z,14Z)/16:0);PE(18:1(11Z)/18:1(9Z));PC(18:2(9Z,12Z)/15:0);PE(14:1(9Z)/22:1(13Z));PE(14:0/22:2(13Z,16Z));PE(22:2(13Z,16Z)/14:0);PC(15:0/18:2(9Z,12Z));PE(20:1(11Z)/16:1(9Z));Dihydrostreptomycin 3'alpha,6-bisph…	-3.36898900498758;-3.36898900498758;-3.36898900498758;-3.36898900498758;-3.36898900498758;-3.36898900498758;-3.36898900498758;-3.36898900498758;-3.36898900498758;-3.36898900498758;-3.36898900498758;-3.36898900498758;-3.36898900498758;-3.36898900498758;-3.36898900498758;-3.36898900498758;-7.66593006499379;-7.66593006499379	MS1 mz matched	766.53	129.394	0.103009	0.118564	1.32983	0.115933	0.518981	0.8688	-0.202905
14854			PC(P-18:1(9Z)/16:0);PC(16:0/P-18:1(9Z));PC(16:1(9Z)/P-18:0);PC(O-16:0/18:2(9Z,12Z));PC(18:1(11Z)/P-16:0);PC(16:0/P-18:1(11Z));PC(P-16:0/18:1(11Z));PC(P-18:1(11Z)/16:0);PC(P-18:0/16:1(9Z));PC(18:1(9Z)/P-16:0);PC(P-16:0/18:1(9Z));	-14.6459798081644;-14.6459798081644;-14.6459798081644;-14.6459798081644;-14.6459798081644;-14.6459798081644;-14.6459798081644;-14.6459798081644;-14.6459798081644;-14.6459798081644;-14.6459798081644;	MS1 mz matched	766.567	46.592	0.318237	0.276294	0.395453	0.448915	0.737447	1.15181	0.203899
14856			PC(o-16:1(9Z)/20:4(8Z,11Z,14Z,17Z));PC(P-16:0/20:4(5Z,8Z,11Z,14Z));PC(P-18:1(9Z)/18:3(9Z,12Z,15Z));PC(P-18:1(11Z)/18:3(6Z,9Z,12Z));PC(P-18:1(11Z)/18:3(9Z,12Z,15Z));2-O-(5,8,11,14,17-Eicosapentaenoyl)-1-O-hexadecylglycero-3-phosphocholine;PC(18:4(6Z,9Z,12Z,15Z)/dm18:0);PC(P-18:1(9Z)/18:3(6Z,9Z,12Z));PC(P-16:0/20:4(8Z,11Z,14Z,17Z));PC(18:3(6Z,9Z,12Z)/P-18:1(11Z));PC(20:4(8Z,11Z,14Z,17Z)/P-16:0);PC(…	0.29311599066802;0.29311599066802;0.29311599066802;0.29311599066802;0.29311599066802;0.29311599066802;0.29311599066802;0.29311599066802;0.29311599066802;0.29311599066802;0.29311599066802;0.29311599066802;0.29311599066802;0.29311599066802;0.29311599066802;0.29311599066802;	MS1 mz matched	766.567	122.301	0.161176	0.152608	0.0650066	0.771934	0.820065	1.05614	0.0788039
14874			(3b,5a,25R)-3-Hydroxyspirostan-6-one 3-[2-acetylarabinosyl-(1-&gt;6)-glucoside];	18.385423410562;	MS1 mz matched	767.929	339.201	0.229107	0.225623	0.59378	0.645704	0.792199	1.01544	0.0221034
14879					Unmapped	768.431	339.224	0.0789097	0.0798889	0.208311	0.719671	0.809488	0.987743	-0.0177927
14895					Unmapped	769.098	342.55	0.00412442	0.00410196	0.106239	0.976956	0.852247	1.00548	0.00787805
14948	PC(16:0/16:0)	0.9981			MS2 forward	772.524	126.207	0.00227242	0.00333051	1.43126	0.204058	0.627152	0.682302	-0.551517
14950			PE(18:0/20:2(11Z,14Z));PE(14:1(9Z)/24:1(15Z));PE(18:1(11Z)/20:1(11Z));PE(20:1(11Z)/18:1(11Z));PE(24:1(15Z)/14:1(9Z));PE(16:1(9Z)/22:1(13Z));PE(18:1(9Z)/20:1(11Z));PE(20:1(11Z)/18:1(9Z));PE(16:0/22:2(13Z,16Z));PE(22:2(13Z,16Z)/16:0);PE(18:2(9Z,12Z)/20:0);PE(22:1(13Z)/16:1(9Z));PC(20:2(11Z,14Z)/15:0);PC(15:0/20:2(11Z,14Z));PE(20:0/18:2(9Z,12Z));PE-NMe2(18:1(9Z)/18:1(9Z));PE(20:2(11Z,14Z)/18:0);	1.93499604332022;1.93499604332022;1.93499604332022;1.93499604332022;1.93499604332022;1.93499604332022;1.93499604332022;1.93499604332022;1.93499604332022;1.93499604332022;1.93499604332022;1.93499604332022;1.93499604332022;1.93499604332022;1.93499604332022;1.93499604332022;1.93499604332022;	MS1 mz matched	772.579	127.215	0.312905	0.377033	1.07225	0.206476	0.629173	0.829915	-0.268964
14953			PC(18:1(11Z)/20:4(8Z,11Z,14Z,17Z));PC(18:1(9Z)/20:4(8Z,11Z,14Z,17Z));PC(18:4(6Z,9Z,12Z,15Z)/20:1(11Z));PC(22:5(7Z,10Z,13Z,16Z,19Z)/16:0);PC(20:3(5Z,8Z,11Z)/18:2(9Z,12Z));PC(20:4(8Z,11Z,14Z,17Z)/18:1(9Z));PC(20:1(11Z)/18:4(6Z,9Z,12Z,15Z));PC(18:2(9Z,12Z)/20:3(8Z,11Z,14Z));PC(20:3(8Z,11Z,14Z)/18:2(9Z,12Z));PC(20:2(11Z,14Z)/18:3(6Z,9Z,12Z));PC(18:2(9Z,12Z)/20:3(5Z,8Z,11Z));PC(22:5(4Z,7Z,10Z,13Z,16Z)…	5.19442210214833;5.19442210214833;5.19442210214833;5.19442210214833;5.19442210214833;5.19442210214833;5.19442210214833;5.19442210214833;5.19442210214833;5.19442210214833;5.19442210214833;5.19442210214833;5.19442210214833;5.19442210214833;5.19442210214833;5.19442210214833;5.19442210214833;5.19442210214833;5.19442210214833;5.19442210214833;5.19442210214833;5.19442210214833;5.19442210214833;5.194422…	MS1 mz matched	772.579	66.612	0.381605	0.459344	0.820044	0.253893	0.662827	0.83076	-0.267497
14962			PE(18:0/20:2(11Z,14Z));PE(14:1(9Z)/24:1(15Z));PE(18:1(11Z)/20:1(11Z));PE(20:1(11Z)/18:1(11Z));PE(24:1(15Z)/14:1(9Z));PE(16:1(9Z)/22:1(13Z));PE(18:1(9Z)/20:1(11Z));PE(20:1(11Z)/18:1(9Z));PE(16:0/22:2(13Z,16Z));PE(22:2(13Z,16Z)/16:0);PE(18:2(9Z,12Z)/20:0);PE(22:1(13Z)/16:1(9Z));PC(20:2(11Z,14Z)/15:0);PC(15:0/20:2(11Z,14Z));PE(20:0/18:2(9Z,12Z));PE-NMe2(18:1(9Z)/18:1(9Z));PE(20:2(11Z,14Z)/18:0);	-21.5067787714963;-21.5067787714963;-21.5067787714963;-21.5067787714963;-21.5067787714963;-21.5067787714963;-21.5067787714963;-21.5067787714963;-21.5067787714963;-21.5067787714963;-21.5067787714963;-21.5067787714963;-21.5067787714963;-21.5067787714963;-21.5067787714963;-21.5067787714963;-21.5067787714963;	MS1 mz matched	773.07	268.363	0.0134187	0.0143467	0.168537	0.896036	0.841025	0.935316	-0.0964741
14995					Unmapped	774.85	337.929	0.0524461	0.0519926	0.193874	0.762514	0.818247	1.00872	0.0125292
15002					Unmapped	775.435	338.008	0.0181894	0.0168101	0.636753	0.51536	0.754202	1.08205	0.113772
15024			PC(18:4(6Z,9Z,12Z,15Z)/18:3(6Z,9Z,12Z));PC(22:6(4Z,7Z,10Z,13Z,16Z,19Z)/14:1(9Z));PC(18:3(6Z,9Z,12Z)/18:4(6Z,9Z,12Z,15Z));PC(14:1(9Z)/22:6(4Z,7Z,10Z,13Z,16Z,19Z));PC(18:3(9Z,12Z,15Z)/18:4(6Z,9Z,12Z,15Z));PC(18:4(6Z,9Z,12Z,15Z)/18:3(9Z,12Z,15Z));	-11.0762496282574;-11.0762496282574;-11.0762496282574;-11.0762496282574;-11.0762496282574;-11.0762496282574;	MS1 mz matched	776.507	152.508	0.012372	0.0121853	0.370907	0.709306	0.807241	1.01533	0.021945
15031					Unmapped	776.613	315.265	0.00672126	0.00730715	0.425468	0.623894	0.786486	0.91982	-0.120577
15072					Unmapped	778.81	342.825	0.00415696	0.00374996	1.11431	0.290373	0.682807	1.10853	0.148653
15148			PC(18:1(11Z)/18:3(9Z,12Z,15Z));PC(18:0/18:4(6Z,9Z,12Z,15Z));PC(20:4(5Z,8Z,11Z,14Z)/16:0);PC(18:3(9Z,12Z,15Z)/18:1(11Z));PC(18:2(9Z,12Z)/18:2(9Z,12Z));PC(16:1(9Z)/20:3(5Z,8Z,11Z));PC(18:3(9Z,12Z,15Z)/18:1(9Z));PC(16:0/20:4(5Z,8Z,11Z,14Z));PC(18:4(6Z,9Z,12Z,15Z)/18:0);PC(20:3(5Z,8Z,11Z)/16:1(9Z));PC(16:1(9Z)/20:3(8Z,11Z,14Z));PC(20:4(8Z,11Z,14Z,17Z)/16:0);PC(16:0/20:4(8Z,11Z,14Z,17Z));PC(18:3(6Z,9Z…	0.661111847039898;0.661111847039898;0.661111847039898;0.661111847039898;0.661111847039898;0.661111847039898;0.661111847039898;0.661111847039898;0.661111847039898;0.661111847039898;0.661111847039898;0.661111847039898;0.661111847039898;0.661111847039898;0.661111847039898;0.661111847039898;0.661111847039898;0.661111847039898;0.661111847039898;0.661111847039898;0.661111847039898;	MS1 mz matched	782.563	339.291	0.00883848	0.00664624	2.11026	0.00662456	0.156172	1.32985	0.411259
15150			PC(18:1(11Z)/18:3(9Z,12Z,15Z));PC(18:0/18:4(6Z,9Z,12Z,15Z));PC(20:4(5Z,8Z,11Z,14Z)/16:0);PC(18:3(9Z,12Z,15Z)/18:1(11Z));PC(18:2(9Z,12Z)/18:2(9Z,12Z));PC(16:1(9Z)/20:3(5Z,8Z,11Z));PC(18:3(9Z,12Z,15Z)/18:1(9Z));PC(16:0/20:4(5Z,8Z,11Z,14Z));PC(18:4(6Z,9Z,12Z,15Z)/18:0);PC(20:3(5Z,8Z,11Z)/16:1(9Z));PC(16:1(9Z)/20:3(8Z,11Z,14Z));PC(20:4(8Z,11Z,14Z,17Z)/16:0);PC(16:0/20:4(8Z,11Z,14Z,17Z));PC(18:3(6Z,9Z…	4.74626358992389;4.74626358992389;4.74626358992389;4.74626358992389;4.74626358992389;4.74626358992389;4.74626358992389;4.74626358992389;4.74626358992389;4.74626358992389;4.74626358992389;4.74626358992389;4.74626358992389;4.74626358992389;4.74626358992389;4.74626358992389;4.74626358992389;4.74626358992389;4.74626358992389;4.74626358992389;4.74626358992389;	MS1 mz matched	782.566	47.215	10.192	9.60966	0.358502	0.615479	0.784197	1.0606	0.0848827
15151			PC(18:1(11Z)/18:3(9Z,12Z,15Z));PC(18:0/18:4(6Z,9Z,12Z,15Z));PC(20:4(5Z,8Z,11Z,14Z)/16:0);PC(18:3(9Z,12Z,15Z)/18:1(11Z));PC(18:2(9Z,12Z)/18:2(9Z,12Z));PC(16:1(9Z)/20:3(5Z,8Z,11Z));PC(18:3(9Z,12Z,15Z)/18:1(9Z));PC(16:0/20:4(5Z,8Z,11Z,14Z));PC(18:4(6Z,9Z,12Z,15Z)/18:0);PC(20:3(5Z,8Z,11Z)/16:1(9Z));PC(16:1(9Z)/20:3(8Z,11Z,14Z));PC(20:4(8Z,11Z,14Z,17Z)/16:0);PC(16:0/20:4(8Z,11Z,14Z,17Z));PC(18:3(6Z,9Z…	-6.59589255491128;-6.59589255491128;-6.59589255491128;-6.59589255491128;-6.59589255491128;-6.59589255491128;-6.59589255491128;-6.59589255491128;-6.59589255491128;-6.59589255491128;-6.59589255491128;-6.59589255491128;-6.59589255491128;-6.59589255491128;-6.59589255491128;-6.59589255491128;-6.59589255491128;-6.59589255491128;-6.59589255491128;-6.59589255491128;-6.59589255491128;	MS1 mz matched	782.566	125.835	6.24827	6.76638	0.640288	0.480053	0.74526	0.923429	-0.114927
15178			TG(15:0/18:4(6Z,9Z,12Z,15Z)/14:1(9Z));TG(15:0/14:1(9Z)/18:4(6Z,9Z,12Z,15Z));TG(14:1(9Z)/15:0/18:4(6Z,9Z,12Z,15Z));	-17.7677561046793;-17.7677561046793;-17.7677561046793;	MS1 mz matched	783.629	155.629	0.0116187	0.014722	1.21105	0.219391	0.639406	0.789208	-0.341522
15193			PC(14:1(9Z)/22:2(13Z,16Z));PC(16:0/20:3(8Z,11Z,14Z));PC(20:3(5Z,8Z,11Z)/16:0);PC(18:3(9Z,12Z,15Z)/18:0);PC(18:2(9Z,12Z)/18:1(9Z));PC(20:3(8Z,11Z,14Z)/16:0);PC(18:0/18:3(9Z,12Z,15Z));PC(16:0/20:3(5Z,8Z,11Z));PC(18:3(6Z,9Z,12Z)/18:0);PC(22:2(13Z,16Z)/14:1(9Z));PC(20:2(11Z,14Z)/16:1(9Z));PC(18:2(9Z,12Z)/18:1(11Z));PC(18:1(9Z)/18:2(9Z,12Z));PC(18:1(11Z)/18:2(9Z,12Z));PC(16:1(9Z)/20:2(11Z,14Z));PC(18:…	2.98400488737095;2.98400488737095;2.98400488737095;2.98400488737095;2.98400488737095;2.98400488737095;2.98400488737095;2.98400488737095;2.98400488737095;2.98400488737095;2.98400488737095;2.98400488737095;2.98400488737095;2.98400488737095;2.98400488737095;2.98400488737095;	MS1 mz matched	784.58	47.24	5.11738	5.49163	0.520591	0.590018	0.776961	0.931852	-0.101828
15202					Unmapped	784.876	339.622	0.00777923	0.00523176	1.86673	0.0252065	0.298947	1.48692	0.57233
15229	1,2-dioleoyl-sn-glycero-3-phosphatidylcholine	0.9977			MS2 forward	786.596	67.8445	7.50113	9.91864	0.751518	0.445189	0.736543	0.756266	-0.403034
15240			Pfaffoside A	0.801706673116496	MS1 mz matched	787.373	28.0745	0.00503182	0.00590426	1.24842	0.191594	0.616162	0.852236	-0.230675
15241					Unmapped	787.416	337.719	0.0142285	0.0140162	0.176693	0.878746	0.838402	1.01515	0.0216942
15263			PC(16:1(9Z)/20:0);PC(18:0/18:1(11Z));PC(18:1(11Z)/18:0);PC(22:1(13Z)/14:0);PC(20:0/16:1(9Z));PC(18:1(9Z)/18:0);PC(20:1(11Z)/16:0);PE(15:0/24:1(15Z));PC(14:0/22:1(13Z));PC(16:0/20:1(11Z));PC(14:1(9Z)/22:0);PC(22:0/14:1(9Z));PE(24:1(15Z)/15:0);PC(18:0/18:1(9Z));	-4.5633042792054;-4.5633042792054;-4.5633042792054;-4.5633042792054;-4.5633042792054;-4.5633042792054;-4.5633042792054;-4.5633042792054;-4.5633042792054;-4.5633042792054;-4.5633042792054;-4.5633042792054;-4.5633042792054;-4.5633042792054;	MS1 mz matched	788.606	126.341	0.635467	0.862156	1.5223	0.054978	0.413461	0.737067	-0.440131
15268			PC(16:1(9Z)/20:0);PC(18:0/18:1(11Z));PC(18:1(11Z)/18:0);PC(22:1(13Z)/14:0);PC(20:0/16:1(9Z));PC(18:1(9Z)/18:0);PC(20:1(11Z)/16:0);PE(15:0/24:1(15Z));PC(14:0/22:1(13Z));PC(16:0/20:1(11Z));PC(14:1(9Z)/22:0);PC(22:0/14:1(9Z));PE(24:1(15Z)/15:0);PC(18:0/18:1(9Z));	-10.2908916955541;-10.2908916955541;-10.2908916955541;-10.2908916955541;-10.2908916955541;-10.2908916955541;-10.2908916955541;-10.2908916955541;-10.2908916955541;-10.2908916955541;-10.2908916955541;-10.2908916955541;-10.2908916955541;-10.2908916955541;	MS1 mz matched	788.604	66.712	0.873267	1.14143	0.744604	0.518045	0.754952	0.765066	-0.386343
15272			PS(18:1(9Z)/18:1(9Z));PS(18:0/18:2(9Z,12Z));PS(18:2(9Z,12Z)/18:0);N-Acetyl-leu-leu-leu-leu-leu-tyr-amide;c-L5Y-amide	-9.64718685472589;-9.64718685472589;-9.64718685472589;8.75298069727925	MS1 mz matched	789.036	268.075	0.00298304	0.00280562	0.456399	0.820486	0.828891	1.06324	0.0884683
15288					Unmapped	790.021	340.87	0.0104493	0.00944967	0.472817	0.571155	0.77128	1.10578	0.145065
15295			Coenzyme A;CoA;Coenzyme A;CoA-SH	11.7258649128437;11.5955760141988	MS1 mz matched	790.532	128.946	0.017464	0.0228177	1.58982	0.0594216	0.424242	0.765373	-0.385765
15297			PC(18:1(11Z)/20:4(8Z,11Z,14Z,17Z));PC(18:1(9Z)/20:4(8Z,11Z,14Z,17Z));PC(18:4(6Z,9Z,12Z,15Z)/20:1(11Z));PC(22:5(7Z,10Z,13Z,16Z,19Z)/16:0);PC(20:3(5Z,8Z,11Z)/18:2(9Z,12Z));PC(20:4(8Z,11Z,14Z,17Z)/18:1(9Z));PC(20:1(11Z)/18:4(6Z,9Z,12Z,15Z));PC(18:2(9Z,12Z)/20:3(8Z,11Z,14Z));PC(20:3(8Z,11Z,14Z)/18:2(9Z,12Z));PC(20:2(11Z,14Z)/18:3(6Z,9Z,12Z));PC(18:2(9Z,12Z)/20:3(5Z,8Z,11Z));PC(22:5(4Z,7Z,10Z,13Z,16Z)…	-10.9030980599169;-10.9030980599169;-10.9030980599169;-10.9030980599169;-10.9030980599169;-10.9030980599169;-10.9030980599169;-10.9030980599169;-10.9030980599169;-10.9030980599169;-10.9030980599169;-10.9030980599169;-10.9030980599169;-10.9030980599169;-10.9030980599169;-10.9030980599169;-10.9030980599169;-10.9030980599169;-10.9030980599169;-10.9030980599169;-10.9030980599169;-10.9030980599169;-10…	MS1 mz matched	790.566	46.382	0.0469865	0.0413684	0.503485	0.446748	0.736922	1.13581	0.183718
15315					Unmapped	791.89	338.618	0.0930707	0.0929717	0.0752643	0.977473	0.852313	1.00107	0.00153664
15335			Isorhamnetin 3-O-[a-L-rhamnopyranosyl-(1-&gt;3)-a-L-rhamnopyranosyl-(1-&gt;6)-b-D-glucopyranoside];Typhaneoside;Isorhamnetin 3-rutinoside 4'-rhamnoside;	9.16119600447444;9.16119600447444;9.16119600447444;	MS1 mz matched	793.223	227.655	0.0233153	0.0242771	0.0614801	0.870839	0.837174	0.96038	-0.0583224
15357			Phyllanthusol B;	11.7156216805167;	MS1 mz matched	794.291	356.325	0.0846587	0.0823408	0.411608	0.909275	0.842976	1.02815	0.0400498
15363			PC(14:0/20:3(8Z,11Z,14Z));PC(14:0/20:3(5Z,8Z,11Z));PC(16:1(9Z)/18:2(9Z,12Z));PC(18:3(9Z,12Z,15Z)/16:0);PC(18:3(6Z,9Z,12Z)/16:0);PC(18:2(9Z,12Z)/16:1(9Z));PC(20:3(8Z,11Z,14Z)/14:0);PC(20:3(5Z,8Z,11Z)/14:0);PC(14:1(9Z)/20:2(11Z,14Z));PC(20:2(11Z,14Z)/14:1(9Z));PC(16:0/18:3(9Z,12Z,15Z));PC(16:0/18:3(6Z,9Z,12Z));	-7.28611668976088;-7.28611668976088;-7.28611668976088;-7.28611668976088;-7.28611668976088;-7.28611668976088;-7.28611668976088;-7.28611668976088;-7.28611668976088;-7.28611668976088;-7.28611668976088;-7.28611668976088;	MS1 mz matched	794.504	128.311	0.0113325	0.010629	0.514777	0.555118	0.766217	1.06619	0.0924676
15370	Sphingomyelin (d18:1/18:0)	0.9988			MS2 forward	794.599	122.856	0.210789	0.235958	0.818263	0.547397	0.763699	0.893332	-0.162732
15380			Sulfobromophthalein	23.1259793353493	MS1 mz matched	795.052	267.964	0.00493825	0.00484619	0.358191	0.933674	0.846449	1.019	0.0271482
15405					Unmapped	796.254	357.341	0.00640409	0.0065508	0.293049	0.937737	0.847013	0.977605	-0.0326765
15409			PC(20:1(11Z)/14:1(9Z));PC(20:2(11Z,14Z)/14:0);PE-NMe(18:1(9Z)/18:1(9Z));PC(18:1(11Z)/16:1(9Z));PE(15:0/22:2(13Z,16Z));PC(16:1(9Z)/18:1(11Z));PC(18:2(9Z,12Z)/16:0);PE(22:2(13Z,16Z)/15:0);PC(18:1(9Z)/16:1(9Z));PC(16:0/18:2(9Z,12Z));PC(16:1(9Z)/18:1(9Z));PC(14:1(9Z)/20:1(11Z));PC(14:0/20:2(11Z,14Z));	-5.48483048166479;-5.48483048166479;-5.48483048166479;-5.48483048166479;-5.48483048166479;-5.48483048166479;-5.48483048166479;-5.48483048166479;-5.48483048166479;-5.48483048166479;-5.48483048166479;-5.48483048166479;-5.48483048166479;	MS1 mz matched	796.519	128.936	0.1602	0.161725	0.0593621	0.90813	0.842809	0.990565	-0.0136767
15410			PC(20:1(11Z)/14:1(9Z));PC(20:2(11Z,14Z)/14:0);PE-NMe(18:1(9Z)/18:1(9Z));PC(18:1(11Z)/16:1(9Z));PE(15:0/22:2(13Z,16Z));PC(16:1(9Z)/18:1(11Z));PC(18:2(9Z,12Z)/16:0);PE(22:2(13Z,16Z)/15:0);PC(18:1(9Z)/16:1(9Z));PC(16:0/18:2(9Z,12Z));PC(16:1(9Z)/18:1(9Z));PC(14:1(9Z)/20:1(11Z));PC(14:0/20:2(11Z,14Z));	-5.48483048166479;-5.48483048166479;-5.48483048166479;-5.48483048166479;-5.48483048166479;-5.48483048166479;-5.48483048166479;-5.48483048166479;-5.48483048166479;-5.48483048166479;-5.48483048166479;-5.48483048166479;-5.48483048166479;	MS1 mz matched	796.519	107.8	0.22637	0.228572	0.00956326	0.889175	0.839994	0.990368	-0.0139633
15411					Unmapped	796.519	47.542	0.128159	0.0910239	0.499812	0.413352	0.728263	1.40797	0.49362
15412			PE(20:3(5Z,8Z,11Z)/20:1(11Z));PE(20:0/20:4(5Z,8Z,11Z,14Z));PE(20:1(11Z)/20:3(5Z,8Z,11Z));PE(20:4(8Z,11Z,14Z,17Z)/20:0);PE(20:2(11Z,14Z)/20:2(11Z,14Z));PE(18:3(6Z,9Z,12Z)/22:1(13Z));PE(18:4(6Z,9Z,12Z,15Z)/22:0);PC(22:4(7Z,10Z,13Z,16Z)/15:0);PE(20:3(8Z,11Z,14Z)/20:1(11Z));PE(22:4(7Z,10Z,13Z,16Z)/18:0);PE(20:1(11Z)/20:3(8Z,11Z,14Z));PE(22:1(13Z)/18:3(6Z,9Z,12Z));PE(18:2(9Z,12Z)/22:2(13Z,16Z));PE(18:…	-4.78281316501035;-4.78281316501035;-4.78281316501035;-4.78281316501035;-4.78281316501035;-4.78281316501035;-4.78281316501035;-4.78281316501035;-4.78281316501035;-4.78281316501035;-4.78281316501035;-4.78281316501035;-4.78281316501035;-4.78281316501035;-4.78281316501035;-4.78281316501035;-4.78281316501035;-4.78281316501035;-4.78281316501035;-4.78281316501035;-4.78281316501035;	MS1 mz matched	796.577	124.651	0.0798538	0.082007	0.396128	0.921043	0.844671	0.973743	-0.0383869
15467					Unmapped	800.183	359.402	0.00178532	0.00328798	1.73876	0.0541229	0.411253	0.542984	-0.881019
15496					Unmapped	801.962	338.517	0.0157824	0.0225414	0.525744	0.386353	0.72035	0.700153	-0.514259
15515					Unmapped	802.772	343.23	0.00412287	0.00434791	0.444093	0.580923	0.774258	0.948241	-0.0766738
15537					Unmapped	804.03	341.62	0.00547146	0.00516179	0.230451	0.709441	0.80727	1.05999	0.0840553
15542					Unmapped	804.456	338.39	0.0169643	0.0171207	0.0382779	0.930987	0.846074	0.990862	-0.013244
15550			PC(18:1(11Z)/18:3(9Z,12Z,15Z));PC(18:0/18:4(6Z,9Z,12Z,15Z));PC(20:4(5Z,8Z,11Z,14Z)/16:0);PC(18:3(9Z,12Z,15Z)/18:1(11Z));PC(18:2(9Z,12Z)/18:2(9Z,12Z));PC(16:1(9Z)/20:3(5Z,8Z,11Z));PC(18:3(9Z,12Z,15Z)/18:1(9Z));PC(16:0/20:4(5Z,8Z,11Z,14Z));PC(18:4(6Z,9Z,12Z,15Z)/18:0);PC(20:3(5Z,8Z,11Z)/16:1(9Z));PC(16:1(9Z)/20:3(8Z,11Z,14Z));PC(20:4(8Z,11Z,14Z,17Z)/16:0);PC(16:0/20:4(8Z,11Z,14Z,17Z));PC(18:3(6Z,9Z…	-6.59589255491128;-6.59589255491128;-6.59589255491128;-6.59589255491128;-6.59589255491128;-6.59589255491128;-6.59589255491128;-6.59589255491128;-6.59589255491128;-6.59589255491128;-6.59589255491128;-6.59589255491128;-6.59589255491128;-6.59589255491128;-6.59589255491128;-6.59589255491128;-6.59589255491128;-6.59589255491128;-6.59589255491128;-6.59589255491128;-6.59589255491128;	MS1 mz matched	804.545	64.207	0.209459	0.213062	0.199106	0.892687	0.840523	0.98309	-0.024605
15556					Unmapped	804.866	338.161	0.0173908	0.0178125	0.229327	0.755493	0.816867	0.976326	-0.0345648
15583			Lactosylceramide (d18:1/12:0);	1.06560054769036;	MS1 mz matched	806.564	124.288	0.749268	0.733887	0.0186085	0.821871	0.82913	1.02096	0.0299235
15619			Erythromycin E	-9.76052876927426	MS1 mz matched	808.932	339.147	0.939734	0.932212	0.443125	0.774794	0.82061	1.00807	0.011594
15623			Isorhamnetin 3-O-[a-L-rhamnopyranosyl-(1-&gt;3)-a-L-rhamnopyranosyl-(1-&gt;6)-b-D-glucopyranoside];Typhaneoside;Isorhamnetin 3-rutinoside 4'-rhamnoside;	9.16119600447444;9.16119600447444;9.16119600447444;	MS1 mz matched	809.197	227.65	0.00912362	0.00926143	0.0597764	0.947856	0.848398	0.98512	-0.0216292
15626			NADPH;DPH;TPNH;Reduced nicotimide adenine dinucleotide phosphate;alpha-DPH	-14.6226111985757;-14.6226111985757;-14.6226111985757	MS1 mz matched	809.432	339.224	0.0754474	0.0737759	0.621002	0.601496	0.780282	1.02266	0.0323209
15640			Phyllanthusol B;	11.7156216805167;	MS1 mz matched	810.269	356.471	0.00675887	0.0086566	1.83376	0.0229345	0.288088	0.780776	-0.357019
15641			Phyllanthusol A;Nogalamycin	-4.92626681287714;-24.2599724047184	MS1 mz matched	810.274	269.787	0.00995836	0.00420426	2.15589	0.0108194	0.199186	2.36864	1.24406
15646	1-Stearoyl-2-oleoyl-sn-glycerol 3-phosphocholine (SOPC)	0.9975			MS2 forward	810.596	46.844	2.84724	2.81326	0.37249	0.967306	0.850993	1.01208	0.0173177
15662			Diguanosine triphosphate;	-22.7040411543604;	MS1 mz matched	811.377	336.493	0.00650475	0.00604966	0.41291	0.615177	0.784114	1.07523	0.10464
15666					Unmapped	811.455	340.135	0.00839253	0.00740426	1.12233	0.316775	0.694959	1.13347	0.18075
15693					Unmapped	812.891	338.324	0.042274	0.0433016	0.178665	0.65354	0.794178	0.976269	-0.0346501
15721			Spinosin A;	2.42044027906555;	MS1 mz matched	815.241	360.752	0.00419004	0.00446222	1.34779	0.215852	0.636691	0.939002	-0.0908003
15729					Unmapped	815.852	338.101	0.0269794	0.0268788	0.243538	0.928927	0.845786	1.00374	0.00539112
15739			PC(14:0/20:3(8Z,11Z,14Z));PC(14:0/20:3(5Z,8Z,11Z));PC(16:1(9Z)/18:2(9Z,12Z));PC(18:3(9Z,12Z,15Z)/16:0);PC(18:3(6Z,9Z,12Z)/16:0);PC(18:2(9Z,12Z)/16:1(9Z));PC(20:3(8Z,11Z,14Z)/14:0);PC(20:3(5Z,8Z,11Z)/14:0);PC(14:1(9Z)/20:2(11Z,14Z));PC(20:2(11Z,14Z)/14:1(9Z));PC(16:0/18:3(9Z,12Z,15Z));PC(16:0/18:3(6Z,9Z,12Z));	-3.31548089159905;-3.31548089159905;-3.31548089159905;-3.31548089159905;-3.31548089159905;-3.31548089159905;-3.31548089159905;-3.31548089159905;-3.31548089159905;-3.31548089159905;-3.31548089159905;-3.31548089159905;	MS1 mz matched	816.58	46.592	0.0276955	0.0269033	0.183573	0.849136	0.833704	1.02945	0.0418682
15741			PC(22:6(4Z,7Z,10Z,13Z,16Z,19Z)/P-18:1(9Z));PC(P-18:1(11Z)/22:6(4Z,7Z,10Z,13Z,16Z,19Z));PC(22:6(4Z,7Z,10Z,13Z,16Z,19Z)/P-18:1(11Z));PC(P-18:1(9Z)/22:6(4Z,7Z,10Z,13Z,16Z,19Z));	19.7521308842172;19.7521308842172;19.7521308842172;19.7521308842172;	MS1 mz matched	816.617	128.697	0.0149779	0.0184496	1.31666	0.180891	0.605875	0.811828	-0.300753
15764					Unmapped	818.393	406.081	0.003532	0.00321844	0.538597	0.67092	0.798435	1.09743	0.134125
15792					Unmapped	820.519	47.215	0.0310962	0.0307451	0.139673	0.901333	0.841811	1.01142	0.0163794
15793			PC(18:1(11Z)/18:3(9Z,12Z,15Z));PC(18:0/18:4(6Z,9Z,12Z,15Z));PC(20:4(5Z,8Z,11Z,14Z)/16:0);PC(18:3(9Z,12Z,15Z)/18:1(11Z));PC(18:2(9Z,12Z)/18:2(9Z,12Z));PC(16:1(9Z)/20:3(5Z,8Z,11Z));PC(18:3(9Z,12Z,15Z)/18:1(9Z));PC(16:0/20:4(5Z,8Z,11Z,14Z));PC(18:4(6Z,9Z,12Z,15Z)/18:0);PC(20:3(5Z,8Z,11Z)/16:1(9Z));PC(16:1(9Z)/20:3(8Z,11Z,14Z));PC(20:4(8Z,11Z,14Z,17Z)/16:0);PC(16:0/20:4(8Z,11Z,14Z,17Z));PC(18:3(6Z,9Z…	-6.59589255491128;-6.59589255491128;-6.59589255491128;-6.59589255491128;-6.59589255491128;-6.59589255491128;-6.59589255491128;-6.59589255491128;-6.59589255491128;-6.59589255491128;-6.59589255491128;-6.59589255491128;-6.59589255491128;-6.59589255491128;-6.59589255491128;-6.59589255491128;-6.59589255491128;-6.59589255491128;-6.59589255491128;-6.59589255491128;-6.59589255491128;	MS1 mz matched	820.519	125.639	0.080055	0.0896687	0.445117	0.412062	0.727905	0.892786	-0.163613
15800			Dermorphin	10.4624320221387	MS1 mz matched	820.911	339.147	0.140893	0.143959	0.548608	0.491585	0.748188	0.978702	-0.0310588
15805					Unmapped	821.413	339.113	0.0549266	0.0543406	0.37508	0.739363	0.813616	1.01078	0.0154752
15823			PE(18:3(9Z,12Z,15Z)/20:4(8Z,11Z,14Z,17Z));PE(20:4(8Z,11Z,14Z,17Z)/18:3(6Z,9Z,12Z));PE(20:5(5Z,8Z,11Z,14Z,17Z)/18:2(9Z,12Z));PE(18:3(6Z,9Z,12Z)/20:4(5Z,8Z,11Z,14Z));PE(18:3(6Z,9Z,12Z)/20:4(8Z,11Z,14Z,17Z));PE(20:3(5Z,8Z,11Z)/18:4(6Z,9Z,12Z,15Z));PE(20:3(8Z,11Z,14Z)/18:4(6Z,9Z,12Z,15Z));PE(18:4(6Z,9Z,12Z,15Z)/20:3(5Z,8Z,11Z));PE(20:4(5Z,8Z,11Z,14Z)/18:3(6Z,9Z,12Z));PE(20:4(5Z,8Z,11Z,14Z)/18:3(9Z,12…	-3.35495928263425;-3.35495928263425;-3.35495928263425;-3.35495928263425;-3.35495928263425;-3.35495928263425;-3.35495928263425;-3.35495928263425;-3.35495928263425;-3.35495928263425;-3.35495928263425;-3.35495928263425;-3.35495928263425;-3.35495928263425;-3.35495928263425;-3.35495928263425;	MS1 mz matched	822.533	126.462	0.0654506	0.0642282	0.0879179	0.85611	0.834835	1.01903	0.027198
15826					Unmapped	822.776	342.175	0.0104163	0.0116119	0.75643	0.591641	0.777437	0.897031	-0.156771
15832			Heptacarboxylporphyrin III;	-12.6234904322437;	MS1 mz matched	823.234	231.946	0.0248698	0.0247581	0.189243	0.988087	0.853668	1.00451	0.00649678
15852					Unmapped	824.608	46.574	0.0315776	0.0301849	0.0804676	0.836037	0.831538	1.04614	0.0650711
15853					Unmapped	824.753	343.087	0.00489766	0.00469165	0.409083	0.672393	0.798788	1.04391	0.0619956
15861			(2b,3b)-Dihydroxy-30-nor-12,20(29)-oleanadiene-28-glucopyranosyloxy-23-oic acid 3-glucuronide;6,7-Didehydrofevicordin F 3-[glucosyl-(1-&gt;6)-glucoside];	-21.8957679794733;-21.8957679794733;	MS1 mz matched	825.373	319.274	0.0166048	0.0139736	1.19286	0.24169	0.655122	1.1883	0.248905
15900					Unmapped	827.657	155.71	0.00987085	0.0127204	1.53141	0.0970122	0.484853	0.775986	-0.365897
15913			Lactosylceramide (d18:1/12:0);	1.06560054769036;	MS1 mz matched	828.544	46.592	0.0371961	0.0343127	0.747689	0.435853	0.734221	1.08403	0.116407
15914			Lactosylceramide (d18:1/12:0);	1.06560054769036;	MS1 mz matched	828.544	123.684	0.051089	0.0491204	0.312944	0.821183	0.829011	1.04008	0.0566905
15928					Unmapped	829.671	159.584	0.012667	0.0166488	1.49873	0.0994259	0.487526	0.760833	-0.394348
15976			Cephalomannine;Taxol B	-9.4702419976807	MS1 mz matched	832.893	338.642	0.309793	0.314095	0.291453	0.678238	0.800175	0.986302	-0.0198985
15987			Fevicordin B 2-gentiobioside;	6.60379872685146;	MS1 mz matched	833.393	339.168	0.0339526	0.0344684	0.14948	0.737669	0.813268	0.985037	-0.0217496
15999					Unmapped	834.128	27.3855	0.00601288	0.0126455	2.19934	0.00386917	0.130162	0.475497	-1.07249
16035			PC(o-18:1(9Z)/18:2(9Z,12Z));PC(o-18:1(11Z)/18:2(9Z,12Z));PC(P-18:1(11Z)/18:1(11Z));PC(P-18:1(9Z)/18:1(11Z));1-O-Hexadecyl-2-O-dihomogammalinolenoylglycero-3-phosphocholine;PC(18:1(11Z)/P-18:1(11Z));PC(18:2(9Z,12Z)/P-18:0);PC(P-18:0/18:2(9Z,12Z));PC(18:1(11Z)/P-18:1(9Z));PC(P-18:1(11Z)/18:1(9Z));PC(P-18:1(9Z)/18:1(9Z));PC(18:1(9Z)/P-18:1(11Z));PC(P-16:0/20:2(11Z,14Z));PC(18:1(9Z)/P-18:1(9Z));PC(20…	-11.0974742666327;-11.0974742666327;-11.0974742666327;-11.0974742666327;-11.0974742666327;-11.0974742666327;-11.0974742666327;-11.0974742666327;-11.0974742666327;-11.0974742666327;-11.0974742666327;-11.0974742666327;-11.0974742666327;-11.0974742666327;-11.0974742666327;	MS1 mz matched	836.542	46.9375	0.210783	0.214079	0.504396	0.940339	0.847371	0.984605	-0.0223832
16060			Sanguisorbin E;	-11.6016273553233;	MS1 mz matched	837.952	339.219	0.207039	0.204183	0.437434	0.779277	0.821458	1.01399	0.0200444
16065					Unmapped	838.452	339.224	0.0844811	0.08197	0.643234	0.540203	0.761432	1.03063	0.0435325
16066					Unmapped	838.504	129.751	0.0131803	0.0122564	0.950467	0.389175	0.721221	1.07538	0.104849
16079			Heptacarboxylporphyrin III;	-12.6234904322437;	MS1 mz matched	839.207	232.384	0.00965184	0.00981269	0.194576	0.953159	0.849115	0.983608	-0.0238442
16138					Unmapped	842.929	338.074	0.00800409	0.00700221	0.760665	0.423774	0.73109	1.14308	0.192927
16139			Vincristine;Nodularin	16.2432590475522;10.0610609424679	MS1 mz matched	843.013	339.219	1.09692	1.05365	0.804402	0.470751	0.742824	1.04107	0.0580641
16142			26-(2-Glucosyl-6-acetylglucosyl]-1,3,11,22-tetrahydroxyergosta-5,24-dien-26-oate;	-1.56487779281148;	MS1 mz matched	843.429	28.098	0.00383353	0.00413507	0.618654	0.495393	0.74913	0.927077	-0.10924
16145			PS(18:3(9Z,12Z,15Z)/18:3(9Z,12Z,15Z));PS(14:0/22:6(4Z,7Z,10Z,13Z,16Z,19Z));PS(22:6(4Z,7Z,10Z,13Z,16Z,19Z)/14:0);	24.7166763415481;24.7166763415481;24.7166763415481;	MS1 mz matched	843.511	339.224	0.0258696	0.0256353	0.381174	0.85758	0.835072	1.00914	0.0131224
16190			PC(18:1(11Z)/20:4(8Z,11Z,14Z,17Z));PC(18:1(9Z)/20:4(8Z,11Z,14Z,17Z));PC(18:4(6Z,9Z,12Z,15Z)/20:1(11Z));PC(22:5(7Z,10Z,13Z,16Z,19Z)/16:0);PC(20:3(5Z,8Z,11Z)/18:2(9Z,12Z));PC(20:4(8Z,11Z,14Z,17Z)/18:1(9Z));PC(20:1(11Z)/18:4(6Z,9Z,12Z,15Z));PC(18:2(9Z,12Z)/20:3(8Z,11Z,14Z));PC(20:3(8Z,11Z,14Z)/18:2(9Z,12Z));PC(20:2(11Z,14Z)/18:3(6Z,9Z,12Z));PC(18:2(9Z,12Z)/20:3(5Z,8Z,11Z));PC(22:5(4Z,7Z,10Z,13Z,16Z)…	-10.9030980599169;-10.9030980599169;-10.9030980599169;-10.9030980599169;-10.9030980599169;-10.9030980599169;-10.9030980599169;-10.9030980599169;-10.9030980599169;-10.9030980599169;-10.9030980599169;-10.9030980599169;-10.9030980599169;-10.9030980599169;-10.9030980599169;-10.9030980599169;-10.9030980599169;-10.9030980599169;-10.9030980599169;-10.9030980599169;-10.9030980599169;-10.9030980599169;-10…	MS1 mz matched	846.533	46.061	0.010738	0.00951885	0.975752	0.183679	0.608636	1.12808	0.17387
16202					Unmapped	847.057	341.481	0.0154294	0.0121856	1.58438	0.0413519	0.371824	1.2662	0.340504
16208	N-Docosanoyl-4-sphingenyl-1-O-phosphorylcholine	0.7438			MS2 forward	847.681	157.953	0.00520312	0.00549405	0.174125	0.745527	0.814872	0.947047	-0.0784919
16221			Acetyl-CoA;Acetyl-CoA;Acetyl coenzyme A	19.7635537833775;20.0106031492566	MS1 mz matched	848.549	123.109	0.0337573	0.0406254	0.913083	0.321815	0.697096	0.83094	-0.267184
16256					Unmapped	851.793	336.632	0.00852232	0.0100691	1.54884	0.082063	0.465694	0.846382	-0.240619
16293					Unmapped	854.992	339.275	0.103872	0.0964627	1.0626	0.268466	0.671314	1.07681	0.106761
16305			Azaspiracid 2;	21.3688092233852;	MS1 mz matched	856.532	128.4	0.0110821	0.0111475	0.103226	0.976493	0.852187	0.99414	-0.00847959
16306			PC(20:3(8Z,11Z,14Z)/22:6(4Z,7Z,10Z,13Z,16Z,19Z));PC(22:5(4Z,7Z,10Z,13Z,16Z)/20:4(5Z,8Z,11Z,14Z));PC(22:5(4Z,7Z,10Z,13Z,16Z)/20:4(8Z,11Z,14Z,17Z));PC(20:5(5Z,8Z,11Z,14Z,17Z)/22:4(7Z,10Z,13Z,16Z));PC(22:4(7Z,10Z,13Z,16Z)/20:5(5Z,8Z,11Z,14Z,17Z));PC(22:6(4Z,7Z,10Z,13Z,16Z,19Z)/20:3(8Z,11Z,14Z));PC(20:3(5Z,8Z,11Z)/22:6(4Z,7Z,10Z,13Z,16Z,19Z));PC(22:5(7Z,10Z,13Z,16Z,19Z)/20:4(5Z,8Z,11Z,14Z));PC(20:4(5…	2.56540081682768;2.56540081682768;2.56540081682768;2.56540081682768;2.56540081682768;2.56540081682768;2.56540081682768;2.56540081682768;2.56540081682768;2.56540081682768;2.56540081682768;2.56540081682768;2.56540081682768;2.56540081682768;	MS1 mz matched	856.577	46.5175	0.0416402	0.0382878	0.11826	0.650152	0.793327	1.08756	0.121093
16309					Unmapped	856.853	338.325	0.052846	0.0542319	0.662902	0.554164	0.765909	0.974446	-0.0373455
16316			Dinophysistoxin 1;Dinophysistoxin 1;DTX 1	-19.1113632750657;-19.0596831986809	MS1 mz matched	857.438	338.295	0.0147205	0.0146071	0.0770973	0.951478	0.848888	1.00776	0.0111535
16349					Unmapped	860.54	46.549	0.0211024	0.0219214	0.558126	0.806871	0.826505	0.962639	-0.0549335
16409					Unmapped	865.522	110.549	0.0765413	0.0742505	0.54934	0.673804	0.799125	1.03085	0.0438383
16411	PC(20:5(5Z,8Z,11Z,14Z,17Z)/20:5(5Z,8Z,11Z,14Z,17Z))	0.3445			MS2 reverse	865.524	46.8055	0.00640075	0.00584738	0.758534	0.455619	0.739106	1.09464	0.13045
16459			Fevicordin B 2-gentiobioside;	6.60379872685146;	MS1 mz matched	869.418	337.981	0.0129706	0.0135075	0.245779	0.619647	0.785337	0.960254	-0.0585124
16471					Unmapped	870.932	338.602	0.0337296	0.0353278	0.623073	0.326093	0.698868	0.95476	-0.0667894
16509					Unmapped	873.893	338.897	0.0864669	0.0878573	0.271826	0.621441	0.785824	0.984175	-0.0230128
16512					Unmapped	874.206	365.519	0.00289693	0.00433344	1.41448	0.0867012	0.472172	0.668507	-0.580986
16514					Unmapped	874.394	339.147	0.0356941	0.0345106	0.762041	0.431308	0.733061	1.03429	0.0486476
16588					Unmapped	880.267	365.894	0.00199661	0.00272686	1.43399	0.0935419	0.480825	0.732203	-0.449685
16595					Unmapped	880.814	337.843	0.0198963	0.0205738	0.7475	0.413939	0.728426	0.967072	-0.0483052
16601			Oligomycin B	-16.6562585766472	MS1 mz matched	881.399	337.781	0.0101468	0.00996949	0.346465	0.841836	0.832504	1.01778	0.0254328
16603					Unmapped	881.496	129.646	0.0200509	0.0192516	0.910296	0.369101	0.714793	1.04152	0.0586837
16643			PC(20:3(8Z,11Z,14Z)/20:0);PC(20:0/20:3(8Z,11Z,14Z));PC(22:2(13Z,16Z)/18:1(11Z));PC(18:3(6Z,9Z,12Z)/22:0);PC(22:1(13Z)/18:2(9Z,12Z));PC(20:0/20:3(5Z,8Z,11Z));PC(18:1(11Z)/22:2(13Z,16Z));PC(18:3(9Z,12Z,15Z)/22:0);PC(18:2(9Z,12Z)/22:1(13Z));PC(22:0/18:3(6Z,9Z,12Z));PC(18:1(9Z)/22:2(13Z,16Z));PC(22:0/18:3(9Z,12Z,15Z));PC(20:1(11Z)/20:2(11Z,14Z));PC(20:3(5Z,8Z,11Z)/20:0);PC(22:2(13Z,16Z)/18:1(9Z));PC(…	-19.5386023521869;-19.5386023521869;-19.5386023521869;-19.5386023521869;-19.5386023521869;-19.5386023521869;-19.5386023521869;-19.5386023521869;-19.5386023521869;-19.5386023521869;-19.5386023521869;-19.5386023521869;-19.5386023521869;-19.5386023521869;-19.5386023521869;-19.5386023521869;	MS1 mz matched	884.59	44.6365	0.0331899	0.0252785	1.47265	0.0695791	0.445211	1.31297	0.392831
16645					Unmapped	884.775	342.531	0.0112407	0.0106802	0.0159757	0.781204	0.82182	1.05248	0.0737923
16664			TG(18:1(11Z)/18:2(9Z,12Z)/o-18:0);TG(18:1(9Z)/o-18:0/18:2(9Z,12Z));TG(18:1(11Z)/20:2n6/o-18:0);TG(18:2(9Z,12Z)/18:1(9Z)/o-18:0);TG(18:1(9Z)/20:2n6/o-18:0);TG(18:1(9Z)/o-18:0/20:2n6);TG(20:2n6/18:1(11Z)/o-18:0);TG(20:2n6/18:1(9Z)/o-18:0);TG(18:1(11Z)/o-18:0/20:2n6);TG(18:2(9Z,12Z)/18:1(11Z)/o-18:0);TG(18:1(11Z)/o-18:0/18:2(9Z,12Z));TG(18:1(9Z)/18:2(9Z,12Z)/o-18:0);	-21.5703411648508;-21.5703411648508;-21.5703411648508;-21.5703411648508;-21.5703411648508;-21.5703411648508;-21.5703411648508;-21.5703411648508;-21.5703411648508;-21.5703411648508;-21.5703411648508;-21.5703411648508;	MS1 mz matched	886.459	338.587	0.0142607	0.0137486	0.311808	0.756961	0.817157	1.03725	0.0527647
16668			PE(24:0/22:1(13Z));PE(24:1(15Z)/22:0);PE(22:1(13Z)/24:0);PE(22:0/24:1(15Z));	17.2783986218229;17.2783986218229;17.2783986218229;17.2783986218229;	MS1 mz matched	886.734	342.428	0.0044254	0.00481476	1.10939	0.253458	0.662562	0.919131	-0.121658
16697					Unmapped	889.522	46.843	0.00617863	0.0060094	0.142918	0.822943	0.829315	1.02816	0.0400675
16711					Unmapped	890.935	339.201	0.620129	0.610773	0.486916	0.690333	0.802987	1.01532	0.0219324
16716					Unmapped	891.434	339.214	0.0685435	0.0662947	0.664571	0.527834	0.75776	1.03392	0.0481258
16717			Divinylchlorophyll a	-1.828819732893	MS1 mz matched	891.518	338.649	0.00684559	0.00686196	0.0525212	0.981585	0.852841	0.997615	-0.00344492
16718					Unmapped	891.537	127.64	0.018828	0.0184398	0.299057	0.812554	0.827509	1.02105	0.0300576
16760			TG(20:5(5Z,8Z,11Z,14Z,17Z)/15:0/o-18:0);TG(15:0/o-18:0/20:5(5Z,8Z,11Z,14Z,17Z));TG(15:0/20:5(5Z,8Z,11Z,14Z,17Z)/o-18:0);	21.01852977609;21.01852977609;21.01852977609;	MS1 mz matched	894.815	343.117	0.00248296	0.00241423	0.653033	0.505122	0.751629	1.02847	0.0404977
16761					Unmapped	894.893	338.467	0.0364883	0.0388828	0.996887	0.186948	0.611799	0.938418	-0.091698
16788					Unmapped	897.854	338.476	0.0253028	0.0251888	0.0730056	0.929147	0.845816	1.00452	0.0065111
16806			Hoduloside VIII;	-19.8205534708464;	MS1 mz matched	899.483	28.0795	0.00339097	0.00377878	0.928585	0.355355	0.710047	0.897371	-0.156223
16825					Unmapped	900.963	339.259	0.0100803	0.00935296	1.09619	0.259177	0.665989	1.07776	0.108039
16842					Unmapped	902.913	339.201	0.125526	0.121637	1.09504	0.315877	0.694572	1.03197	0.0454002
16847					Unmapped	903.415	339.201	0.0515405	0.0519142	0.109982	0.862841	0.835912	0.992802	-0.0104215
16859					Unmapped	904.775	338.351	0.0229493	0.0228191	0.227059	0.917165	0.844116	1.0057	0.00820338
16895			Schidigerasaponin B1;	-17.9661037249697;	MS1 mz matched	907.973	339.253	0.148876	0.142344	0.973241	0.358716	0.711235	1.04589	0.064729
16896					Unmapped	908.138	27.37	0.00520783	0.0103429	2.06743	0.00699619	0.158586	0.503515	-0.989893
16900			Chlorophyll b;Chlorophyll b	3.30588712383715;2.75490441865133	MS1 mz matched	908.474	339.253	0.0667518	0.0657153	0.411862	0.794221	0.824227	1.01577	0.0225772
16904			3-oxo-Valproic acid CoA;3-Oxooctanoyl-CoA;(1-Hydroxycyclohexan-1-yl)acetyl-CoA;3-Oxooctanoyl-CoA	22.9474261715937;22.9474261715937;23.1677649937519;23.1677649937519	MS1 mz matched	908.735	342.55	0.0111065	0.00944427	0.665933	0.41891	0.729785	1.176	0.233886
16976					Unmapped	914.894	338.906	0.17138	0.170195	0.366646	0.782748	0.822109	1.00696	0.0100063
16981			TG(14:1(9Z)/20:4(8Z,11Z,14Z,17Z)/22:6(4Z,7Z,10Z,13Z,16Z,19Z));TG(20:4(5Z,8Z,11Z,14Z)/14:1(9Z)/22:6(4Z,7Z,10Z,13Z,16Z,19Z));TG(14:1(9Z)/22:6(4Z,7Z,10Z,13Z,16Z,19Z)/20:4(5Z,8Z,11Z,14Z));TG(18:4(6Z,9Z,12Z,15Z)/18:3(6Z,9Z,12Z)/20:4(8Z,11Z,14Z,17Z));TG(22:5(4Z,7Z,10Z,13Z,16Z)/14:1(9Z)/20:5(5Z,8Z,11Z,14Z,17Z));TG(14:1(9Z)/22:6(4Z,7Z,10Z,13Z,16Z,19Z)/20:4(8Z,11Z,14Z,17Z));TG(18:3(6Z,9Z,12Z)/20:4(8Z,11Z,…	-4.68040521607636;-4.68040521607636;-4.68040521607636;-4.68040521607636;-4.68040521607636;-4.68040521607636;-4.68040521607636;-4.68040521607636;-4.68040521607636;-4.68040521607636;-4.68040521607636;-4.68040521607636;-4.68040521607636;-4.68040521607636;-4.68040521607636;-4.68040521607636;-4.68040521607636;-4.68040521607636;-4.68040521607636;-4.68040521607636;-4.68040521607636;-4.68040521607636;-4.…	MS1 mz matched	915.395	338.998	0.033953	0.0325885	1.15455	0.265807	0.669819	1.04187	0.0591763
16982			PIP(16:2(9Z,12Z)/18:0);PIP(18:1(9Z)/16:1(9Z));PIP(16:1(9Z)/18:1(9Z));PIP(18:0/16:2(9Z,12Z));PIP(16:1(9Z)/18:1(11Z));PIP(18:1(11Z)/16:1(9Z));PIP(16:0/18:2(9Z,12Z));PIP(18:2(9Z,12Z)/16:0);	-14.985147611773;-14.985147611773;-14.985147611773;-14.985147611773;-14.985147611773;-14.985147611773;-14.985147611773;-14.985147611773;	MS1 mz matched	915.478	338.835	0.0113526	0.0109561	0.352713	0.750372	0.815847	1.0362	0.0512971
17014			Coumermycin D	5.02311469948354	MS1 mz matched	918.856	338.672	0.0178145	0.0177718	0.10588	0.95439	0.84928	1.0024	0.00346404
17020			Hydrogenobyrite;Hydrogenobyrinic acid;Precorrin 8X;Precorrin 8;Precorrin-8X	9.87540754498863;9.87540754498863	MS1 mz matched	919.954	339.232	0.152256	0.143884	1.0309	0.289266	0.682259	1.05818	0.0815907
17023			TG(16:0/18:2(9Z,12Z)/22:5(4Z,7Z,10Z,13Z,16Z));TG(18:2(9Z,12Z)/16:0/22:5(4Z,7Z,10Z,13Z,16Z));TG(18:2(9Z,12Z)/18:1(9Z)/20:4(8Z,11Z,14Z,17Z));TG(18:1(11Z)/20:4(5Z,8Z,11Z,14Z)/18:2(9Z,12Z));TG(18:0/20:5(5Z,8Z,11Z,14Z,17Z)/18:2(9Z,12Z));TG(20:2n6/16:1(9Z)/22:4(7Z,10Z,13Z,16Z));TG(18:2(9Z,12Z)/18:0/20:5(5Z,8Z,11Z,14Z,17Z));TG(15:0/20:1(11Z)/22:6(4Z,7Z,10Z,13Z,16Z,19Z));TG(15:0/22:2(13Z,16Z)/20:5(5Z,8Z,…	10.5498047034863;10.5498047034863;10.5498047034863;10.5498047034863;10.5498047034863;10.5498047034863;10.5498047034863;10.5498047034863;10.5498047034863;10.5498047034863;10.5498047034863;10.5498047034863;10.5498047034863;10.5498047034863;10.5498047034863;10.5498047034863;10.5498047034863;10.5498047034863;10.5498047034863;10.5498047034863;10.5498047034863;10.5498047034863;10.5498047034863;10.54980…	MS1 mz matched	920.455	339.232	0.0689881	0.0669806	0.585957	0.633786	0.789116	1.02997	0.0426037
17065					Unmapped	925.015	339.224	0.61016	0.590486	0.655122	0.558729	0.767377	1.03332	0.0472845
17070			Chlorophyll b;Chlorophyll b	3.30588712383715;2.75490441865133	MS1 mz matched	925.515	339.224	0.0251897	0.0238383	0.841229	0.395228	0.723051	1.05669	0.0795542
17085					Unmapped	926.875	338.618	0.0463287	0.047424	0.783161	0.432297	0.733315	0.976904	-0.033711
17090			PC(24:0/22:2(13Z,16Z));PC(22:2(13Z,16Z)/24:0);PC(24:1(15Z)/22:1(13Z));PC(22:1(13Z)/24:1(15Z));	-3.32466445704827;-3.32466445704827;-3.32466445704827;-3.32466445704827;	MS1 mz matched	927.376	338.887	0.021477	0.0204176	0.944821	0.322451	0.697362	1.05189	0.0729788
17101					Unmapped	928.582	161.967	0.0272554	0.041644	2.03368	0.00551269	0.147639	0.654485	-0.611568
17109			Furcogenin 3-[2''-glucosyl-6''-arabinosylglucoside];Chinenoside III;Schidigerasaponin C1;Schidigerasaponin E1;	1.35285076098964;1.35285076098964;1.35285076098964;1.35285076098964;	MS1 mz matched	929.059	341.237	0.0124833	0.0110178	0.875765	0.320621	0.696594	1.13302	0.18017
17141					Unmapped	931.934	339.219	0.141763	0.139167	0.603549	0.645353	0.79211	1.01865	0.0266621
17144			Fevicordin B 2-gentiobioside;	6.60379872685146;	MS1 mz matched	932.436	339.224	0.0650231	0.0623072	0.994246	0.335064	0.702464	1.04359	0.0615525
17148			Dihydrocaffeoyl-CoA;3-(3,4-Dihydroxyphenyl)propanoyl-CoA;Hydrocaffeyl-CoA	3.82089748322164	MS1 mz matched	932.696	342.55	0.00770729	0.00852521	0.367694	0.578208	0.773438	0.904059	-0.145511
17169			Hoduloside VIII;	-19.8205534708464;	MS1 mz matched	934.518	28.814	0.0285939	0.0321532	0.81316	0.446664	0.736902	0.889302	-0.169255
17200					Unmapped	936.994	339.275	0.0686329	0.066904	0.48475	0.724572	0.810532	1.02584	0.0368078
17211			Cob(I)yrinate a,c diamide;Cob(II)yrite a,c diamide;Cob(II)yrite diamide;Cob(II)yrinic acid a,c-diamide;Cobyrite a,c-diamide;Cobyrinic acid a,c-diamide;Cob(I)yrite a,c diamide;Cob(I)yrite diamide;Cob(I)yrinic acid a,c-diamide	15.8185439285006;15.8185439285006;15.8185439285006	MS1 mz matched	937.947	339.21	0.00818562	0.00941927	0.1725	0.542482	0.762099	0.869029	-0.202524
17222					Unmapped	938.855	338.567	0.0515473	0.0500978	1.04379	0.28268	0.678931	1.02893	0.0411499
17225			Cobyrite;Cobyrinic acid;Cob(II)yrite;Cob(II)yrinic acid;Cobalt-precorrin 8;Cobalt-precorrin-8	21.2433499301034;21.2433499301034	MS1 mz matched	939.356	338.699	0.0127778	0.012514	0.791265	0.464568	0.741328	1.02108	0.0300898
17226			TG(18:3(9Z,12Z,15Z)/18:4(6Z,9Z,12Z,15Z)/22:6(4Z,7Z,10Z,13Z,16Z,19Z));TG(18:3(6Z,9Z,12Z)/18:4(6Z,9Z,12Z,15Z)/22:6(4Z,7Z,10Z,13Z,16Z,19Z));TG(14:1(9Z)/22:6(4Z,7Z,10Z,13Z,16Z,19Z)/22:6(4Z,7Z,10Z,13Z,16Z,19Z));TG(18:4(6Z,9Z,12Z,15Z)/18:3(9Z,12Z,15Z)/22:6(4Z,7Z,10Z,13Z,16Z,19Z));TG(22:5(4Z,7Z,10Z,13Z,16Z)/18:4(6Z,9Z,12Z,15Z)/18:4(6Z,9Z,12Z,15Z));TG(18:4(6Z,9Z,12Z,15Z)/20:5(5Z,8Z,11Z,14Z,17Z)/20:4(8Z,1…	15.6287376017694;15.6287376017694;15.6287376017694;15.6287376017694;15.6287376017694;15.6287376017694;15.6287376017694;15.6287376017694;15.6287376017694;15.6287376017694;15.6287376017694;15.6287376017694;15.6287376017694;15.6287376017694;15.6287376017694;15.6287376017694;15.6287376017694;15.6287376017694;15.6287376017694;15.6287376017694;15.6287376017694;15.6287376017694;	MS1 mz matched	939.44	338.476	0.0127287	0.0122103	0.330107	0.733587	0.812424	1.04246	0.0599917
17257			PE(22:5(4Z,7Z,10Z,13Z,16Z)/24:0);PE(24:0/22:5(4Z,7Z,10Z,13Z,16Z));PE(22:5(7Z,10Z,13Z,16Z,19Z)/24:0);PE(22:4(7Z,10Z,13Z,16Z)/24:1(15Z));PE(24:1(15Z)/22:4(7Z,10Z,13Z,16Z));PE(24:0/22:5(7Z,10Z,13Z,16Z,19Z));	-15.7130335513648;-15.7130335513648;-15.7130335513648;-15.7130335513648;-15.7130335513648;-15.7130335513648;	MS1 mz matched	942.255	365.631	0.00151791	0.00242446	1.98919	0.035654	0.349153	0.626082	-0.675577
17272			[Gallocatechin(4alpha-&gt;8)]2catechin;	7.56588551123841;	MS1 mz matched	943.748	334.198	0.00417702	0.00446245	0.551253	0.534837	0.759844	0.936036	-0.0953643
17273			TG(18:2(9Z,12Z)/22:0/o-18:0);TG(22:0/o-18:0/18:2(9Z,12Z));TG(22:0/18:2(9Z,12Z)/o-18:0);TG(20:2n6/22:0/o-18:0);TG(22:0/20:2n6/o-18:0);TG(22:0/o-18:0/20:2n6);	7.50144824605921;7.50144824605921;7.50144824605921;7.50144824605921;7.50144824605921;7.50144824605921;	MS1 mz matched	943.915	339.201	0.10747	0.107712	0.00913144	0.931083	0.846088	0.997752	-0.00324709
17278					Unmapped	944.416	339.214	0.0503455	0.0493242	0.601538	0.619749	0.785364	1.02071	0.0295683
17296			PGP(18:0/22:4(7Z,10Z,13Z,16Z));	-7.60666780653494;	MS1 mz matched	946.06	339.171	0.00654357	0.00636304	0.638798	0.570838	0.771182	1.02837	0.0403616
17319					Unmapped	948.977	339.219	0.930363	0.911406	0.504655	0.69067	0.803064	1.0208	0.0296999
17323			TG(18:1(11Z)/18:2(9Z,12Z)/o-18:0);TG(18:1(9Z)/o-18:0/18:2(9Z,12Z));TG(18:1(11Z)/20:2n6/o-18:0);TG(18:2(9Z,12Z)/18:1(9Z)/o-18:0);TG(18:1(9Z)/20:2n6/o-18:0);TG(18:1(9Z)/o-18:0/20:2n6);TG(20:2n6/18:1(11Z)/o-18:0);TG(20:2n6/18:1(9Z)/o-18:0);TG(18:1(11Z)/o-18:0/20:2n6);TG(18:2(9Z,12Z)/18:1(11Z)/o-18:0);TG(18:1(11Z)/o-18:0/18:2(9Z,12Z));TG(18:1(9Z)/18:2(9Z,12Z)/o-18:0);Cephalostatin 1	-21.5703411648508;-21.5703411648508;-21.5703411648508;-21.5703411648508;-21.5703411648508;-21.5703411648508;-21.5703411648508;-21.5703411648508;-21.5703411648508;-21.5703411648508;-21.5703411648508;-21.5703411648508;-16.8033208633928	MS1 mz matched	949.476	339.253	0.0552617	0.0540871	0.381052	0.745951	0.814958	1.02172	0.0309946
17346			Medicagenic acid 28-O-[b-D-xylosyl-(1-&gt;4)-a-L-rhamnosyl-(1-&gt;2)-a-L-arabinosyl] ester;	-23.9629306137657;	MS1 mz matched	951.42	338.175	0.0111488	0.0111039	0.228478	0.962412	0.850348	1.00404	0.00581016
17365			OP-1118;	8.09758398463706;	MS1 mz matched	952.934	338.967	0.0460055	0.0475074	0.454595	0.435556	0.734146	0.968386	-0.0463454
17374			Valorphin;	-1.79172616696594;	MS1 mz matched	954.027	340.561	0.00743675	0.0067547	0.821366	0.509237	0.752674	1.10097	0.13878
17392			TG(24:0/o-18:0/18:3(6Z,9Z,12Z));TG(20:1(11Z)/22:2(13Z,16Z)/o-18:0);TG(18:3(9Z,12Z,15Z)/24:0/o-18:0);TG(22:0/20:3(5Z,8Z,11Z)/o-18:0);TG(24:0/18:3(6Z,9Z,12Z)/o-18:0);TG(22:0/20:3n6/o-18:0);TG(18:3(6Z,9Z,12Z)/24:0/o-18:0);TG(20:3n6/22:0/o-18:0);TG(24:0/18:3(9Z,12Z,15Z)/o-18:0);TG(22:2(13Z,16Z)/20:1(11Z)/o-18:0);TG(22:0/o-18:0/20:3(5Z,8Z,11Z));TG(20:1(11Z)/o-18:0/22:2(13Z,16Z));TG(22:0/o-18:0/20:3n6)…	-2.69599496192116;-2.69599496192116;-2.69599496192116;-2.69599496192116;-2.69599496192116;-2.69599496192116;-2.69599496192116;-2.69599496192116;-2.69599496192116;-2.69599496192116;-2.69599496192116;-2.69599496192116;-2.69599496192116;-2.69599496192116;-2.69599496192116;	MS1 mz matched	955.895	339.147	0.0752337	0.0781278	0.870369	0.293985	0.684571	0.962958	-0.054456
17396					Unmapped	956.397	338.998	0.0341153	0.0336027	0.547436	0.640236	0.790796	1.01526	0.0218433
17463			TG(20:3(5Z,8Z,11Z)/18:0/22:4(7Z,10Z,13Z,16Z));TG(18:3(6Z,9Z,12Z)/22:0/20:4(5Z,8Z,11Z,14Z));TG(18:0/22:6(4Z,7Z,10Z,13Z,16Z,19Z)/20:1(11Z));TG(22:0/16:1(9Z)/22:6(4Z,7Z,10Z,13Z,16Z,19Z));TG(18:1(11Z)/20:0/22:6(4Z,7Z,10Z,13Z,16Z,19Z));TG(18:1(9Z)/22:5(4Z,7Z,10Z,13Z,16Z)/20:1(11Z));TG(20:4(5Z,8Z,11Z,14Z)/18:1(11Z)/22:2(13Z,16Z));TG(20:0/22:4(7Z,10Z,13Z,16Z)/18:3(9Z,12Z,15Z));TG(22:0/18:3(6Z,9Z,12Z)/20…	17.2691798886583;17.2691798886583;17.2691798886583;17.2691798886583;17.2691798886583;17.2691798886583;17.2691798886583;17.2691798886583;17.2691798886583;17.2691798886583;17.2691798886583;17.2691798886583;17.2691798886583;17.2691798886583;17.2691798886583;17.2691798886583;17.2691798886583;17.2691798886583;17.2691798886583;17.2691798886583;17.2691798886583;17.2691798886583;17.2691798886583;17.26917…	MS1 mz matched	962.545	28.8125	0.00959808	0.00934185	0.0839802	0.865988	0.836411	1.02743	0.0390382
17465			Coumermycin D	5.02311469948354	MS1 mz matched	962.817	338.523	0.0171215	0.0169852	0.182036	0.807401	0.826599	1.00802	0.011528
17470			3A-Deolivosylpremithramycin B	22.5849832040412	MS1 mz matched	963.4	337.887	0.00904032	0.00993821	0.738292	0.339089	0.704027	0.909652	-0.136613
17490					Unmapped	965.461	365.538	0.00194576	0.00207731	0.187246	0.758451	0.817451	0.936675	-0.0943792
17496					Unmapped	965.965	338.467	0.0210656	0.0139762	0.974693	0.47055	0.742775	1.50725	0.591919
17514					Unmapped	967.018	339.227	0.0125246	0.0116628	1.41341	0.126173	0.536366	1.07389	0.102849
17528					Unmapped	968.461	338.782	0.0119774	0.0111855	0.677486	0.560082	0.767808	1.0708	0.0986867
17572					Unmapped	972.937	339.219	0.496105	0.486461	0.651368	0.542806	0.762194	1.01982	0.0283208
17576					Unmapped	973.437	339.214	0.0555136	0.0550166	0.249602	0.852569	0.834263	1.00903	0.012975
17610			5-Methyltetrahydropteroylpentaglutamate;trans-Tetradec-2-enoyl-CoA;(2E)-Tetradecenoyl-CoA;(E)-11-Tetradecenoyl-CoA;(11E)-Tetradecenoyl-CoA;(Z)-11-Tetradecenoyl-CoA;(11Z)-Tetradecenoyl-CoA	-16.640644845219;22.0932233149729;22.0932233149729;22.0932233149729	MS1 mz matched	976.895	338.495	0.0457115	0.0475813	0.754477	0.351816	0.708776	0.960701	-0.0578399
17618					Unmapped	977.65	172.215	0.103417	0.0943745	0.483078	0.569966	0.770912	1.09581	0.131999
17645					Unmapped	980.005	340.028	0.00817042	0.00785607	0.527679	0.673662	0.799091	1.04001	0.0566033
17665					Unmapped	981.588	46.587	0.00573266	0.00434232	1.04485	0.279781	0.677427	1.32018	0.400739
17674			Dynorphin A 1-8;	-20.078444546401;	MS1 mz matched	982.148	27.372	0.00517768	0.00965918	2.1823	0.00265664	0.114191	0.536037	-0.899597
17716			Gladiatoside B2;Gladiatoside B3;Gladiatoside B1;	-2.44874171412368;-2.44874171412368;-2.44874171412368;	MS1 mz matched	985.917	339.181	0.0299045	0.0296995	0.338277	0.888321	0.839865	1.0069	0.00992593
17735			TG(18:2(9Z,12Z)/22:0/o-18:0);TG(22:0/o-18:0/18:2(9Z,12Z));TG(22:0/18:2(9Z,12Z)/o-18:0);TG(20:2n6/22:0/o-18:0);TG(22:0/20:2n6/o-18:0);TG(22:0/o-18:0/20:2n6);	7.50144824605921;7.50144824605921;7.50144824605921;7.50144824605921;7.50144824605921;7.50144824605921;	MS1 mz matched	987.872	338.348	0.00984605	0.0095287	0.292801	0.914271	0.8437	1.0333	0.047265
17751					Unmapped	989.648	172.199	0.106229	0.112957	0.496826	0.77941	0.821483	0.940435	-0.0885999
17835					Unmapped	996.897	339.041	0.170522	0.167769	0.540383	0.611923	0.783214	1.01641	0.0234805
17843					Unmapped	997.397	339.094	0.0347317	0.0334889	0.929234	0.344885	0.706225	1.03711	0.0525694
17870					Unmapped	999.651	170.988	0.0850726	0.0804097	0.196491	0.725314	0.81069	1.05799	0.0813251
17886					Unmapped	1000.86	338.664	0.0151532	0.0162198	0.850493	0.248306	0.659371	0.934238	-0.0981384
17911					Unmapped	1003.46	339.235	0.0116529	0.0108612	1.61996	0.0647183	0.435748	1.07289	0.101504
17951			TG(18:1(9Z)/24:0/18:3(6Z,9Z,12Z));TG(20:0/20:1(11Z)/20:3n6);TG(18:0/20:0/22:4(7Z,10Z,13Z,16Z));TG(18:0/18:3(6Z,9Z,12Z)/24:1(15Z));TG(24:0/20:3n6/16:1(9Z));TG(20:0/18:3(6Z,9Z,12Z)/22:1(13Z));TG(24:1(15Z)/14:1(9Z)/22:2(13Z,16Z));TG(16:1(9Z)/22:1(13Z)/22:2(13Z,16Z));TG(22:0/20:1(11Z)/18:3(6Z,9Z,12Z));TG(18:0/20:3n6/22:1(13Z));TG(18:0/24:1(15Z)/18:3(9Z,12Z,15Z));TG(18:1(9Z)/22:0/20:3n6);TG(18:2(9Z,12…	-21.3936749342025;-21.3936749342025;-21.3936749342025;-21.3936749342025;-21.3936749342025;-21.3936749342025;-21.3936749342025;-21.3936749342025;-21.3936749342025;-21.3936749342025;-21.3936749342025;-21.3936749342025;-21.3936749342025;-21.3936749342025;-21.3936749342025;-21.3936749342025;-21.3936749342025;-21.3936749342025;-21.3936749342025;-21.3936749342025;-21.3936749342025;-21.3936749342025;-21…	MS1 mz matched	1006.53	28.816	0.00363945	0.00339545	0.605305	0.462341	0.740781	1.07186	0.100118
17960					Unmapped	1007.02	339.232	0.460078	0.440928	0.848121	0.415937	0.728976	1.04343	0.0613354
17962			CDP-DG(18:1(9Z)/18:1(11Z));CDP-DG(18:1(11Z)/18:1(9Z));CDP-DG(18:1(11Z)/18:1(11Z));CDP-DG(18:0/18:2(9Z,12Z));	-16.9955267972523;-16.9955267972523;-16.9955267972523;-16.9955267972523;	MS1 mz matched	1007.13	339.334	0.00415427	0.00370259	0.684294	0.402905	0.725307	1.12199	0.16606
17966					Unmapped	1007.52	339.224	0.0211096	0.0205599	0.687694	0.621497	0.785839	1.02673	0.0380636
17985					Unmapped	1008.88	338.897	0.0455556	0.0459654	0.0222532	0.835127	0.831385	0.991086	-0.0129173
17990					Unmapped	1009.38	339.019	0.0221387	0.0219319	0.279453	0.7873	0.822955	1.00943	0.0135401
18032					Unmapped	1012.73	342.862	0.00256726	0.00398123	1.78816	0.0587453	0.422673	0.644842	-0.632982
18037			Maltohexaose;Maltohexaose;Cellohexaose;alpha-Galactosyl-(1-6)-alpha-galactosyl-(1-6)-alpha-galactosyl-(1-6)-alpha-galactosyl-(1-6)-alpha-glucosyl-(1-2)-beta-fructose;Ajugose	-24.7446424226738;-24.7392907901569;-24.7392907901569;-24.7392907901569	MS1 mz matched	1013.29	365.558	0.00182307	0.00335622	1.53907	0.0806642	0.463633	0.543191	-0.880469
18044			TG(20:0/20:2n6/24:0);TG(22:0/18:2(9Z,12Z)/22:0);TG(22:0/22:0/20:2n6);TG(22:0/20:2n6/22:0);TG(20:0/24:0/20:2n6);TG(20:0/18:2(9Z,12Z)/24:0);TG(20:0/24:0/18:2(9Z,12Z));TG(22:0/22:0/18:2(9Z,12Z));TG(24:0/20:0/18:2(9Z,12Z));TG(15:0/24:1(15Z)/24:1(15Z));TG(24:0/20:0/20:2n6);TG(24:1(15Z)/15:0/24:1(15Z));	-3.50958667838152;-3.50958667838152;-3.50958667838152;-3.50958667838152;-3.50958667838152;-3.50958667838152;-3.50958667838152;-3.50958667838152;-3.50958667838152;-3.50958667838152;-3.50958667838152;-3.50958667838152;	MS1 mz matched	1013.94	339.224	0.106334	0.101903	1.03632	0.343886	0.705851	1.04349	0.0614165
18063					Unmapped	1016.15	168.128	0.0470457	0.0514656	0.688693	0.704715	0.806228	0.91412	-0.129545
18075					Unmapped	1016.77	343.24	0.00503468	0.00491615	0.169748	0.822529	0.829243	1.02411	0.0343711
18098					Unmapped	1019	339.303	0.0465917	0.0468572	0.118339	0.930081	0.845947	0.994333	-0.00819851
18101					Unmapped	1019.5	339.303	0.0280872	0.0274619	0.409234	0.784725	0.822478	1.02277	0.0324862
18115			Pelargonidin 3-O-[b-D-Glucopyranosyl-(1-&gt;2)-[4-hydroxy-3-methoxy-(E)-cinnamoyl-(-&gt;6)]-b-D-glucopyranoside] 5-O-(6-O-malonyl-b-D-glucopyranoside);	-23.0134579360173;	MS1 mz matched	1020.86	338.668	0.0498107	0.0482246	0.850722	0.331592	0.701091	1.03289	0.0466865
18121					Unmapped	1021.36	338.771	0.0142533	0.0140054	0.377608	0.671112	0.798481	1.0177	0.025306
18173					Unmapped	1026.42	339.219	0.0466187	0.0448502	0.892552	0.405063	0.725928	1.03943	0.055794
18189			Camelliatannin F;	10.7180979540347;	MS1 mz matched	1027.78	339.17	0.00834752	0.00821721	0.191108	0.831903	0.830842	1.01586	0.0226994
18228					Unmapped	1030.98	339.232	0.515374	0.493812	0.822452	0.453904	0.738674	1.04366	0.0616571
18235					Unmapped	1031.48	339.303	0.0431499	0.0403703	1.1557	0.250357	0.660653	1.06885	0.0960626
18263					Unmapped	1033.42	338.351	0.0100601	0.00960398	0.502328	0.590408	0.777076	1.0475	0.0669446
18265					Unmapped	1033.71	166.588	0.0775689	0.0711201	0.665333	0.51923	0.755296	1.09067	0.12522
18278					Unmapped	1034.94	339.019	0.0407142	0.0429751	0.765804	0.291416	0.68332	0.94739	-0.07797
18282					Unmapped	1035.59	339.223	0.0120392	0.0110129	1.11262	0.310274	0.692121	1.09318	0.128537
18290					Unmapped	1036.04	337.788	0.00531761	0.00648291	0.776605	0.376195	0.717129	0.820251	-0.285863
18305					Unmapped	1037.65	167.279	0.0802145	0.0879456	0.774068	0.485638	0.746692	0.912093	-0.132747
18311					Unmapped	1038.4	339.113	0.0334454	0.0327473	0.437679	0.657207	0.795091	1.02132	0.0304307
18324					Unmapped	1039.66	166.739	0.313413	0.304785	0.0360339	0.863266	0.83598	1.02831	0.0402741
18367			3-Hydroxy-OPC8-CoA	2.64164101757075	MS1 mz matched	1042.96	339.326	0.0931477	0.0893323	1.0397	0.352606	0.709062	1.04271	0.0603387
18389			TG(24:0/o-18:0/24:1(15Z));TG(24:1(15Z)/24:0/o-18:0);TG(24:0/24:1(15Z)/o-18:0);	19.8313986223534;19.8313986223534;19.8313986223534;	MS1 mz matched	1044.82	338.524	0.0238143	0.0237959	0.0275337	0.984054	0.853156	1.00078	0.00111871
18400					Unmapped	1045.71	164.069	0.258537	0.303513	0.864258	0.456048	0.739214	0.851815	-0.231388
18409					Unmapped	1046.58	127.066	0.011834	0.00925864	1.23652	0.203757	0.626899	1.27815	0.354061
18443					Unmapped	1049.61	173.438	0.0238221	0.0241874	0.164101	0.919944	0.844514	0.984897	-0.0219553
18453			3-Hydroxyoctadecanoyl-CoA;3-Hydroxystearoyl-CoA;beta-Hydroxystearoyl-CoA	8.58800094645665	MS1 mz matched	1050.38	339.079	0.0212387	0.0232508	1.2607	0.0913325	0.478138	0.913462	-0.130583
18454					Unmapped	1050.46	338.748	0.00994281	0.00932708	0.738624	0.54421	0.762643	1.06602	0.0922282
18466					Unmapped	1051.39	355.906	0.00374245	0.00419287	0.0436669	0.6785	0.800237	0.892574	-0.163957
18519					Unmapped	1055.16	27.37	0.00579519	0.00976778	2.12953	0.0042682	0.13484	0.593297	-0.753174
18524			Ginsenoside I;Notoginsenoside E;	-21.404440467485;-21.404440467485;	MS1 mz matched	1055.44	339.224	0.0484308	0.0461281	1.13961	0.265332	0.66955	1.04992	0.0702799
18535			YGM 1A;	20.4507512548262;	MS1 mz matched	1056.29	580.531	0.0279348	0.0284831	0.508189	0.61518	0.784114	0.980752	-0.0280394
18545			YGM 1A;	6.06110196893485;	MS1 mz matched	1056.92	339.147	0.089672	0.0918329	0.552286	0.435687	0.73418	0.976469	-0.0343535
18551					Unmapped	1057.38	337.662	0.00667931	0.0068272	0.0962132	0.830144	0.830544	0.978338	-0.0315945
18597					Unmapped	1061.65	166.126	0.0321649	0.0269958	0.724497	0.305238	0.689855	1.19148	0.252755
18608					Unmapped	1062.86	338.495	0.0230978	0.0227494	0.44938	0.74548	0.814862	1.01531	0.0219255
18632					Unmapped	1064.97	339.227	0.00922138	0.0090241	0.542031	0.751173	0.816007	1.02186	0.0312001
18639			Ganglioside GA2 (d18:1/16:0);	-17.8031852916297;	MS1 mz matched	1065.68	165.716	0.0775888	0.0725602	0.316038	0.602778	0.780647	1.0693	0.0966709
18668					Unmapped	1067.69	164.034	0.113522	0.102911	0.335276	0.542218	0.762022	1.10311	0.141582
18687					Unmapped	1068.57	127.543	0.00817539	0.00725553	0.46968	0.538401	0.760902	1.12678	0.172205
18690			TG(24:0/20:2n6/24:1(15Z));TG(24:0/24:1(15Z)/20:2n6);TG(24:0/24:1(15Z)/18:2(9Z,12Z));TG(24:1(15Z)/24:0/20:2n6);TG(24:0/18:2(9Z,12Z)/24:1(15Z));TG(24:1(15Z)/24:0/18:2(9Z,12Z));	2.24765906316041;2.24765906316041;2.24765906316041;2.24765906316041;2.24765906316041;2.24765906316041;	MS1 mz matched	1068.78	338.842	0.0145877	0.0147589	0.340574	0.818115	0.82848	0.9884	-0.0168329
18707			3-Hydroxyhexdecanedioyl-CoA;	-14.2595717374078;	MS1 mz matched	1069.95	338.478	0.0130857	0.0134168	0.118239	0.821628	0.829088	0.97532	-0.0360526
18721					Unmapped	1070.91	339.303	0.0131722	0.0133311	0.0102788	0.904985	0.842349	0.988079	-0.0173015
18731			(S)-Hydroxyoctadecanoyl-CoA;	-16.205802249225;	MS1 mz matched	1071.98	339.303	0.0630315	0.0579474	1.2997	0.179344	0.604318	1.08774	0.121328
18737					Unmapped	1072.48	339.303	0.0384893	0.0350034	1.30821	0.147116	0.566977	1.09959	0.136965
18762					Unmapped	1074.42	338.557	0.00953112	0.0093559	0.289159	0.826722	0.829962	1.01873	0.0267695
18813					Unmapped	1078.9	339.168	0.158192	0.160619	0.396286	0.559306	0.767561	0.984892	-0.0219632
18816					Unmapped	1079.4	339.214	0.0300884	0.0313575	0.776958	0.306806	0.690567	0.95953	-0.0596
18841					Unmapped	1082.86	338.601	0.0184168	0.019738	1.22265	0.0868364	0.472352	0.933066	-0.0999496
18852					Unmapped	1083.96	339.275	0.0819167	0.0754592	1.3477	0.154812	0.576838	1.08558	0.118461
18856			Arg-vasopressin;Argipressin;8-L-Arginine vasopressin;AVP;ADH	20.8641399752698	MS1 mz matched	1084.46	339.235	0.0442051	0.0437836	0.339815	0.861496	0.835698	1.00963	0.0138212
18872			Docosanoyl-CoA;	-2.29683327220753;	MS1 mz matched	1086.4	338.348	0.00834982	0.00865132	0.270383	0.698615	0.804866	0.965149	-0.0511758
18896					Unmapped	1089.02	339.232	0.215865	0.206462	0.988505	0.363197	0.712791	1.04554	0.0642468
18902			Pitheduloside F;Caraganoside A;Jujuboside B;Jujuboside B	-0.48824828976113;-0.48824828976113;-0.48824828976113;-0.478674798491661	MS1 mz matched	1089.52	339.219	0.019381	0.0186744	0.778694	0.570454	0.771063	1.03784	0.0535784
18931					Unmapped	1092.74	338.428	0.0219238	0.0220456	0.204597	0.878061	0.838297	0.994475	-0.00799369
18948					Unmapped	1094.07	341.848	0.00229061	0.00198741	0.951613	0.370382	0.71522	1.15256	0.204846
18967					Unmapped	1095.94	339.232	0.0802163	0.0767527	1.00834	0.327666	0.69951	1.04513	0.063679
18969					Unmapped	1096.44	339.219	0.0436896	0.0424471	0.729623	0.587958	0.776354	1.02927	0.0416237
18972					Unmapped	1096.7	342.486	0.0064072	0.00669993	0.268244	0.824172	0.829526	0.956309	-0.0644519
19020					Unmapped	1101.62	339.232	0.00922857	0.00795015	1.32399	0.160384	0.583578	1.1608	0.215125
19022			TG(24:1(15Z)/22:5(7Z,10Z,13Z,16Z,19Z)/24:1(15Z));TG(24:1(15Z)/24:1(15Z)/22:5(7Z,10Z,13Z,16Z,19Z));TG(24:1(15Z)/22:5(4Z,7Z,10Z,13Z,16Z)/24:1(15Z));TG(24:1(15Z)/24:0/22:6(4Z,7Z,10Z,13Z,16Z,19Z));TG(24:0/24:1(15Z)/22:6(4Z,7Z,10Z,13Z,16Z,19Z));TG(24:0/22:6(4Z,7Z,10Z,13Z,16Z,19Z)/24:1(15Z));TG(24:1(15Z)/24:1(15Z)/22:5(4Z,7Z,10Z,13Z,16Z));	-18.2420775131461;-18.2420775131461;-18.2420775131461;-18.2420775131461;-18.2420775131461;-18.2420775131461;-18.2420775131461;	MS1 mz matched	1101.95	339.342	0.0104386	0.0110069	0.400532	0.748227	0.815417	0.948368	-0.0764806
19023					Unmapped	1102	339.253	0.0117178	0.012598	1.03102	0.23638	0.651583	0.930132	-0.104492
19028					Unmapped	1102.86	338.642	0.0504619	0.0522816	0.918353	0.323986	0.698	0.965194	-0.0511095
19043					Unmapped	1104.03	338.567	0.0119204	0.0115924	0.397285	0.73225	0.812146	1.02829	0.0402519
19068			TG(24:0/24:0/o-18:0);TG(24:0/o-18:0/24:0);	-24.0004184296687;-24.0004184296687;	MS1 mz matched	1106.82	339.395	0.00818262	0.00908151	0.973227	0.285967	0.680607	0.90102	-0.150369
19104					Unmapped	1110.93	339.452	0.00748544	0.00656812	0.936268	0.329113	0.700096	1.13966	0.188606
19124			YGM 4B;YGM 3;	3.34359463776869;3.34359463776869;	MS1 mz matched	1112.98	339.253	0.250588	0.236553	1.05336	0.285569	0.680405	1.05933	0.0831544
19130					Unmapped	1113.48	339.298	0.0315229	0.0302909	0.662642	0.556381	0.766624	1.04067	0.057512
19143					Unmapped	1114.84	338.699	0.0181116	0.0184197	0.254508	0.636984	0.789952	0.983268	-0.0243431
19148					Unmapped	1115.34	339.113	0.0101487	0.00983882	0.596404	0.564682	0.769263	1.0315	0.0447387
19159					Unmapped	1116.7	339.232	0.0120956	0.0119837	0.43521	0.900001	0.841614	1.00934	0.0134167
19168					Unmapped	1117.93	339.253	0.0144589	0.0156929	1.10135	0.135931	0.551378	0.921365	-0.118155
19191					Unmapped	1119.9	339.201	0.0573326	0.0572758	0.278108	0.956092	0.849508	1.00099	0.00142985
19194			Emodepside	11.8859548660194	MS1 mz matched	1120.4	339.224	0.0297604	0.0308111	0.483623	0.431425	0.733091	0.965899	-0.0500559
19216					Unmapped	1122.41	340.572	0.00471761	0.00567974	0.989012	0.151546	0.572735	0.830603	-0.267769
19238					Unmapped	1124.96	339.303	0.0693578	0.0644282	1.21512	0.206129	0.628885	1.07651	0.106366
19240			Camellioside C;	-13.5192510108617;	MS1 mz matched	1125.46	339.275	0.039771	0.0378689	0.80739	0.492644	0.748451	1.05023	0.070706
19251					Unmapped	1126.82	338.584	0.0202824	0.0213866	0.759476	0.371018	0.715431	0.948367	-0.0764824
19272					Unmapped	1129.17	27.372	0.0054349	0.00778863	1.95625	0.00966328	0.186313	0.697799	-0.519116
19274					Unmapped	1129.31	582.466	0.0380828	0.0396637	0.89995	0.345607	0.706495	0.960142	-0.0586806
19314			Ganglioside GA2 (d18:1/18:0);	2.19493270526523;	MS1 mz matched	1132.38	339.17	0.022002	0.0216747	0.581773	0.475213	0.743995	1.0151	0.0216219
19372					Unmapped	1138.45	339.237	0.00999638	0.00968256	0.526442	0.622728	0.786172	1.03241	0.0460169
19380			Adenosine octaphosphate;	14.200023426464;	MS1 mz matched	1138.92	339.17	0.0486224	0.0478095	0.439215	0.698485	0.804837	1.017	0.0243237
19424			Cyclolinopeptide I;	11.9288361717541;	MS1 mz matched	1144.45	338.782	0.00989415	0.0084593	0.87376	0.320304	0.696461	1.16962	0.226037
19446					Unmapped	1146.97	339.331	0.00785841	0.00699474	0.946446	0.25233	0.661872	1.12348	0.167968
19597					Unmapped	1161.33	128.247	0.00931258	0.00797569	0.449561	0.513022	0.753622	1.16762	0.223571
19630					Unmapped	1164.86	339.192	0.0156135	0.0162072	0.380873	0.506163	0.751895	0.963371	-0.0538373
19694					Unmapped	1170.92	339.311	0.0063953	0.00679069	0.622792	0.43556	0.734147	0.941775	-0.0865455
19719					Unmapped	1172.88	339.168	0.0372634	0.0373754	0.133539	0.925816	0.845348	0.997005	-0.00432753
19759					Unmapped	1175.91	339.061	0.00932783	0.0085624	0.959213	0.348734	0.707652	1.08939	0.123527
19781					Unmapped	1178.44	339.229	0.0363532	0.0349219	0.951378	0.41793	0.729519	1.04099	0.0579513
19804					Unmapped	1180.39	337.901	0.0070089	0.00661701	0.329331	0.678935	0.800339	1.05922	0.0830078
19834					Unmapped	1183	339.253	0.0249094	0.0233241	1.04288	0.316525	0.694851	1.06797	0.0948684
19837			Chromomycin A3;Toyomycin;Aburamycin B	-5.61940564695296	MS1 mz matched	1183.5	339.253	0.0177124	0.0173216	0.522941	0.76393	0.818522	1.02256	0.0321866
19850					Unmapped	1184.86	338.959	0.0554804	0.0551214	0.262597	0.844222	0.832898	1.00651	0.00936643
19857					Unmapped	1185.36	338.998	0.0154758	0.0151123	0.752739	0.563839	0.768998	1.02406	0.0342935
19858					Unmapped	1185.45	339.06	0.00920366	0.00801581	0.840709	0.371326	0.715534	1.14819	0.199359
19906					Unmapped	1189.92	339.224	0.0543838	0.0539094	0.235194	0.87419	0.837697	1.0088	0.0126383
19931					Unmapped	1192.86	338.816	0.00870798	0.00851024	0.180993	0.735846	0.812892	1.02324	0.033138
19951					Unmapped	1194.67	28.0715	0.118467	0.139356	1.05648	0.280685	0.677898	0.850105	-0.234286
19956					Unmapped	1194.98	339.275	0.153503	0.14421	1.02821	0.304962	0.68973	1.06444	0.090093
19960			Calendulaglycoside A;Elatoside D;	8.13194997873744;8.13194997873744;	MS1 mz matched	1195.48	339.27	0.0231094	0.0224704	0.541244	0.708669	0.807101	1.02844	0.0404566
