# Supplementary material for: The effects of Clostridium butyricum on Ira rabbit growth performance, cecal microbiota and plasma metabolome
Source: Front Microbiol. 2022 Sep 29;13:974337. doi: 10.3389/fmicb.2022.974337 (PMC9563143; doi:10.3389/fmicb.2022.974337)
Supplement: Supplementary file 3 [file Table_3.XLSX]

## Sheet: Table S3
Supplementary Table 3. NEG-statistical analysis results of metabolites in the plasma metabolomes of Ira rabbits
id	MS2 name	MS2 score	MS1 name	MS1 ppm	type	mz	rt	MEAN G1	MEAN K1	VIP	P-VALUE	Q-VALUE	FOLD CHANGE	LOG_FOLDCHANGE
27	Imidazole	0.7686			MS2 forward	67.0308	260.498	0.538941	0.597699	0.913878	0.251724	0.525398	0.901693	-0.149291
39	Dihydroxyacetone	0.9957			MS2 forward	71.014	278.454	0.337657	0.431419	1.51282	0.0581011	0.347606	0.782665	-0.353534
54					Unmapped	73.0301	220.999	0.310635	0.237457	0.310823	0.479201	0.609244	1.30817	0.387552
55	Propionic acid	0.998			MS2 forward	73.0277	23.8295	0.231514	0.189138	0.601194	0.459109	0.602149	1.22405	0.291657
56	Glycine	0.9611			MS2 forward	74.0253	333.233	0.581897	0.768208	0.871789	0.138714	0.455209	0.757473	-0.400734
57					Unmapped	74.0251	169.715	0.300713	0.209543	0.351716	0.513225	0.620317	1.43509	0.52114
71					Unmapped	76.9702	22.765	1.35345	2.03406	0.638551	0.350694	0.560499	0.665395	-0.587718
142					Unmapped	85.0297	402.881	0.125435	0.169188	1.83644	0.00579431	0.178066	0.741396	-0.431683
148	Pyruvate	0.3743			MS2 reverse	87.009	206.191	0.280076	0.285558	0.207648	0.792749	0.703453	0.980801	-0.0279672
160	L-Alanine	0.9215			MS2 forward	88.0411	318.152	1.15849	1.40522	1.99443	0.00755597	0.193175	0.824417	-0.278554
164	Oxalate	0.5			MS2 reverse	88.9881	394.151	0.0937061	0.0877386	0.400729	0.683363	0.671575	1.06801	0.0949299
166	DL-lactate	0.9806			MS2 forward	89.0248	278.452	2.40002	3.94295	1.10505	0.242553	0.521498	0.608688	-0.716226
184					Unmapped	92.026	152.489	1.53	1.2611	1.23667	0.1362	0.45286	1.21323	0.27885
197	Phenol	0.9879			MS2 forward	93.0356	37.869	4.82991	6.55244	0.815301	0.384868	0.572214	0.737116	-0.440036
232					Unmapped	97.0048	165.872	1.00923	1.04946	0.49143	0.537574	0.627593	0.961663	-0.0563972
264					Unmapped	101.061	44.3875	0.51202	0.415993	0.941091	0.129226	0.446004	1.23084	0.299641
265					Unmapped	101.061	92.92	0.505242	0.456886	0.589688	0.428768	0.590542	1.10584	0.145141
271					Unmapped	102.02	256.686	0.10524	0.150642	0.417309	0.285041	0.537831	0.698607	-0.517447
276			(S)-b-aminoisobutyric acid;3-Aminoisobutanoic acid;Butyl nitrite;2-Aminoisobutyric acid;Gamma-Aminobutyric acid;Dimethylglycine;(R)-b-aminoisobutyric acid;D-Alpha-aminobutyric acid;O-Acetylethanolamine;L-Alpha-aminobutyric acid;N-Ethylglycine;Unknown;3-Aminobutanoic acid;4-Aminobutanoate;4-Aminobutanoic acid;4-Aminobutyrate;4-Aminobutyric acid;gamma-Aminobutyric acid;GABA;N,N-Dimethylglycine;Dime…	-3.18736067208276;-3.18736067208276;-3.18736067208276;-3.18736067208276;-3.18736067208276;-3.18736067208276;-3.18736067208276;-3.18736067208276;-3.18736067208276;-3.18736067208276;-3.18736067208276;-3.18736067208276;-3.18736067208276;-2.91083246893655;-2.	MS1 mz matched	102.056	363.896	0.353949	0.357643	0.229453	0.899512	0.729116	0.989671	-0.0149784
284	Malonic acid	0.9596			MS2 forward	103.004	362.663	0.087667	0.0998685	1.25624	0.239838	0.520298	0.877824	-0.187997
289	2-hydroxy-butanoic acid	0.9361			MS2 forward	103.04	177.645	1.05976	1.31494	1.19666	0.159446	0.472479	0.805935	-0.311265
295	L-Serine	0.8334			MS2 forward	104.036	346.454	0.474267	0.48748	0.438734	0.766094	0.696269	0.972896	-0.0396425
299	Glyceric acid	0.8358			MS2 forward	105.019	288.411	0.169243	0.172341	0.18885	0.877717	0.724244	0.982025	-0.026169
319	p-Cresol	0.9695			MS2 forward	107.049	23.489	5.073	1.40834	0.122099	0.432443	0.592009	3.60212	1.84885
326					Unmapped	108.02	193.526	0.221805	0.252526	1.43619	0.0496626	0.337511	0.878347	-0.187137
329					Unmapped	108.046	39.867	0.126043	0.305471	0.909522	0.198486	0.499017	0.412617	-1.27713
336	Pyrocatechol	0.9902			MS2 forward	109.029	22.6755	6.15999	8.43022	1.00607	0.210031	0.50555	0.730703	-0.452642
360	Uracil	0.9995			MS2 forward	111.021	81.3005	11.8142	10.2332	1.44326	0.0735453	0.37918	1.15449	0.207256
372					Unmapped	111.947	392.911	0.7503	0.78586	1.12709	0.264273	0.530379	0.95475	-0.0668057
380	Creatinine	0.9473			MS2 forward	112.052	152.246	0.804812	0.83333	0.657716	0.59321	0.643474	0.965778	-0.0502361
382			Hydroxidodioxidosulfidosulfate;Thiosulfuric acid	4.0783000147518;4.38810122461529	MS1 mz matched	112.937	377.678	0.0952706	0.066955	1.0446	0.110707	0.428307	1.4229	0.508839
387					Unmapped	112.985	28.238	56.0917	61.915	1.76896	0.0396578	0.323792	0.905946	-0.142504
389			Monoethyl malonic acid;2-Hydroxy-4-oxopentanoic acid;Glutaric acid;Ethylmalonic acid;2-Acetolactate ;2-Deoxy-L-ribono-1,4-lactone;Methylsuccinic acid;2-C-Methyl-1,4-erythrono-D-lactone;(S)-2-Acetolactate;Dimethylmalonic acid;Pteridine	5.61411177992519;5.61411177992519;5.61411177992519;5.61411177992519;5.61411177992519;5.61411177992519;5.61411177992519;5.61411177992519;5.61411177992519;5.61411177992519;-4.54395366372544	MS1 mz matched	113.024	278.454	1.28306	1.54968	1.2673	0.0955351	0.411548	0.827953	-0.272378
416	Maleamic acid	0.9034			MS2 forward	114.019	346.423	0.0960219	0.106307	0.984681	0.163379	0.475384	0.903249	-0.146804
418					Unmapped	114.032	165.798	3.52659	3.70828	0.567286	0.481069	0.609882	0.951004	-0.072476
421	L-Proline	0.9706			MS2 forward	114.056	359.763	0.0314266	0.0406336	1.57591	0.0457427	0.332723	0.773415	-0.370686
425					Unmapped	114.981	315.835	0.520328	0.569929	0.884375	0.280268	0.536198	0.912969	-0.131362
428	Maleic acid	0.4999			MS2 reverse	115.004	180.409	0.106685	0.130007	0.973626	0.219277	0.510459	0.820612	-0.285227
431					Unmapped	115.021	206.262	0.783522	0.842044	1.43116	0.101885	0.419004	0.9305	-0.103922
436	alpha-ketoisovaleric acid	0.9677			MS2 forward	115.04	77.081	2.98373	2.74585	0.57802	0.563133	0.634837	1.08663	0.119863
454					Unmapped	116.036	359.346	0.688277	0.957267	1.33847	0.0855689	0.398304	0.719002	-0.475932
456					Unmapped	116.035	226.092	0.0568987	0.096828	0.597707	0.16975	0.480133	0.587627	-0.767027
462	Indole	0.7069			MS2 forward	116.05	233.649	0.0920054	0.111731	1.57401	0.0424293	0.328116	0.823456	-0.280236
467	L-Valine	0.8255			MS2 forward	116.072	272.32	1.71981	2.01542	1.24264	0.237867	0.519413	0.853328	-0.228828
470					Unmapped	116.96	315.743	0.402863	0.43086	0.926176	0.284384	0.537608	0.935022	-0.0969275
473	Succinate	0.9694			MS2 forward	117.02	353.389	0.668537	0.820862	1.23937	0.193346	0.495953	0.814434	-0.296131
478	2-Hydroxy-3-methylbutyric acid	0.6056			MS2 forward	117.056	157.242	0.10212	0.113968	0.492515	0.599343	0.645163	0.896041	-0.158363
481	2-Methyl-3-hydroxybutyric acid	0.7584			MS2 forward	117.056	136.082	0.0451631	0.0447641	0.00389063	0.944816	0.738711	1.00891	0.012802
488	L-Threonine	0.9722			MS2 forward	118.051	323.673	1.04108	1.23742	1.43067	0.126958	0.443706	0.841327	-0.249261
504			Purine;Purine;Purine base	-4.96569595848402;-4.99818399307832	MS1 mz matched	119.035	278.452	1.34164	1.67531	1.03507	0.186935	0.491954	0.80083	-0.320432
509	2-(4-Hydroxyphenyl)ethanol	0.31265			MS2 reverse	119.049	23.287	0.479124	0.286695	0.501464	0.441665	0.595615	1.6712	0.740883
511			Hydroxypropanedioic acid;Hydroxymalote;Tartronic acid;Hydroxymalonic acid;2-Hydroxymalote;2-Hydroxymalonic acid;2-Tartronic acid	0.832910631215655;0.832910631215655	MS1 mz matched	119.05	139.331	0.303492	0.492322	0.51131	0.549343	0.630935	0.616451	-0.697942
529			Dimethylarsinous acid;Dimethylarsinous acid	-10.719847866411;-10.719847866411	MS1 mz matched	120.997	58.672	1.88724	2.1554	0.726355	0.550816	0.63135	0.875589	-0.191674
534	Benzoic acid	0.45195			MS2 reverse	121.029	178.379	0.159577	0.181543	0.762543	0.45539	0.600786	0.879003	-0.18606
573	Taurine	0.9989			MS2 forward	124.008	268.541	2.97236	3.31513	0.536185	0.547978	0.630553	0.896603	-0.157458
587	Thymine	0.9975			MS2 forward	125.036	95.081	0.660268	0.602583	0.50877	0.466212	0.604708	1.09573	0.131892
605	5-Amino-4-carbamoylimidazole (AICA)	0.4146			MS2 reverse	126.056	271.592	0.0631519	0.0679646	0.424616	0.665536	0.665718	0.929189	-0.105957
625					Unmapped	127.076	74.8075	0.144988	0.158355	0.65496	0.314385	0.546958	0.915592	-0.127224
636	L-Pyroglutamic acid	0.8738			MS2 forward	128.036	269.033	18.7413	19.9735	1.13712	0.226613	0.51413	0.938308	-0.0918664
637	Ammelide	0.4278			MS2 reverse	128.036	363.863	0.690906	0.690265	0.062618	0.990126	0.747651	1.00093	0.00133962
648	L-Pipecolic acid	0.49985			MS2 reverse	128.072	280.832	0.174769	0.163187	0.366889	0.691175	0.674077	1.07097	0.098918
660			Methyl hydrogen fumarate;Itaconic acid;Gamma-delta-Dioxovaleric acid;2,5-Dioxopentanoate;Citraconic acid;Glutaconic acid;Mesaconic acid;2-Pentendioate;2-Hydroxyglutaric acid lactone;2,5-Dioxopentanoate;2-Oxoglutarate semialdehyde;Itacote;Itaconic acid;Methylenesuccinic acid;Mesacote;2-Methylfumarate;Mesaconic acid;Methylfumaric acid;(E)-2-Methyl-2-butenedioic acid;Acetylpyruvate;Acetylpyruvic aci…	10.7001175675094;10.7001175675094;10.7001175675094;10.7001175675094;10.7001175675094;10.7001175675094;10.7001175675094;10.7001175675094;10.7001175675094;10.7670276696432;10.7670276696432;10.7670276696432;10.7670276696432;10.7670276696432;10.7670276696432;10.7670276696432	MS1 mz matched	129.02	402.897	0.312579	0.426259	1.77516	0.00791212	0.195632	0.733307	-0.447511
662	Cyanuric acid	0.7557			MS2 forward	129.019	175.481	0.0579326	0.063725	0.310416	0.554722	0.632443	0.909103	-0.137484
667	ketoisocaproic acid	0.762			MS2 forward	129.056	44.308	27.8966	27.9008	0.00120954	0.99929	0.749385	0.999848	-0.000218708
684	N-Acetyl-L-alanine	0.9685			MS2 forward	130.051	228.671	0.0285883	0.042037	1.33142	0.0712169	0.37499	0.680075	-0.556235
685	Hydroxyproline	0.6846			MS2 forward	130.051	357.957	0.167668	0.236214	1.98281	0.0257205	0.291879	0.709812	-0.494491
691	L-Leucine	0.6798			MS2 forward	130.088	238.191	3.23371	3.55851	0.610689	0.647579	0.659604	0.908725	-0.138084
694					Unmapped	130.889	149.739	0.789182	0.798348	0.0419286	0.954326	0.740639	0.988519	-0.016659
699	Pyruvaldehyde	0.49425			MS2 reverse	131.035	278.449	0.300312	0.302125	0.207547	0.96464	0.742699	0.994001	-0.00868097
701	D-Xylulose	0.3256			MS2 reverse	131.035	95.7865	0.104178	0.171575	1.53999	0.142921	0.459007	0.607188	-0.719785
703	L-Asparagine	0.9822			MS2 forward	131.046	346.644	0.368579	0.45657	1.92853	0.00915404	0.203068	0.807278	-0.308863
707	Hydroxyisocaproic acid	0.8521			MS2 forward	131.071	140.828	0.127238	0.144321	1.0191	0.245818	0.522913	0.881635	-0.181747
709					Unmapped	131.083	491.728	0.56083	0.574966	0.100492	0.844143	0.716387	0.975414	-0.035913
710					Unmapped	131.083	360.318	1.76258	1.71817	0.488974	0.8669	0.721761	1.02585	0.0368211
718	D-Aspartic acid	0.64			MS2 forward	132.03	371.556	0.0992877	0.109472	1.11185	0.235163	0.518181	0.906969	-0.140875
721					Unmapped	132.044	25.805	0.178992	0.164262	0.0544183	0.822187	0.711002	1.08967	0.12389
740	L-Malic acid	0.664			MS2 forward	133.014	409.37	0.585966	0.968233	1.65988	0.0361823	0.317636	0.605192	-0.724536
758	Adenine	0.9128			MS2 forward	134.047	143.871	0.130231	0.128291	0.0141734	0.881157	0.725025	1.01512	0.0216437
759			Methyl 2-propenyl selenide;2-Phenylacetamide;alpha-Phenylacetamide;Acetanilide;N-Phenylacetamide;N-Acetylarylamine;N-Benzylformamide;(Z)-Phenylacetaldehyde oxime;Z-Phenylacetaldoxime;(E)-Phenylacetaldoxime;(E)-Phenylacetaldehyde oxime	0;11.8458499545139;11.8458499545139;11.8458499545139;11.8458499545139;11.8458499545139	MS1 mz matched	134.062	173.355	1.16166	1.385	0.816273	0.503533	0.617276	0.838742	-0.253701
779					Unmapped	135.008	23.932	0.610685	0.749656	0.681447	0.516068	0.621193	0.81462	-0.295801
783	L-Threonate	0.9401			MS2 forward	135.03	349.216	0.208067	0.180953	0.637237	0.757891	0.693988	1.14984	0.201431
784	Hypoxanthine	0.9357			MS2 forward	135.032	152.495	19.29	16.2056	1.00726	0.226865	0.514253	1.19033	0.251366
787	2-Methylbenzoic acid	0.49995			MS2 reverse	135.045	176.294	0.080356	0.0853643	0.646845	0.515461	0.621006	0.94133	-0.0872275
789	Propylene glycol	0.36365			MS2 reverse	135.066	120.01	0.0455763	0.0557229	1.04408	0.223963	0.512826	0.81791	-0.289986
806	Anthranilic acid (Vitamin L1)	0.9817			MS2 forward	136.04	94.62	0.570017	0.612954	1.03151	0.183652	0.489824	0.929951	-0.104774
828	Salicylic acid	1			MS2 forward	137.025	37.847	9.35804	13.0221	0.912494	0.340661	0.556718	0.718627	-0.476686
830	L-Cysteine	0.42085			MS2 reverse	137.036	136.343	0.166477	0.134604	1.06183	0.321202	0.548879	1.23679	0.306605
838					Unmapped	137.94	30.704	0.101269	0.141354	0.386386	0.475614	0.60801	0.71642	-0.481122
847			Benzoic acid;4-Hydroxybenzaldehyde;3-(2-Furanyl)-2-propenal;2-Hydroxybenzaldehyde;Benzoate;Benzoic acid;Benzenecarboxylic acid;Phenylformic acid;Dracylic acid;Aromatic acid;Aromatic carboxylic acid;4-Hydroxybenzaldehyde;p-Hydroxybenzaldehyde;3-Hydroxybenzaldehyde;Salicylaldehyde;o-Hydroxybenzaldehyde;2-Hydroxybenzaldehyde;Tropolone	-22.775101192111;-22.775101192111;-22.775101192111;-22.775101192111;-22.9438988894618;-22.9438988894618;-22.9438988894618;-22.9438988894618;-22.9438988894618;-22.9438988894618	MS1 mz matched	138.056	40.518	0.745367	0.790357	0.401107	0.630762	0.654258	0.943077	-0.0845533
863			3-Chloro-D-alanine;3-Chloro-L-alanine	10.568358173044;10.568358173044	MS1 mz matched	139.026	256.991	0.167712	0.190787	0.79661	0.453801	0.600199	0.879051	-0.185981
864	3-Aminopropanesulphonic Acid	0.9881			MS2 forward	139.029	37.364	0.0609933	0.0798877	0.712822	0.406509	0.581259	0.763488	-0.389322
891					Unmapped	140.986	56.146	0.239189	0.180683	0.340669	0.525262	0.623977	1.32381	0.404691
895	2-Oxoadipic acid	0.9682			MS2 forward	141.017	338.903	201.979	209.933	1.18407	0.191611	0.494891	0.962113	-0.0557225
925					Unmapped	142.051	253.686	0.128041	0.147748	0.664504	0.395782	0.576527	0.866622	-0.206525
947	Erythritol	0.7442			MS2 forward	143.035	278.432	0.564085	0.700166	1.85615	0.0276526	0.297713	0.805644	-0.311786
948	D-Threitol	0.41125			MS2 reverse	143.035	127.585	0.0757605	0.0703908	0.226576	0.833055	0.713693	1.07628	0.106058
959	Caprylic acid	0.49715			MS2 reverse	143.108	45.461	0.510685	0.617225	1.72383	0.0135319	0.235038	0.827389	-0.273363
978			1H-Indole-3-carboxaldehyde;3-Methyleneoxindole;Isocarbostyril;1(2H)-Isoquinolinone;Isoquinolin-1(2H)-one;Quinolin-2-ol;2-Quinolone;2-Hydroxyquinoline;2-Quinolinol;4-Hydroxyquinoline;Quinolin-4-ol;2(1H)-Quinolinone;Quinolin-2(1H)-one;Indole-3-carboxaldehyde;Indole-3-carbaldehyde;8-Hydroxyquinoline;Oxyquinoline	-12.1604025500025;-12.4092744159569;-12.4092744159569;-12.4092744159569;-12.4092744159569;-12.4092744159569;-12.4092744159569;-12.4092744159569	MS1 mz matched	144.046	172.217	1.46364	2.13099	0.950907	0.314492	0.546989	0.686838	-0.541958
984					Unmapped	144.066	188.205	0.0770956	0.124798	1.12517	0.0689876	0.370809	0.617763	-0.694875
1004	alpha-ketoglutarate	0.32065			MS2 reverse	145.014	307.405	0.0871717	0.131138	0.42329	0.431236	0.591529	0.664732	-0.589155
1007	Adipic acid	0.3431			MS2 reverse	145.049	172.341	0.156227	0.215178	0.96556	0.304409	0.544019	0.726035	-0.461889
1008	Monomethyl glutaric acid	0.45155			MS2 reverse	145.05	277.881	0.084902	0.0913606	0.37142	0.805185	0.70669	0.929307	-0.105773
1009	L-Glutamine	0.9123			MS2 forward	145.062	343.805	4.83954	5.43977	1.26687	0.199154	0.499406	0.88966	-0.168675
1013			Oxoglutaric acid;3-Oxoglutaric acid;2-Oxoglutarate;Oxoglutaric acid;2-Ketoglutaric acid;alpha-Ketoglutaric acid;Oxaloacetate 4-methyl ester;5-Hydroxy-2,4-dioxopentanoate;Methyloxaloacetate;Dehydro-D-arabinono-1,4-lactone;(5R)-3,4-Dihydroxy-5-(hydroxymethyl)furan-2(5H)-one	1.14580545543964;1.14580545543964;1.14580545543964;1.14580545543964;1.14580545543964;1.14580545543964;1.14580545543964	MS1 mz matched	145.098	499.815	0.292752	0.317242	0.55953	0.493231	0.613946	0.922805	-0.115902
1019	L-Glutamate	0.9894			MS2 forward	146.046	269.938	0.201919	0.285246	1.45742	0.111639	0.429226	0.707875	-0.498433
1042	(S)-2-Hydroxyglutarate	0.41875			MS2 reverse	147.03	363.402	0.122116	0.145616	1.51613	0.0455223	0.332433	0.838615	-0.25392
1045			1-Phenyl-1,2-propanedione;Cinnamic acid;(E)-3-(2-Hydroxyphenyl)-2-propenal;3,4-Dihydro-2H-1-benzopyran-2-one;Di-2-furanylmethane;(E)-3-(4-Hydroxyphenyl)-2-propenal;trans-Cinnamic acid;trans-Cinmate;trans-Cinmic acid;(E)-Cinmate;(2E)-3-Phenylprop-2-enoate;Dihydrocoumarin;3,4-Dihydrocoumarin;4-Hydroxycinmyl aldehyde;p-Coumaraldehyde;3-Hydroxy-1-indanone;3-Isochromanone;1,4-Dihydro-3H-2-benzopyran-3…	-9.65536333870439;-9.65536333870439;-9.65536333870439;-9.65536333870439;-9.65536333870439;-9.65536333870439;-9.65536333870439;-9.4561114849746;-9.4561114849746;-9.4561114849746;-9.4561114849746;-9.4561114849746;-9.4561114849746;-9.4561114849746	MS1 mz matched	147.045	232.036	0.20318	0.282329	1.39451	0.161731	0.47418	0.719656	-0.47462
1046	trans-cinnamate	0.3056			MS2 reverse	147.045	102.507	0.117055	0.306322	1.00306	0.304722	0.544114	0.382131	-1.38786
1055	L-Methionine	0.9992			MS2 forward	148.044	256.596	0.208004	0.223993	0.687882	0.621629	0.651431	0.928618	-0.106842
1058	D-Arabinono-1,4-lactone	0.4414			MS2 reverse	148.04	95.7865	0.145428	0.148046	0.190382	0.865418	0.721417	0.982316	-0.0257411
1063	Sarcosine	0.49425			MS2 reverse	148.062	353.339	0.103034	0.101868	0.0704541	0.892801	0.727634	1.01145	0.0164203
1064	Synephrine	0.30585			MS2 reverse	148.077	166.683	0.0546083	0.0940501	0.925712	0.12328	0.439932	0.58063	-0.784309
1079	L-Arabinose	0.6815			MS2 forward	149.045	303.546	0.590654	0.64322	0.222846	0.634324	0.655345	0.918276	-0.123
1080	D-Ribose	0.49675			MS2 reverse	149.047	136.178	0.164693	0.173581	0.653555	0.501675	0.616683	0.948797	-0.0758279
1081	3-Phenylpropanoic acid	0.7979			MS2 forward	149.061	95.433	5.03561	32.4508	0.867126	0.361542	0.564404	0.155177	-2.68802
1085					Unmapped	149.082	108.962	0.12743	0.527292	1.07333	0.281373	0.53658	0.241669	-2.04889
1086	Thymol	0.6334			MS2 forward	149.097	31.396	0.053949	0.0532151	0.131264	0.896689	0.728495	1.01379	0.0197602
1091			Pyroglutamic acid;1-Pyrroline-4-hydroxy-2-carboxylate;N-Acryloylglycine;Pyrroline hydroxycarboxylic acid;dimethadione;5-Oxoprolinate;Pyrrolidonecarboxylic acid;4-Oxoproline;4-Oxo-L-proline;Pidolic acid;5-Oxoproline;Pyroglutamic acid;5-Pyrrolidone-2-carboxylic acid;Pyroglutamate;5-Oxo-L-proline;L-Pyroglutamic acid;L-5-Pyrrolidone-2-carboxylic acid;5-Oxo-D-proline;D-Pyroglutamic acid;D-5-Pyrrolidon…	3.15322243785213;3.15322243785213;3.15322243785213;3.15322243785213;3.15322243785213;3.15322243785213;3.15322243785213;3.09975155501577;3.09975155501577;3.09975155501577;3.09975155501577;3.09975155501577	MS1 mz matched	150.017	344.435	0.0621031	0.0688233	1.17127	0.193154	0.495836	0.902357	-0.14823
1099			Hypotaurocyamine	3.567231522	MS1 mz matched	150.042	205.071	0.336906	0.234915	1.75269	0.00884616	0.201371	1.43416	0.520204
1104					Unmapped	150.056	152.724	0.119908	0.0856799	0.771857	0.27687	0.535008	1.39949	0.484901
1116			Ureidoacrylate;(Z)-3-Ureidoacrylate	-13.84212898	MS1 mz matched	151.007	71.161	0.297097	0.721642	1.82724	0.0180979	0.261044	0.411696	-1.28035
1120	Xanthine	0.9946			MS2 forward	151.027	193.526	3.86961	4.44635	1.53047	0.0320526	0.308999	0.870289	-0.200434
1122	p-Hydroxyphenylacetic acid	0.6185			MS2 forward	151.04	178.937	0.0784776	0.0792963	0.279582	0.953758	0.740525	0.989676	-0.014972
1128	Ribitol	0.8882			MS2 forward	151.061	221.412	0.0928513	0.097612	0.2483	0.691112	0.674057	0.951228	-0.0721363
1130					Unmapped	151.076	21.947	0.16861	0.181321	0.58513	0.763615	0.695583	0.929898	-0.104855
1135					Unmapped	152.002	173.648	0.53726	0.920526	0.428237	0.320003	0.548546	0.583645	-0.776837
1151	Glycerol 3-phosphate	0.9994			MS2 forward	152.996	246.586	0.195525	0.212413	1.12115	0.1642	0.475977	0.920492	-0.119523
1154	3,4-Dihydroxybenzoate (Protocatechuic acid)	0.3877			MS2 reverse	153.019	23.992	7.39137	8.96319	0.645663	0.546898	0.63025	0.824635	-0.278172
1156	Gentisic acid	0.9884			MS2 forward	153.019	175.183	0.0640466	0.0802915	0.484412	0.364105	0.5653	0.797675	-0.326127
1160			Imidazol-5-yl-pyruvate;3-(Imidazol-5-yl)pyruvate;Imidazole pyruvate;Imidazole pyruvic acid;3-Imidazole-2-oxopropanoate;2-Amino-4-nitrophenol;2-Amino-5-nitrophenol;4-Amino-2-nitrophenol	-18.1773564670989;-18.1773564670989;-18.1773564670989;-18.1773564670989;-18.1773564670989	MS1 mz matched	153.028	346.401	0.117738	0.139635	1.56344	0.0420386	0.327535	0.843178	-0.24609
1178					Unmapped	154.062	278.476	5.33829	6.31227	1.18907	0.142102	0.458281	0.845701	-0.241781
1179			(E)-Urocanic acid;Nicotinamide N-oxide;5-Oxo-2(5H)-isoxazolepropanenitrile;Urocanic acid;Urocate;Urocanic acid;4-Nitroaniline;p-Nitroaniline;4-Nitrobenzeneamine;para-Benzoquinone dioxime	0.525923358605696;0.525923358605696;0.525923358605696;0.525923358605696;0.724412483389726;0.724412483389726;0.724412483389726	MS1 mz matched	154.063	259.921	2.53875	2.75363	0.814314	0.336886	0.555251	0.921966	-0.117215
1182	L-Histidine	0.967			MS2 forward	154.062	385.464	0.751888	0.731761	0.32192	0.759466	0.694428	1.0275	0.0391452
1190			Bromobenzene	-9.618004905	MS1 mz matched	154.948	97.064	0.508831	0.408048	1.2552	0.154241	0.468466	1.24699	0.318449
1192					Unmapped	154.973	28.1905	0.34375	0.362629	0.516442	0.565767	0.635613	0.947939	-0.0771335
1193			2-Phosphonatoglycolate;Phosphoglycolic acid;2-Phosphoglycolate;Phosphoglycolic acid	10.0780617429178;10.0780617429178;9.91393900847258	MS1 mz matched	154.984	43.6695	1.13196	2.19946	1.35571	0.174959	0.483899	0.514654	-0.958326
1195	3-Hydroxyisovaleric acid	0.6014			MS2 forward	155.01	207.478	0.0273324	0.0316462	0.714122	0.539723	0.628211	0.863688	-0.211418
1210					Unmapped	155.911	147.239	0.34166	0.326947	0.295693	0.810518	0.708056	1.045	0.063505
1222					Unmapped	156.028	335.163	1.63139	1.65553	0.0734739	0.891515	0.727349	0.985422	-0.0211861
1244					Unmapped	156.927	393.209	0.181507	0.190577	0.809444	0.432875	0.592181	0.952409	-0.0703462
1248					Unmapped	156.992	315.497	1.82039	2.07789	0.858637	0.31004	0.545698	0.876077	-0.190871
1250			1,2,3-Propanetricarboxylic acid;Ascorbic acid;D-Glucurono-6,3-lactone;Ascorbate;Ascorbic acid;L-Ascorbate;L-Ascorbic acid;Vitamin C;D-Glucuronolactone;Glucurone;D-Glucurono-3,6-lactone;D-Glucurone;2-Hydroxy-3-oxoadipate;L-xylo-Hexulonolactone;L-xylo-Hex-2-ulono-1,4-lactone;D-Glucurono-6,2-lactone;5-Dehydro-4-deoxy-D-glucurote;4-Deoxy-L-threo-5-hexosulose urote;(4S)-4,6-Dihydroxy-2,5-dioxohexanoat…	10.8616560862719;10.8616560862719;10.8616560862719;10.7934859606731;10.7934859606731;10.7934859606731;10.7934859606731;10.7934859606731;10.7934859606731;10.7934859606731;10.7934859606731;10.7934859606731;10.7934859606731;10.7934859606731;10.7934859606731;10.7934859606731	MS1 mz matched	157.014	414.586	0.0941186	0.0972581	0.162756	0.955023	0.74078	0.967719	-0.0473392
1253	Allantoin	0.9743			MS2 forward	157.038	165.801	16.4372	17.0337	0.37759	0.623304	0.651954	0.964984	-0.0514235
1255	5,6,7,8-tetrahydro-2-Naphthoic Acid	0.9003			MS2 forward	157.062	326.372	0.0171819	0.0359198	1.34705	0.246631	0.523261	0.47834	-1.06389
1285	Methylthiouracil	0.5			MS2 reverse	158.04	165.872	0.609299	0.638839	0.597314	0.455365	0.600777	0.953759	-0.0683035
1290					Unmapped	158.061	33.4	0.776483	0.91923	0.934309	0.229214	0.515387	0.84471	-0.243472
1291	5-Hydroxymethyluracil	0.41695			MS2 reverse	158.061	140.031	0.537484	0.728009	1.34386	0.111741	0.429325	0.738293	-0.437735
1295	Isovalerylglycine	0.4968			MS2 reverse	158.082	174.17	0.107559	0.158234	0.96396	0.117126	0.434412	0.679744	-0.556937
1305					Unmapped	158.97	315.662	0.219909	0.241252	0.858816	0.327082	0.551322	0.911532	-0.133634
1307			6-Chlorobenzene-1,2,4-triol;6-Chlorohydroxyquinol;5-Chloro-1,2,4-trihydroxybenzene	1.87508555066286;1.87508555066286	MS1 mz matched	158.987	23.469	0.53684	0.743508	0.325386	0.480598	0.609722	0.722037	-0.469856
1318	3,3-Dimethylglutaric acid	0.47715			MS2 reverse	159.066	77.893	0.121864	0.175813	1.67102	0.0269027	0.295521	0.69315	-0.528761
1321			Hydralazine;Hydralazine	15.655796492339;15.6326819507453	MS1 mz matched	159.077	320.925	0.211891	0.194835	0.499147	0.536776	0.627363	1.08754	0.121069
1348	DL-2-Aminoadipic acid	0.3119			MS2 reverse	160.061	375.151	0.0596258	0.0677157	1.18356	0.15803	0.471407	0.880531	-0.183555
1349			4-Acetylimidazo[4,5-c]pyridine;	16.8155860985596;	MS1 mz matched	160.062	345.758	0.104085	0.160407	2.01012	0.0260061	0.292781	0.648883	-0.62397
1352					Unmapped	160.062	245.967	0.205697	0.22443	0.76938	0.517311	0.621573	0.916527	-0.12575
1368	D-Tagatose	0.6218			MS2 forward	161.046	278.449	1.61357	2.16847	2.26167	0.00094675	0.129141	0.744104	-0.426424
1369	3-Hydorxy-3-methylglutaric acid	0.4308			MS2 reverse	161.045	361.317	0.180814	0.22414	0.475335	0.436537	0.593624	0.806703	-0.30989
1388	Ethosuximide	0.37825			MS2 reverse	162.056	24.6565	0.482492	0.635011	0.55916	0.729591	0.685847	0.759816	-0.396278
1408			Pyrazinemethanethiol;2-(Methylthio)pyrazine;4-Chlorotoluene;Benzyl chloride	6.5947144308822;6.5947144308822;19.044052066394;19.044052066394	MS1 mz matched	162.982	36.551	0.388027	0.319868	0.222644	0.800801	0.705557	1.21308	0.278679
1413					Unmapped	163.04	274.149	0.166549	0.20856	1.31369	0.107659	0.42522	0.798566	-0.324516
1418			beta-L-fucose;3-Deoxyfructose;Alpha-L-fucose;Rhamnose;D-Fucose;1,5-Anhydrosorbitol;L-Rhamnulose;2-O-Methyl-D-xylose;L-Fucose;Beta-D-Fucose;L-Fuculose;2-Deoxygalactopyranose;L-Rhamnose;6-Deoxy-L-mannose;L-Mannomethylose;L-Rhamnopyranose;2-Deoxy-D-glucose;2-Deoxy-D-arabino-hexose;D-arabino-2-Deoxyhexose;L-Rhamnulose;6-Deoxy-L-fructose;6-Deoxy-D-galactose;D-Fucose;6-Deoxy-L-galactose;L-Fucose;D-Rham…	-2.88599015945766;-2.88599015945766;-2.88599015945766;-2.88599015945766;-2.88599015945766;-2.88599015945766;-2.88599015945766;-2.88599015945766;-2.88599015945766;-2.88599015945766;-2.88599015945766;-2.88599015945766;-3.04750759584062;-3.04750759584062;-3.	MS1 mz matched	163.061	203.217	0.0585025	0.064916	0.294514	0.454525	0.600467	0.901202	-0.150077
1435					Unmapped	164.018	41.8575	0.523291	1.03323	0.998893	0.255987	0.527134	0.506459	-0.981483
1445	L-Phenylalanine	0.9865			MS2 forward	164.072	232.04	1.3239	1.88981	1.4156	0.153441	0.467832	0.700545	-0.51345
1447			N,N-Dimethylhistidine;lpha,lpha-Dimethyl-L-histidine	6.553767105	MS1 mz matched	164.083	304.56	0.0588573	0.0957807	2.2323	0.00146924	0.131539	0.6145	-0.702514
1452			2-Pyrone-4,6-dicarboxylate;Chelidonic acid;4-Oxo-4H-pyran-2,6-dicarboxylic acid	-20.6520841212866;-20.6520841212866	MS1 mz matched	164.978	343.8	0.392007	0.459956	1.4274	0.117865	0.435081	0.852272	-0.230614
1458	1,2-Benzenedicarboxylic acid	0.8156			MS2 forward	165.019	244.587	0.0365876	0.0443228	1.54242	0.0408999	0.325788	0.825481	-0.276693
1465	3-(3-Hydroxyphenyl)propanoic acid	0.9776			MS2 forward	165.055	43.4645	0.205632	0.284446	0.947824	0.381487	0.571129	0.722923	-0.468086
1483			2-Keto-glutaramic acid;2-Oxoglutaramate;2-Oxoglutaramic acid;alpha-Ketoglutaramate;2-Ketoglutaramate;4-Oxoglutaramate;4-Ketoglutaramate	17.1838308553623;17.236921485807;17.236921485807	MS1 mz matched	166.018	245.189	0.182361	0.211848	0.792598	0.294584	0.540964	0.860808	-0.216237
1484			Thioguanine;Thioguanine	2.59898775766151;2.39482812908158	MS1 mz matched	166.018	327.027	0.165073	0.260179	1.46733	0.141811	0.458021	0.634458	-0.656403
1505	Uric acid	0.9898			MS2 forward	167.021	327.692	0.0256587	0.0251077	0.0423514	0.907057	0.730762	1.02194	0.0313163
1508	Quinone	0.5			MS2 reverse	167.035	25.519	0.139747	0.240684	1.36699	0.0925042	0.407734	0.580625	-0.784323
1511			Selenocysteine;Homogentisate;Homogentisic acid;2,5-Dihydroxyphenylacetic acid;2,5-Dihydroxyphenylacetate;3,4-Dihydroxyphenylacetate;3,4-Dihydroxyphenylacetic acid;Homoprotocatechuate;Orsellite;o-Orsellinic acid;2,4-Dihydroxy-6-methylbenzoic acid;2,4-Dihydroxy-6-methylbenzoate;4,6-Dihydroxy-o-toluic acid;(S)-4-Hydroxymandelate;(S)-2-Hydroxy-2-(4-hydroxyphenyl)acetate;L-4-Hydroxymandelate;L-p-Hydro…	-22.5177030646742;23.3030611934098;23.3030611934098;23.3030611934098;23.3030611934098;23.3030611934098;23.3030611934098;23.3030611934098;23.3030611934098;23.3030611934098;23.3030611934098;23.3030611934098;23.3030611934098;23.3030611934098;23.3030611934098	MS1 mz matched	167.046	198.63	0.0395356	0.027328	1.43187	0.158615	0.471852	1.44671	0.532772
1518			Uric acid;1,2-Dinitrobenzene;o-Dinitrobenzene	-16.8782043694182;2.75181878203557	MS1 mz matched	167.107	44.318	0.0879767	0.119538	1.52805	0.110398	0.427999	0.735971	-0.442279
1534	3-Guanidinopropanoate	0.8222			MS2 forward	168.018	318.603	0.368934	0.352475	0.385703	0.602797	0.646102	1.04669	0.06584
1536			O-Acetylserine;D-Glutamic acid;DL-Glutamate;L-4-Hydroxyglutamate semialdehyde;3-(Carboxymethylamino)propanoic acid;N-Methyl-D-aspartic acid;L-Glutamic acid;N-Acetylserine;L-Glutamate;L-Glutamic acid;L-Glutaminic acid;Glutamate;D-Glutamate;D-Glutamic acid;D-Glutaminic acid;D-2-Aminoglutaric acid;Glutamate;Glutaminic acid;2-Aminoglutaric acid;O-Acetyl-L-serine;O3-Acetyl-L-serine;L-threo-3-Methylasp…	5.72718065081843;5.72718065081843;5.72718065081843;5.72718065081843;5.72718065081843;5.72718065081843;5.72718065081843;5.72718065081843;5.44020803354252;5.44020803354252;5.44020803354252;5.44020803354252;5.44020803354252;5.44020803354252;5.44020803354252;5.44020803354252;5.44020803354252;5.44020803354252	MS1 mz matched	168.028	363.873	0.256884	0.253381	0.0769034	0.824284	0.711525	1.01382	0.0198086
1545	N1-Methyl-2-pyridone-5-carboxamide	0.4456			MS2 reverse	168.078	346.452	0.273949	0.294855	1.18683	0.214805	0.508126	0.929098	-0.106098
1558			2,3,4-Trihydroxybenzoic acid;Gallic acid;2,4,6-Trihydroxybenzoic acid;Gallate;Gallic acid;3,4,5-Trihydroxybenzoic acid;3,4,5-Trihydroxybenzoate;Pyrogallol-5-carboxylic acid	-8.95945389993066;-8.95945389993066;-8.95945389993066;-8.82241363588106	MS1 mz matched	169.017	37.838	0.349026	0.566391	1.31329	0.099211	0.415948	0.616228	-0.698463
1563			D-Glyceraldehyde 3-phosphate;Dihydroxyacetone phosphate;Imetit	23.3920467042253;23.3920467042253;-4.83351424710333	MS1 mz matched	169.062	228.667	0.0342207	0.0506783	0.573225	0.260537	0.528936	0.675254	-0.566498
1568			Cyclohexylethyl acetate;(±)-trans-Linalyl oxide;Lilac alcohol;2-Hydroxycineol;2-Exo-hydroxy-1,8-cineole;5-Decenoic acid;4-Hydroxy-2,6-dimethyl-7-octen-3-one;Citronellic acid;Menthone lactone;Isopentyl 3-methyl-2-butenoate;1-Cyclopropyl-4-methyl-1,3-cyclohexanediol;3-Methyl-2,4-nonanedione;2,6-Dimethyl-3,7-octadiene-2,6-diol;2-Methylbutyl 3-methyl-2-butenoate;(±)-6-Methyl-5-hepten-2-yl acetate;6-D…	1.88208264600394;1.88208264600394;1.88208264600394;1.88208264600394;1.88208264600394;1.88208264600394;1.88208264600394;1.88208264600394;1.88208264600394;1.88208264600394;1.88208264600394;1.88208264600394;1.88208264600394;1.88208264600394;1.88208264600394;1.88208264600394;1.88208264600394;1.88208264600394;1.88208264600394;1.88208264600394;1.88208264600394;1.88208264600394;1.88208264600394;1.882082…	MS1 mz matched	169.123	44.068	0.220003	0.246494	0.785958	0.399928	0.578377	0.892529	-0.164029
1582	Cytosine	0.3153			MS2 reverse	170.057	189.372	0.00837788	0.0133732	1.35485	0.0789044	0.388189	0.626467	-0.674689
1594					Unmapped	170.997	110.662	0.392249	0.321417	0.332266	0.582169	0.640368	1.22037	0.287324
1597			Allopurinol;Hypoxanthine;Hypoxanthine;Purine-6-ol	3.59604054101167;3.59604054101167;3.67543011712255	MS1 mz matched	171.008	152.451	0.239349	0.197755	1.20179	0.154436	0.46862	1.21033	0.275398
1608	Capric acid	0.49735			MS2 reverse	171.139	96.685	0.369406	0.356567	0.315431	0.58527	0.641249	1.03601	0.0510356
1639	Acetyl-DL-Leucine	0.7427			MS2 forward	172.098	173.882	0.0410759	0.0398938	0.413347	0.882343	0.725293	1.02963	0.042126
1646					Unmapped	172.959	564.739	7.2879	6.27974	0.717072	0.319538	0.548416	1.16054	0.214798
1647					Unmapped	172.958	96.991	0.38399	0.316561	1.17305	0.182167	0.488842	1.213	0.278585
1649			Phenol sulphate;Aryl sulfate;Phenol sulfate;Phenylsulfate;Phenol sulfate;p-Phenolsulfonic acid;p-Hydroxybenzenesulfonic acid;Phenolsulfonic acid;4-Sulfophenol	19.0840528874924;18.9656589388074;18.9656589388074;18.9656589388074	MS1 mz matched	172.992	23.31	12.9554	19.2292	0.566136	0.38038	0.57077	0.673733	-0.56975
1650	cis-Aconitate	0.9669			MS2 forward	173.009	402.881	0.198543	0.279196	1.75191	0.00813141	0.197067	0.711121	-0.491832
1651			4-Hydroxyphenyl acetate;Mandelic acid;p-Hydroxyphenylacetic acid;3',5'-Dihydroxyacetophenone;2',6'-Dihydroxyacetophenone;Phenoxyacetic acid;3,4-Dihydroxyphenylacetaldehyde;1-(2-Furanyl)-1,3-butanedione;Methyl 2-hydroxybenzoate;2',3'-Dihydroxyacetophenone;Methylparaben;2-(Hydroxymethyl)benzoic acid;2,4'-Dihydroxyacetophenone;2',5'-Dihydroxyacetophenone;4-Hydroxy-3-methylbenzoic acid;2',4'-Dihydrox…	-15.4169085549727;-15.4169085549727;-15.4169085549727;-15.4169085549727;-15.4169085549727;-15.4169085549727;-15.4169085549727;-15.4169085549727;-15.4169085549727;-15.4169085549727;-15.4169085549727;-15.4169085549727;-15.4169085549727;-15.4169085549727;-15	MS1 mz matched	173.009	43.065	0.114836	0.119479	0.254986	0.754933	0.693156	0.961145	-0.0571734
1654	4-Acetoxyphenol	0.5			MS2 reverse	173.026	255.439	0.0964682	0.13526	0.657926	0.360413	0.564006	0.713203	-0.487615
1657	Dihydrouracil	0.6713			MS2 forward	173.057	284.642	0.219479	0.321955	0.981991	0.158582	0.471827	0.681709	-0.552773
1660			Demethylated antipyrine;1H-Indole-3-acetamide;(Indol-3-yl)acetamide;Indole-3-acetamide;Indole-3-acetaldehyde oxime;Indole-3-acetaldoxime;3-Indoleacetaldoxime;(E)-Indol-3-ylacetaldoxime;Edaravone	21.1800008653821;21.1800008653821;21.2546810563297;21.2546810563297;21.2546810563297	MS1 mz matched	173.082	39.926	0.120201	0.196193	1.11691	0.154363	0.468562	0.612667	-0.706825
1661	Suberic acid	0.38545			MS2 reverse	173.082	265.839	0.0220566	0.0269115	1.31161	0.10556	0.423018	0.8196	-0.287008
1662	N2-Acetyl-L-ornithine	0.9038			MS2 forward	173.094	327.723	1.90577	2.02957	0.21283	0.677869	0.669792	0.939001	-0.0908022
1666	L-Arginine	0.6879			MS2 forward	173.104	492.185	0.515209	0.545763	0.333597	0.603098	0.646184	0.944016	-0.0831167
1680	N-Acetyl-L-aspartic acid	0.3774			MS2 reverse	174.041	359.211	0.0447359	0.0624674	1.81759	0.015161	0.244694	0.716148	-0.481669
1685	Succinylacetone	0.3558			MS2 reverse	174.077	273.497	0.0997188	0.125586	1.29089	0.17678	0.485176	0.794031	-0.332734
1687	L-Citrulline	0.9751			MS2 forward	174.088	360.341	0.77346	0.726782	0.629081	0.700624	0.677053	1.06423	0.0898055
1695					Unmapped	174.937	392.921	1.14024	1.24923	1.8351	0.0323182	0.309605	0.91276	-0.131693
1700	Urocanic acid	0.991			MS2 forward	174.992	138.627	0.092353	0.109372	1.57745	0.0502704	0.338198	0.844393	-0.244013
1708	Allantoate/Allantoic acid	0.9741			MS2 forward	175.047	327.019	0.0190041	0.0201134	0.109509	0.700426	0.676991	0.944846	-0.0818494
1710	Levulinic acid	0.41805			MS2 reverse	175.062	43.4785	0.031489	0.0506889	1.02628	0.133835	0.450592	0.621221	-0.686821
1733			alpha-[3-(Nitrosoamino)propyl]-3-pyridinemethanol	6.150666732	MS1 mz matched	176.083	304.562	0.0648644	0.109302	2.26322	0.00166754	0.132068	0.593441	-0.752823
1755	2-Dehydro-3-deoxy-D-gluconate	0.7624			MS2 forward	177.04	279.666	0.175379	0.249898	1.55882	0.0530195	0.341139	0.701803	-0.510863
1757	L-Gulonic gamma-lactone	0.7891			MS2 forward	177.04	325.228	0.0878471	0.0957437	1.02942	0.20679	0.503749	0.917523	-0.124183
1761	Beta-Alanine	0.3461			MS2 reverse	177.092	44.316	0.120193	0.106506	0.667202	0.510361	0.619427	1.1285	0.17441
1772	Hippuric acid	0.9779			MS2 forward	178.052	173.55	8.25264	10.0538	0.887472	0.463479	0.60373	0.82085	-0.28481
1774	Cyclohexylsulfamate	0.9766			MS2 forward	178.055	46.996	26.5796	18.8468	0.741865	0.202817	0.501505	1.4103	0.496001
1790	Caffeic Acid	0.48335			MS2 reverse	179.035	178.124	0.0376494	0.0469969	0.554732	0.419865	0.586912	0.801105	-0.319936
1792	myo-Inositol	0.9462			MS2 forward	179.056	362.443	0.869606	0.983725	0.990027	0.239229	0.520026	0.883993	-0.177893
1793	D-Fructose	0.9507			MS2 forward	179.054	173.744	0.741142	0.885522	0.809701	0.463706	0.603812	0.836955	-0.256778
1818			Thiazolylethylamine;2-(2-Aminoethyl)thiazole	24.99203379	MS1 mz matched	180.034	277.866	1.72526	1.95377	0.966279	0.296767	0.541657	0.883039	-0.179451
1819	Acamprosate	0.8929			MS2 forward	180.032	36.688	0.215696	0.125036	0.926972	0.28249	0.536964	1.72507	0.786654
1823	Nicotinuric acid	0.4984			MS2 reverse	180.056	174.456	0.068483	0.0779904	0.707012	0.571143	0.637182	0.878095	-0.18755
1824	L-Tyrosine	0.8687			MS2 forward	180.066	273.541	4.03098	5.17038	2.05723	0.0117812	0.222875	0.77963	-0.359138
1828			Ferric oxide;Hematite	2.50227394134956;2.50227394134956	MS1 mz matched	180.827	55.5525	0.104618	0.114569	0.361551	0.538286	0.627798	0.913144	-0.131085
1842	Hydroxyphenyllactic acid	0.9597			MS2 forward	181.051	175.062	0.277022	0.345253	1.59208	0.0568082	0.344795	0.802374	-0.317653
1846	Homovanillic acid	0.32255			MS2 reverse	181.053	45.468	0.116296	0.113663	0.263595	0.879354	0.724616	1.02317	0.0330464
1849	L-Iditol	0.6003			MS2 forward	181.07	273.551	0.577374	0.662923	1.26054	0.179763	0.487227	0.870953	-0.199334
1866	Saccharin	0.9818			MS2 forward	181.993	30.555	23.3863	27.1022	0.950849	0.463271	0.603655	0.862892	-0.212748
1870			3-Chloro-D-alanine;3-Chloro-L-alanine	10.568358173044;10.568358173044	MS1 mz matched	182.032	256.976	0.27954	0.331654	0.958902	0.37848	0.57015	0.842867	-0.246623
1871	S-Allyl-L-cysteine	0.4998			MS2 reverse	182.03	277.843	0.18125	0.232315	2.0154	0.0153441	0.245695	0.780192	-0.358098
1872	4-Pyridoxic acid	0.9917			MS2 forward	182.046	40.2385	1.93926	2.10345	0.535637	0.502402	0.616915	0.921946	-0.117246
1876	7-Methylxanthine	0.6264			MS2 forward	182.072	274.111	0.0599075	0.0645508	0.573719	0.488665	0.612438	0.928067	-0.107699
1877	Dacarbazine	0.40095			MS2 reverse	182.093	304.586	0.0153164	0.023717	2.40517	4.70694e-05	0.0652315	0.645799	-0.630844
1884					Unmapped	182.93	184.726	0.669292	0.619627	0.747547	0.514217	0.620623	1.08015	0.111235
1885					Unmapped	182.93	145.799	0.484751	0.449038	0.518845	0.65933	0.66363	1.07953	0.110408
1894					Unmapped	183.041	220.162	0.0534006	0.0541204	0.183447	0.869137	0.722278	0.986699	-0.0193182
1903			3,4-Dihydroxymandelic acid;Methyl 2,4,6-trihydroxybenzoate;4-O-Methylgallic acid;gamma-Undecalactone;2(3H)-Furanone, 5-heptyldihydro-;Citronellyl formate;11-Undecanolactone;Undecylenic acid;Undecenoic acid;2-Ethylhexyl acrylate	4.88742362722564;4.88742362722564;4.88742362722564;3.80132535921067;3.80132535921067;3.80132535921067;3.80132535921067;3.80132535921067	MS1 mz matched	183.139	43.677	0.168198	0.162441	0.00460429	0.831488	0.713308	1.03544	0.0502444
1914			Cyometrinil	13.10717831	MS1 mz matched	184.061	105.507	0.244072	0.236195	0.189925	0.74688	0.690871	1.03335	0.0473327
1919					Unmapped	184.098	303.127	0.112341	0.122229	0.228743	0.562324	0.634597	0.919105	-0.121698
1933	3-Phosphoserine	0.6747			MS2 forward	185.012	74.174	0.160129	0.199949	0.600928	0.394336	0.575875	0.80085	-0.320396
1938	L-Arabinono-1,4-lactone	0.4264			MS2 reverse	185.065	105.558	0.0245348	0.0245706	0.0512394	0.988114	0.747267	0.998543	-0.00210412
1969					Unmapped	186.472	206.272	0.110762	0.120243	1.33124	0.0860449	0.398985	0.921153	-0.118488
1981			Isoplumbagin;Pydanon;Hexahydro-4-hydroxy-3,6-dioxopyridazine-4-acetic acid	-23.7036051816635;-2.19789803726625	MS1 mz matched	187.043	206.259	65.5176	66.8458	0.429891	0.671696	0.667765	0.980131	-0.0289529
1984	Atrolactic acid	0.81			MS2 forward	187.038	138.635	0.138156	0.199448	0.485769	0.633424	0.655071	0.692693	-0.529712
1986			Isoplumbagin;Pydanon;Hexahydro-4-hydroxy-3,6-dioxopyridazine-4-acetic acid	-24.0806378929552;-2.57493885710513	MS1 mz matched	187.043	226.948	21.6527	23.1416	1.09434	0.191038	0.494537	0.935662	-0.0959399
1988	Dihydrothymine	0.9719			MS2 forward	187.073	365.258	1.12088	1.52275	1.54293	0.0780606	0.386825	0.736087	-0.442051
1989	alpha-N-Acetyl-L-glutamine	0.7571			MS2 forward	187.072	280.88	0.192777	0.216743	0.39308	0.495457	0.614674	0.889426	-0.169053
1997	N6-Acetyl-L-lysine	0.7946			MS2 forward	187.109	319.646	0.251553	0.304567	1.36307	0.107928	0.425497	0.825935	-0.275899
2000	3-Hydroxycapric acid	0.984			MS2 forward	187.134	66.573	0.287264	0.320804	0.372388	0.781709	0.700519	0.89545	-0.159314
2014	Kynurenic acid	0.9999			MS2 forward	188.036	171.943	0.634893	0.929163	0.961085	0.311945	0.546254	0.683295	-0.549419
2019			Pyrrolidino-[1,2E]-4H-2,4-dimethyl-1,3,5-dithiazine;1-Isothiocyanato-6-(methylthio)hexane;N-Acetyl-L-glutamate;N-Acetyl-L-glutamic acid;L-2-Amino-6-oxoheptanedioate;L-2-Amino-6-oxopimelate;AminoDHQ;5-Deoxy-5-amino-3-dehydroquinic acid	2.16381078041737;2.16381078041737;6.87598941513528;6.87598941513528;6.87598941513528	MS1 mz matched	188.056	408.014	0.0739519	0.0946396	1.51414	0.0970589	0.413401	0.781406	-0.355856
2020	N-Acetyl-L-glutamate	0.6504			MS2 forward	188.056	353.838	0.0259258	0.0330982	1.80386	0.0418966	0.327321	0.783297	-0.352368
2022	3-Indolepropionic acid	0.8503			MS2 forward	188.072	95.359	0.280255	0.379731	0.939139	0.351458	0.56078	0.738037	-0.438235
2026			N'-Nitrosoatabine;T	13.73630151	MS1 mz matched	188.093	174.772	0.0824421	0.0912223	0.617233	0.464376	0.604052	0.90375	-0.146004
2029			1-Methyl-4-phenyl-1,2,3,6-tetrahydropyridine N-oxide	8.460442671	MS1 mz matched	188.112	319.781	0.023804	0.0285721	1.25647	0.144765	0.460622	0.833121	-0.263402
2038					Unmapped	188.939	345.039	0.595936	0.636791	0.38025	0.548529	0.630707	0.935841	-0.0956642
2045					Unmapped	188.988	22.898	31.096	34.7137	0.68603	0.732951	0.686836	0.895787	-0.158772
2049			Methyl hydrogen fumarate;Itaconic acid;Gamma-delta-Dioxovaleric acid;2,5-Dioxopentanoate;Citraconic acid;Glutaconic acid;Mesaconic acid;2-Pentendioate;2-Hydroxyglutaric acid lactone;2,5-Dioxopentanoate;2-Oxoglutarate semialdehyde;Itacote;Itaconic acid;Methylenesuccinic acid;Mesacote;2-Methylfumarate;Mesaconic acid;Methylfumaric acid;(E)-2-Methyl-2-butenedioic acid;Acetylpyruvate;Acetylpyruvic aci…	3.00938403225285;3.00938403225285;3.00938403225285;3.00938403225285;3.00938403225285;3.00938403225285;3.00938403225285;3.00938403225285;3.00938403225285;3.07629361980439;3.07629361980439;3.07629361980439;3.07629361980439;3.07629361980439;3.07629361980439;3.07629361980439	MS1 mz matched	189.042	214.88	1.27811	1.34572	0.310397	0.686273	0.672511	0.949762	-0.0743613
2058			Diethyl L-malate;3-Hydroxysuberic acid;(R)-3-((R)-3-Hydroxybutanoyloxy)butanoate	20.7807991808385;20.7807991808385;20.9049573319855	MS1 mz matched	189.088	348.543	0.0555776	0.0609577	0.665332	0.394956	0.576155	0.91174	-0.133306
2066	Clopidol	0.3983			MS2 reverse	189.981	55.841	0.188171	0.221028	0.665783	0.440055	0.594993	0.851346	-0.232183
2067	L-Cysteic acid	0.4551			MS2 reverse	189.981	77.267	0.118673	0.109617	0.139028	0.757843	0.693974	1.08261	0.114514
2073	5-Hydroxyindoleacetate	0.9679			MS2 forward	190.051	115.195	0.117803	0.110119	0.948462	0.43323	0.592321	1.06977	0.0973044
2076	N-Acetyl-DL-methionine	0.6662			MS2 forward	190.054	298.065	0.0938366	0.145714	1.71267	0.0863725	0.39945	0.643979	-0.634914
2077			Carbendazim;Carbendazim;Mecarzole	7.9735394051308;7.85054652884396	MS1 mz matched	190.062	45.864	0.0679958	0.0894611	0.865604	0.250425	0.524859	0.76006	-0.395814
2096	Citrate	0.8969			MS2 forward	191.02	572.115	0.0639917	0.0772208	1.21196	0.253046	0.525941	0.828685	-0.271105
2098	Isocitrate	0.7605			MS2 forward	191.02	475.155	0.037474	0.0530455	1.33037	0.10408	0.421426	0.70645	-0.501341
2100	Quinate	0.32365			MS2 reverse	191.056	318.899	0.233481	0.221879	0.164703	0.770358	0.697441	1.05229	0.0735325
2101	Sedoheptulose	0.4737			MS2 reverse	191.055	180.969	0.0320602	0.0336345	0.372425	0.703712	0.678014	0.953194	-0.0691584
2114	Diglykokoll	0.6951			MS2 forward	192.051	320.241	0.0163685	0.0148948	0.0626525	0.726564	0.68495	1.09895	0.13612
2118			2-Anthramine;2-Aminoanthracene	-7.931571487	MS1 mz matched	192.088	359.291	0.129954	0.18038	1.43956	0.0595692	0.351037	0.720447	-0.473036
2129			1-(Methylsulfinyl)propyl propyl disulfide;Methyl 1-(propylsulfinyl)propyl disulfide;	17.3215601708645;17.3215601708645;	MS1 mz matched	193.013	165.834	0.244308	0.247298	0.0773388	0.907441	0.730846	0.987909	-0.0175498
2132	D-galacturonic acid	0.9045			MS2 forward	193.035	355.537	0.630755	0.638998	0.037364	0.87575	0.723796	0.9871	-0.0187318
2134	Ferulic acid	0.4962			MS2 reverse	193.05	184.712	0.0300459	0.0400417	1.58418	0.0487868	0.336497	0.750365	-0.414336
2142	Butabarbital	0.4997			MS2 reverse	193.098	177.165	0.0452219	0.0595975	0.297763	0.632717	0.654856	0.758789	-0.39823
2159	Salicyluric acid	0.9912			MS2 forward	194.046	131.849	0.150428	0.109358	0.826544	0.256145	0.527197	1.37555	0.460007
2163	Glucosaminic acid	0.8883			MS2 forward	194.072	169.732	0.0198615	0.0200126	0.00285506	0.987758	0.747199	0.992448	-0.0109369
2170					Unmapped	194.906	573.473	1.17628	1.27086	1.4864	0.0996227	0.416427	0.925575	-0.111579
2172					Unmapped	194.928	392.911	4.88771	5.23985	1.29594	0.158801	0.471993	0.932795	-0.100368
2176			6-Chlorobenzene-1,2,4-triol;6-Chlorohydroxyquinol;5-Chloro-1,2,4-trihydroxybenzene	1.87508555066286;1.87508555066286	MS1 mz matched	194.96	23.991	0.058389	0.0528655	0.345211	0.732335	0.686655	1.10448	0.143371
2183	Galactonic acid	0.9839			MS2 forward	195.051	400.351	0.111327	0.141661	0.86039	0.275746	0.534609	0.785868	-0.347641
2195					Unmapped	195.139	44.9765	0.276542	0.309275	0.429773	0.691453	0.674165	0.894162	-0.161391
2221			L-Dopa;N-Hydroxy-L-tyrosine;2-Hydroxy-3-(3,4-dihydroxyphenyl)propanamide;DL-Dopa;3,4-Dihydroxy-L-phenylalanine;L-Dopa;3-Hydroxy-L-tyrosine;L-beta-(3,4-Dihydroxyphenyl)alanine;Levodopa;Dihydroxy-L-phenylalanine;N-Hydroxy-L-tyrosine;N,N-Dihydroxy-L-phenylalanine	20.2218709519904;20.2218709519904;20.2218709519904;20.2218709519904;20.2614518380681;20.2614518380681;20.2614518380681	MS1 mz matched	196.073	198.166	0.0657723	0.0737469	0.189365	0.638994	0.656757	0.891866	-0.165102
2222			Dimaprit	-4.345162314	MS1 mz matched	196.073	304.58	0.11018	0.172054	2.24022	0.00236423	0.133236	0.640379	-0.643001
2232					Unmapped	196.926	315.675	0.173007	0.189663	0.874907	0.298135	0.542087	0.912183	-0.132604
2234	L-Ascorbic acid	0.9556			MS2 forward	197.007	119.959	0.167368	0.192296	0.398702	0.637467	0.656297	0.870367	-0.200304
2238	Fosfomycin	0.45475			MS2 reverse	197.022	356.063	0.043234	0.0457155	0.364921	0.508677	0.6189	0.945718	-0.0805185
2241			3-Hydroxy-4-methoxymandelate;Vanillylmandelic acid;3,4-O-Dimethylgallic acid;Syringic acid;Ethyl gallate;3-(3,4-Dihydroxyphenyl)lactic acid;Monuron	16.0391553398956;16.0391553398956;16.0391553398956;16.0391553398956;16.0391553398956;16.0391553398956;0	MS1 mz matched	197.049	30.688	0.221632	0.268866	0.745102	0.353831	0.561647	0.824323	-0.278718
2242	Vanillylmandelic acid	0.4976			MS2 reverse	197.045	176.118	0.0318013	0.0459176	1.24582	0.305	0.544198	0.692573	-0.529962
2287					Unmapped	198.954	155.249	2.49258	2.46417	0.147333	0.866357	0.721635	1.01153	0.0165358
2288					Unmapped	198.954	173.261	0.570396	0.555594	0.178284	0.774443	0.698557	1.02664	0.037933
2295			D-Erythrose 4-phosphate;D-Erythrose 4-phosphate;D-Threose 4-phosphate;Erythrulose 1-phosphate;L-Erythrulose 1-phosphate;D-Erythrulose 4-phosphate;D-Erythrulose 1-phosphate;L-Erythrulose 4-phosphate	22.0530529096721;21.999054040696;21.999054040696;21.999054040696;21.999054040696;21.999054040696;21.999054040696	MS1 mz matched	199.008	22.88	2.42356	1.28234	0.624152	0.387996	0.573206	1.88995	0.918349
2300			beta-L-fucose;3-Deoxyfructose;Alpha-L-fucose;Rhamnose;D-Fucose;1,5-Anhydrosorbitol;L-Rhamnulose;2-O-Methyl-D-xylose;L-Fucose;Beta-D-Fucose;L-Fuculose;2-Deoxygalactopyranose;L-Rhamnose;6-Deoxy-L-mannose;L-Mannomethylose;L-Rhamnopyranose;2-Deoxy-D-glucose;2-Deoxy-D-arabino-hexose;D-arabino-2-Deoxyhexose;L-Rhamnulose;6-Deoxy-L-fructose;6-Deoxy-D-galactose;D-Fucose;6-Deoxy-L-galactose;L-Fucose;D-Rham…	-8.98100633576635;-8.98100633576635;-8.98100633576635;-8.98100633576635;-8.98100633576635;-8.98100633576635;-8.98100633576635;-8.98100633576635;-8.98100633576635;-8.98100633576635;-8.98100633576635;-8.98100633576635;-9.14252278769509;-9.14252278769509;-9.	MS1 mz matched	199.038	187.029	0.0496633	0.0509433	0.124716	0.896588	0.728472	0.974873	-0.0367139
2305	L-Abrine	0.46775			MS2 reverse	199.087	173.329	0.0796207	0.0586189	0.645987	0.372824	0.568277	1.35828	0.441777
2309	Epinephrine	0.44405			MS2 reverse	199.109	93.7695	0.161696	0.136238	0.752204	0.27687	0.535008	1.18687	0.247156
2312	Dodecanoic acid	0.9632			MS2 forward	199.17	44.404	3.42903	4.08689	0.752974	0.396978	0.577063	0.839031	-0.253204
2319	Cysteine-S-sulfate	0.972			MS2 forward	199.969	274.772	0.549736	0.510096	0.727121	0.609842	0.647994	1.07771	0.10797
2322	D-Erythrose 4-phosphate	0.42685			MS2 reverse	200.011	22.192	0.213407	0.134418	0.0290145	0.453794	0.600197	1.58764	0.666887
2326	O-Succinyl-L-homoserine	0.3865			MS2 reverse	200.054	336.442	0.135715	0.156176	1.10516	0.25782	0.527866	0.868988	-0.202591
2348	Dicamba	0.4999			MS2 reverse	200.951	172.564	0.151346	0.145697	0.178451	0.9279	0.735209	1.03877	0.054883
2354			Bergaptol;Xanthotoxol;D-Erythritol 4-phosphate;L-Erythritol 1-phosphate;D-Erythritol 1-phosphate	-13.2195457677359;-13.2195457677359;-1.29687433495905;-1.29687433495905	MS1 mz matched	201.024	23.153	21.0539	14.4938	0.732491	0.559824	0.633854	1.45262	0.538659
2359			Chlorphenesin;4-Chloro-3,5-dimethoxybenzyl alcohol;Chlorphenesin	6.57346147667619;6.57346147667619;6.43437898584443	MS1 mz matched	201.038	206.259	0.924106	0.940008	0.0743229	0.85757	0.719582	0.983083	-0.0246146
2361			Penmacric acid;ANTU;alpha-phthylthiourea	-7.75318209894465;4.4779554233628	MS1 mz matched	201.057	220.807	0.854649	0.906422	0.764628	0.68421	0.671848	0.942883	-0.08485
2363			Serinyl-Proline;Alanyl-Hydroxyproline;L-Coprine;Prolyl-Serine;Hydroxyprolyl-Alanine;Proclavaminic acid;Proclavamite;Coprine;N(5)-(1-Hydroxycyclopropyl)-L-glutamine	-11.6623164241714;-11.6623164241714;-11.6623164241714;-11.6623164241714;-11.6623164241714;-11.8755795531359;-11.8755795531359	MS1 mz matched	201.088	260.419	0.033208	0.0510241	0.764414	0.191382	0.49475	0.650829	-0.619649
2365	Sebacic acid	0.916			MS2 forward	201.113	295.885	0.088331	0.0793284	0.409727	0.476513	0.60832	1.11348	0.155082
2385	3-Amino-3-(4-hydroxyphenyl)propanoate	0.4987			MS2 reverse	202.048	273.56	0.13381	0.171997	1.90733	0.0155857	0.246991	0.777977	-0.3622
2389	N-Acetylmannosamine	0.32045			MS2 reverse	202.072	278.453	0.058365	0.0848459	1.15478	0.310841	0.545932	0.687894	-0.539742
2393	Acetylcarnitine	0.9326			MS2 forward	202.109	244.672	0.025146	0.0278049	0.761703	0.403942	0.580142	0.904373	-0.14501
2416	L-Tryptophan	0.9931			MS2 forward	203.083	233.68	1.70258	2.08707	1.46556	0.0590461	0.349826	0.815775	-0.293758
2428	L-homocysteic acid	0.48695			MS2 reverse	203.997	31.84	0.642102	0.867229	1.33213	0.245551	0.522798	0.740407	-0.43361
2431	Xanthurenic acid	0.8036			MS2 forward	204.03	238.635	0.0748516	0.0764025	0.190863	0.937726	0.737254	0.979702	-0.0295855
2434	Indolelactic acid	0.9504			MS2 forward	204.066	151.73	0.156138	0.17543	0.711272	0.443974	0.596501	0.890029	-0.168076
2437	Isobutyrylglycine	0.4616			MS2 reverse	204.086	233.68	0.181623	0.225751	1.56178	0.0366839	0.318581	0.80453	-0.313783
2446			2-Pyrone-4,6-dicarboxylate;Chelidonic acid;4-Oxo-4H-pyran-2,6-dicarboxylic acid	-20.6520841212866;-20.6520841212866	MS1 mz matched	204.97	344.11	0.790528	0.888812	0.929767	0.362684	0.564804	0.889421	-0.169062
2447			Etidronic acid;Etidronic acid;1-Hydroxyethylidene-1,1-diphosphonic acid;Ethane-1-hydroxy-1,1-bisphosphote	-17.9255176786242;-17.8012326768727	MS1 mz matched	204.971	28.071	0.487572	0.525361	0.58819	0.516864	0.621437	0.928071	-0.107693
2475			Phosphoserine;DL-O-Phosphoserine;O-Phospho-L-serine;L-O-Phosphoserine;3-Phosphoserine;Dexfosfoserine;O-Phospho-D-serine;D-O-Phosphoserine	-18.91150765242;-18.91150765242;-18.91150765242;-18.91150765242	MS1 mz matched	206.046	238.581	0.167948	0.280579	1.1528	0.103115	0.420371	0.598576	-0.740393
2481			5-Methylthiopentaldoxime	8.159280025	MS1 mz matched	206.082	272.277	0.201766	0.434378	2.19139	0.00970524	0.2059	0.464494	-1.10627
2496			Radium-226	20.35169499	MS1 mz matched	207.014	160.055	0.121337	0.138688	0.843205	0.276828	0.534993	0.874892	-0.192823
2498	Citramalic acid	0.7123			MS2 forward	207.051	279.055	0.240962	0.306002	1.00007	0.195738	0.497394	0.787451	-0.344738
2505	Mevalonic acid	0.9153			MS2 forward	207.087	137.851	0.0309038	0.166621	0.996242	0.320354	0.548643	0.185473	-2.43072
2516					Unmapped	208.007	41.9005	1.41892	2.85644	0.824399	0.263845	0.530215	0.496744	-1.00942
2540			Di-2-propenyl tetrasulfide;	18.4715151636666;	MS1 mz matched	208.97	29.404	0.690559	0.223376	0.594222	0.357646	0.563022	3.09147	1.62829
2557	(R)-mevalonic acid 5-Phosphate	0.3765			MS2 reverse	209.118	96.479	0.100532	0.0873941	0.524643	0.485273	0.611304	1.15033	0.202046
2560					Unmapped	209.949	143.971	1.0225	1.03139	0.141062	0.958571	0.741491	0.991381	-0.0124878
2561					Unmapped	209.949	184.726	1.96927	1.69785	1.11111	0.239816	0.520288	1.15986	0.213954
2597	D-Ribose 5-phosphate	0.4872			MS2 reverse	211	275.35	0.0489921	0.0618065	1.34472	0.222483	0.512087	0.792669	-0.335209
2601	Oxypurinol	0.3138			MS2 reverse	211.049	327.64	0.028131	0.0300374	0.246181	0.63401	0.65525	0.936533	-0.0945987
2615	Indoxyl sulfate	0.9701			MS2 forward	212.004	26.257	31.1535	27.6935	0.241178	0.833464	0.713793	1.12494	0.169848
2622	Perseitol	0.39175			MS2 reverse	212.09	247.976	0.103483	0.121761	0.709039	0.546488	0.630134	0.849884	-0.234661
2629					Unmapped	212.911	28.094	0.0825107	0.0812284	0.178534	0.822213	0.711009	1.01579	0.022598
2630					Unmapped	212.957	315.652	0.0716585	0.0818535	0.934152	0.248872	0.52421	0.875448	-0.191906
2635			1-Deoxy-D-xylulose 5-phosphate;5-Deoxyribose-1-phosphate;Deoxyribose 5-phosphate;Deoxyribose 1-phosphate;Deoxyribose 5-monophosphate;2-Deoxy-D-ribose 1-phosphate;2-Deoxy-alpha-D-ribose 1-phosphate;2-Deoxy-D-ribose 5-phosphate;1-Deoxy-D-xylulose 5-phosphate;5-Deoxyribose-1-phosphate;5-Deoxy-alpha-D-ribose-1-phosphate	-3.49352953104727;-3.49352953104727;-3.49352953104727;-3.49352953104727;-3.49352953104727;-3.31037331293273;-3.31037331293273;-3.31037331293273;-3.31037331293273	MS1 mz matched	213.023	22.577	2.23804	1.39236	0.726292	0.213417	0.507386	1.60737	0.684699
2638			Gentisic acid;2-Pyrocatechuic acid;2,4-Dihydroxybenzoic acid;3,5-Dihydroxybenzoic acid;2,6-Dihydroxybenzoic acid;Patulin;Protocatechuic acid;2,3-Dihydroxybenzoate;2,3-Dihydroxybenzoic acid;3,4-Dihydroxybenzoate;3,4-Dihydroxybenzoic acid;Protocatechuate;Protocatechuic acid;2,5-Dihydroxybenzoate;2,5-Dihydroxybenzoic acid;Gentisic acid;Hydroquinonecarboxylic acid;Gentisate;Patulin;2,6-Dihydroxybenzo…	9.03285485369869;9.03285485369869;9.03285485369869;9.03285485369869;9.03285485369869;9.03285485369869;9.03285485369869;9.08933911408569;9.08933911408569;9.08933911408569;9.08933911408569;9.08933911408569	MS1 mz matched	213.043	43.511	0.650639	0.958069	1.29009	0.0466684	0.333913	0.679115	-0.558271
2648			4-Acetoxy-2-hexyltetrahydrofuran;3-Oxododecanoic acid;3-Oxododecanoic acid;3-Oxododecanoate	9.8311100557251;9.8311100557251;9.80589465006473	MS1 mz matched	213.149	95.7505	0.301473	0.327048	0.583446	0.67918	0.670219	0.921802	-0.117471
2650	Tridecanoic acid (Tridecylic acid)	0.49995			MS2 reverse	213.186	43.1075	0.485818	0.5308	0.121491	0.584583	0.641055	0.915256	-0.127752
2665	sn-Glycerol 3-phosphoethanolamine	0.9746			MS2 forward	214.049	363.402	0.349869	0.34935	0.276499	0.993605	0.748312	1.00149	0.00214333
2694	2-keto-D-Gluconic acid	0.46625			MS2 reverse	215.014	153.439	0.129806	0.156028	0.477904	0.51453	0.62072	0.831945	-0.26544
2703			(Z)-6-(2-Methoxyvinyl)-7-methyl-2H-1-benzopyran-2-one;Artemidinol;6-(3,4-Methylenedioxyphenyl)-3,5-hexadien-2-one;O-Desmethylnaproxen;Ethyl 2-phenyl-3-furancarboxylate;2-Phenylethyl 2-furancarboxylate;8-Hydroxyalanylclavam	-24.0481886436677;-24.0481886436677;-24.0481886436677;-24.0481886436677;-24.0481886436677;-24.0481886436677;-5.33149199392476	MS1 mz matched	215.073	175.616	0.329811	0.332275	0.572847	0.980836	0.745868	0.992585	-0.0107379
2708			3-[4-Hydroxy-3-(3-methyl-2-butenyl)phenyl]-2-propenal;gamma-Glutamyl-gamma-aminobutyraldehyde	-0.541378358076697;18.1055105942004	MS1 mz matched	215.115	431.993	0.0968655	0.138015	1.84718	0.0112898	0.21906	0.701849	-0.510768
2747					Unmapped	216.909	392.911	0.667707	0.696186	1.12437	0.285271	0.537908	0.959093	-0.0602566
2763	Homoveratric acid	0.4922			MS2 reverse	217.048	115.162	0.210729	0.173673	0.669747	0.626606	0.652979	1.21337	0.279015
2782	5-L-Glutamyl-L-alanine	0.45035			MS2 reverse	218.086	269.856	0.0148338	0.0154537	0.268039	0.872105	0.722961	0.959886	-0.0590644
2784	Pantothenate	0.8865			MS2 forward	218.104	245.136	1.18956	1.24493	0.032338	0.795731	0.704236	0.955525	-0.065634
2823	Indole-3-carboxylic acid	0.5			MS2 reverse	220.065	171.121	0.090579	0.0906935	0.242833	0.992456	0.748094	0.998738	-0.00182235
2826	N-Acetyl-D-glucosamine	0.38465			MS2 reverse	220.082	235.494	0.0505893	0.0648592	1.27158	0.0996571	0.416466	0.779986	-0.358479
2831	L-Carnitine	0.835			MS2 forward	220.119	326.281	0.0325915	0.0406647	0.554776	0.315162	0.547181	0.80147	-0.31928
2838					Unmapped	220.945	27.7585	0.0784696	0.063926	0.879419	0.317218	0.547765	1.22751	0.295729
2841			Acetazolamide;Acetazolamide	-5.40794677579487;-5.26604804493762	MS1 mz matched	220.987	41.876	0.682864	0.790875	0.782911	0.471908	0.60672	0.863428	-0.211853
2844					Unmapped	221.012	206.244	1.36109	1.44759	0.687614	0.45097	0.599146	0.940246	-0.0888892
2848	Ethyl glucuronide	0.783			MS2 forward	221.066	282.751	0.0984538	0.128687	0.817953	0.272698	0.533513	0.765064	-0.386347
2855			Acetaldehyde butyl phenethyl acetal;2,6-Di-tert-butyl-1,4-benzenediol;Kobusone;Isokobusone;Rishitin;(10betaH,11xi)-11-Hydroxy-13-nor-6-eremophilen-8-one;Rishitin;Isokobusone;Kobusone	4.59169476462334;4.59169476462334;4.59169476462334;4.59169476462334;4.59169476462334;4.59169476462334;4.50121983059558;4.50121983059558;4.50121983059558	MS1 mz matched	221.154	42.705	0.226417	0.309071	1.56104	0.0724786	0.377282	0.732572	-0.448957
2875	N-Acetyl-L-tyrosine	0.6135			MS2 forward	222.077	198.585	0.0229509	0.0282813	0.731294	0.274111	0.534023	0.81152	-0.301301
2876			6-Dimethylaminopurine;Deoxymannojirimycin;DMJ;DMDP;2,5-Dihydroxymethyl-3,4-dihydroxypyrrolidine;D-Fucosamine;2-Amino-2,6-dideoxy-D-galactose;D-Quinovosamine;2-Amino-2,6-dideoxy-D-glucose;Deoxynojirimycin;Moranolin;2-Deoxy-scyllo-inosamine;N,N-Dihydroxy-L-isoleucine	1.25516756156032;9.19768586236812;9.19768586236812;9.19768586236812;9.19768586236812;9.19768586236812;9.19768586236812;9.19768586236812	MS1 mz matched	222.098	361.654	0.0562331	0.0780086	1.78614	0.0414173	0.326591	0.720857	-0.472214
2898			Quinoclamin	-3.381500391	MS1 mz matched	223.02	338.903	48.6836	50.1658	0.868955	0.334081	0.554145	0.970454	-0.0432687
2908	D-Quinovose	0.9983			MS2 forward	223.083	279.642	0.08758	0.0919629	0.32288	0.826296	0.712026	0.95234	-0.0704508
2915			Dehydrochorismic acid;Nifuradene;1-[(5-Nitrofurfurylidene)amino]-2-imidazolidinone	12.4786487210978;-16.9632003782529	MS1 mz matched	223.17	43.1075	0.799895	0.836901	0.35073	0.805845	0.70686	0.955782	-0.0652471
2963	Dioxybenzone	0.36715			MS2 reverse	225.052	274.8	0.0659068	0.0625952	0.0115648	0.750396	0.691873	1.0529	0.0743749
2974	Myristoleic acid	0.889			MS2 forward	225.186	43.156	1.72619	2.37137	1.01795	0.13154	0.448336	0.727933	-0.458123
2996			Apraclonidine;Deoxycytidine;2'-Deoxycytidine	-12.2394526517359;6.16494033666763	MS1 mz matched	226.083	245.797	0.314794	0.331986	0.49061	0.613694	0.649015	0.948214	-0.0767158
3014					Unmapped	226.98	28.1875	1.22229	1.28839	0.480411	0.590391	0.642689	0.948694	-0.0759857
3020			Selenocysteine;5-Nitro-ortho-anisidine;2-Methoxy-5-nitroaniline	0;-20.8267010208208	MS1 mz matched	227.056	261.168	0.140038	0.21923	1.58522	0.0411434	0.326168	0.63877	-0.646631
3022	2'-Deoxyuridine	0.9656			MS2 forward	227.068	105.501	3.04444	3.05832	0.142634	0.9673	0.743225	0.99546	-0.00656422
3023			Selenocysteine;5-Nitro-ortho-anisidine;2-Methoxy-5-nitroaniline	11.9012198749249;-8.92572900904398	MS1 mz matched	227.065	342.581	2.26501	2.26728	0.181297	0.990763	0.747772	0.998997	-0.00144755
3032	Traumatic Acid	0.49765			MS2 reverse	227.129	41.8485	0.143009	0.144191	0.270924	0.960151	0.741807	0.991802	-0.0118755
3033			Metyrapol;	10.3127100231851;	MS1 mz matched	227.129	175.59	0.0889062	0.0980046	0.584329	0.569325	0.636654	0.907163	-0.140566
3038	Myristic acid	0.9997			MS2 forward	227.202	43.6895	25.645	32.868	0.738709	0.232259	0.516831	0.780243	-0.358005
3041					Unmapped	227.96	267.952	0.0325774	0.0273419	2.08471	0.00352946	0.147477	1.19148	0.252755
3068			Di-2-thienyl disulfide;	16.3828742156366;	MS1 mz matched	228.931	344.433	0.249041	0.294757	1.15903	0.210803	0.505972	0.844901	-0.243146
3076	Dihydroxyacetone phosphate	0.8887			MS2 forward	229.011	367.953	0.0193568	0.0221451	0.778825	0.296649	0.54162	0.87409	-0.194147
3077			Lanthionine ketimine;2-aminophenol sulphate;2-Pyridyl hydroxymethane sulfonic acid	-13.6416366928652;-13.6416366928652;-13.7559150434742	MS1 mz matched	229.019	24.397	3.65271	4.53982	0.788141	0.384514	0.572102	0.804593	-0.313669
3079	m-Chlorohippuric acid	0.6635			MS2 forward	229.038	68.229	0.189736	0.165976	0.637231	0.574756	0.638233	1.14315	0.193016
3082			6-Methoxy-3-(2-thiazolyl)-1H-indole;	-6.0143085355342;	MS1 mz matched	229.048	165.997	0.0414996	0.410555	1.09815	0.334353	0.554253	0.101082	-3.3064
3088	Penicillic Acid	0.3386			MS2 reverse	229.072	105.177	0.0725294	0.0714384	0.0837106	0.769781	0.697284	1.01527	0.0218663
3089			N-Nitrosoguvacoline	-18.22788502	MS1 mz matched	229.083	279.661	0.284841	0.331062	0.896375	0.371714	0.567904	0.860386	-0.216944
3091	Ergothioneine	0.48445			MS2 reverse	229.089	174.26	0.0421125	0.0316824	0.898656	0.271849	0.533204	1.32921	0.410566
3093			Ribose 1-phosphate;D-Arabinose 5-phosphate;Beta-L-arabinose 1-phosphate;Xylulose 5-phosphate;D-Xylulose 1-phosphate;D-Ribulose 5-phosphate;D-Ribose 5-phosphate;D-Ribose 5-phosphate;Ribose 5-phosphate;D-Ribulose 5-phosphate;D-Xylulose 5-phosphate;alpha-D-Ribose 1-phosphate;Ribose 1-phosphate;D-Ribose 1-phosphate;L-Ribulose 5-phosphate;D-Arabinose 5-phosphate;L-Xylulose 5-phosphate;alpha-D-Ribose 5…	-8.66282096635378;-8.66282096635378;-8.66282096635378;-8.66282096635378;-8.66282096635378;-8.66282096635378;-8.66282096635378;-8.66282096635378;-8.66282096635378;-8.66282096635378;-8.66282096635378;-8.66282096635378;-8.66282096635378;-8.66282096635378;-8.	MS1 mz matched	229.108	37.276	0.0930375	0.124149	1.16858	0.151547	0.46631	0.749404	-0.416185
3095			3-Hydroxy-beta-ionone;2,2,6,7-Tetramethylbicyclo[4.3.0]nona-1(9),4-diene-7,8-diol;(5R,6S)-5,6-Epoxy-7-megastigmen-9-one;Acetal R;5,9:6,9-Diepoxy-3-megastigmene;(5alpha,8beta,9beta)-5,9-Epoxy-3,6-megastigmadien-8-ol;Theaspirone A;Eremopetasinorol;5,9:6,9-Diepoxy-4-megastigmene;(S,E)-Lyratol propanoate;(3R,8E)-3-Hydroxy-5,8-megastigmadien-7-one;2,3,5,6,8,8a-Hexahydro-2,5,5,8a-tetramethyl-7H-1-benzo…	-6.3892551006818;-6.3892551006818;-6.3892551006818;-6.3892551006818;-6.3892551006818;-6.3892551006818;-6.3892551006818;-6.3892551006818;-6.3892551006818;-6.3892551006818;-6.3892551006818;-6.3892551006818;-6.3892551006818;-6.24560705612501	MS1 mz matched	229.119	251.872	0.030739	0.0294772	0.151769	0.871411	0.722802	1.04281	0.0604743
3099			Dodecanedioic acid;Bis(1-methylethyl) hexanedioate;Dipropyl hexanedioate;Talaromycin A;Dodecanedioic acid;Diisopropyl adipate;Dibutyl succite	5.17397627300149;5.17397627300149;5.17397627300149;5.17397627300149;5.21395009720972;5.21395009720972;5.21395009720972	MS1 mz matched	229.144	261.168	0.664878	0.569575	0.830205	0.300601	0.542855	1.16732	0.223203
3116					Unmapped	230.039	347.801	1.69697	1.82091	1.01247	0.367083	0.566329	0.931939	-0.101693
3119	2-Deoxyribose 5-phosphate	0.37855			MS2 reverse	230.047	42.421	0.134394	0.367995	1.71505	0.0349932	0.315311	0.365206	-1.45322
3128			Isocarboxazid;Triaziquone;Tris(aziridinyl)-para-benzoquinone	10.6096571158029;10.5088342403046	MS1 mz matched	230.103	305.991	0.03075	0.0332226	0.790542	0.595584	0.644131	0.925573	-0.111581
3148			Vanillin 4-sulfate;2,4-Dihydroxyacetophenone 5-sulfate;	-23.7762979376138;-23.7762979376138;	MS1 mz matched	230.999	24.487	2.33147	1.0212	0.153242	0.467731	0.605248	2.28307	1.19098
3155			3-(3,4-Dihydroxyphenyl)-2-methylpropionic acid;2,4,5-Trimethoxybenzaldehyde;5-Hydroxyconiferyl alcohol;4-Hydroxy-6-methyl-3-(1-oxobutyl)-2H-pyran-2-one;Xanthoxylin;Homoveratric acid;(+)-3-(3,4-Methylenedioxyphenyl)-1,2-propanediol;2-Hydroxy-3-(4-methoxyphenyl)propanoic acid;1-(2,4,5-Trihydroxyphenyl)-1-butanone;3-(3-Hydroxyphenyl)-2-methyllactic acid;Maltyl isobutyrate;(S)-Batatic acid;(S)-2-(4-M…	-18.1508410413291;-18.1508410413291;-18.1508410413291;-18.1508410413291;-18.1508410413291;-18.1508410413291;-18.1508410413291;-18.1508410413291;-18.1508410413291;-18.1508410413291;-18.1508410413291;-18.1508410413291;-18.1508410413291;-18.3604524015769;-18	MS1 mz matched	231.035	22.1095	6.68721	7.27921	0.578758	0.699944	0.67684	0.918672	-0.122377
3161			Salfredin B11;(2S,3S,4S)-5,7,9,11-Tridecatetrayne-1,2,3,4-tetrol;Dihydrocoriandrin;Cassiachromone;Metsulfovax	-15.3352239560178;-15.3352239560178;-15.3352239560178;-15.3352239560178;12.9273011672745	MS1 mz matched	231.059	346.453	0.126385	0.1288	0.294296	0.900271	0.729282	0.981249	-0.027309
3163			Salfredin B11;(2S,3S,4S)-5,7,9,11-Tridecatetrayne-1,2,3,4-tetrol;Dihydrocoriandrin;Cassiachromone;Goniothalenol;Altholactone;2-Hydroxy-7-methoxy-5-methyl-1-phthoate	-13.8805127791186;-13.8805127791186;-13.8805127791186;-13.8805127791186;-14.0576093101982;-14.0576093101982	MS1 mz matched	231.07	24.683	0.207397	0.5338	2.22185	0.00195941	0.132656	0.388529	-1.36391
3165			Salfredin B11;(2S,3S,4S)-5,7,9,11-Tridecatetrayne-1,2,3,4-tetrol;Dihydrocoriandrin;Cassiachromone;Goniothalenol;Altholactone;2-Hydroxy-7-methoxy-5-methyl-1-phthoate	16.6296411289111;16.6296411289111;16.6296411289111;16.6296411289111;16.4525391945141;16.4525391945141	MS1 mz matched	231.077	172.888	1.18431	1.22214	0.176605	0.902041	0.72967	0.96904	-0.0453723
3169			Leucyl-Threonine;Isoleucyl-Threonine;Threoninyl-Leucine;Spermic acid 2;Threoninyl-Isoleucine;Piperazine adipate	-22.8614080143697;-22.8614080143697;-22.8614080143697;-22.8614080143697;-22.8614080143697;-22.8308240247702	MS1 mz matched	231.123	41.816	0.140947	0.2033	1.04931	0.152927	0.467422	0.693296	-0.528456
3210					Unmapped	232.924	96.713	0.496569	0.366055	1.12187	0.154924	0.469005	1.35654	0.439933
3215			p-Chlorobenzene sulfonyl urea;Chinomethiot;Quinomethiote;6-Methyl-2,3-quinoxalinedithiol cyclic S,S-dithiocarbote	23.1188462057818;-0.854729345707418	MS1 mz matched	232.98	39.822	0.299801	0.6033	1.50472	0.08745	0.400964	0.496935	-1.00887
3233	Acetylglycine	0.4984			MS2 reverse	233.078	396.647	0.0251709	0.0255473	0.0957578	0.876531	0.723974	0.985268	-0.0214114
3235			Threoninyl-Aspartate;L-beta-aspartyl-L-threonine ;Aspartyl-Threonine;C20913;Tabtoxin biosynthesis intermediate 3	5.4450263200291;5.4450263200291;5.4450263200291;5.38607310505485	MS1 mz matched	233.086	25.519	0.293937	0.587074	1.8735	0.0555921	0.343668	0.500681	-0.998038
3239	Confertifoline	0.4891			MS2 reverse	233.155	44.3465	0.196625	0.202318	0.30578	0.787443	0.70205	0.971863	-0.0411746
3260			3-Hydroxysebacic acid;2-Hydroxydecanedioic acid;	-1.94254946675244;-1.94254946675244;	MS1 mz matched	234.134	304.622	0.0386969	0.0634342	1.65642	0.0547769	0.342888	0.610031	-0.713045
3266			D-Erythrose 4-phosphate;D-Erythrose 4-phosphate;D-Threose 4-phosphate;Erythrulose 1-phosphate;L-Erythrulose 1-phosphate;D-Erythrulose 4-phosphate;D-Erythrulose 1-phosphate;L-Erythrulose 4-phosphate	22.0530529096721;21.999054040696;21.999054040696;21.999054040696;21.999054040696;21.999054040696;21.999054040696	MS1 mz matched	234.975	23.377	0.206193	0.245823	0.418133	0.366854	0.56625	0.838785	-0.253627
3310			Dicrotophos	4.28764374	MS1 mz matched	236.078	359.291	1.15504	1.64112	1.32634	0.0856831	0.398467	0.703815	-0.506732
3314					Unmapped	236.093	158.692	0.124298	0.162585	1.41897	0.0751812	0.38202	0.764512	-0.387389
3324					Unmapped	236.861	315.635	0.898524	1.00129	1.00038	0.224895	0.513287	0.897363	-0.156236
3326					Unmapped	236.883	392.906	0.502077	0.551011	1.33555	0.107839	0.425406	0.911192	-0.134173
3347	L-Galactono-1,4-lactone	0.8989			MS2 forward	237.149	43.625	0.177002	0.206371	1.28122	0.185822	0.491238	0.857689	-0.221473
3370	Glucosamine	0.6466			MS2 forward	238.093	282.039	0.194978	0.256643	2.2374	0.00234776	0.133216	0.759724	-0.396452
3383			Thiram;Tetramethylthioperoxydicarbonic diamide	23.75115787	MS1 mz matched	238.986	411.502	0.0250795	0.0269792	0.172083	0.765141	0.696006	0.929588	-0.105337
3390			Serinyl-Proline;Alanyl-Hydroxyproline;L-Coprine;Prolyl-Serine;Hydroxyprolyl-Alanine;Proclavaminic acid;Proclavamite;Coprine;N(5)-(1-Hydroxycyclopropyl)-L-glutamine	-11.6623164241714;-11.6623164241714;-11.6623164241714;-11.6623164241714;-11.6623164241714;-11.8755795531359;-11.8755795531359	MS1 mz matched	239.039	260.608	0.58973	0.614851	0.378295	0.478995	0.609174	0.959143	-0.0601825
3392	Salsalate	0.4646			MS2 reverse	239.039	492.302	0.151168	0.160912	0.383607	0.64167	0.65756	0.939449	-0.0901136
3398			Bentazone;S 1319	10.5616626724718;10.5616626724718	MS1 mz matched	239.059	31.031	0.378916	0.521645	1.17323	0.120763	0.437651	0.726386	-0.461192
3401	Acadesine (Drug)	0.9407			MS2 forward	239.078	109.439	0.0674283	0.0775187	0.245695	0.584243	0.640958	0.869833	-0.201189
3403	L-Anserine	0.7788			MS2 forward	239.115	382.107	0.288122	0.395477	1.29714	0.0842403	0.396375	0.728542	-0.456916
3407			Pheniramine;Borrerine;Festuclavine;6,8-beta-Dimethylergoline	9.22291626943878;9.4256974233895;9.4256974233895	MS1 mz matched	239.165	44.068	0.363977	0.413222	0.504044	0.617065	0.649997	0.880828	-0.183068
3409			Tetradecanedioic acid;Diisobutyl adipate;1-Hydroxypropan-2-yl 2-isopropyl-5-methylcyclohexyl carbonate;Diethyl decanedioate;2-Hydroxypropyl 2-isopropyl-5-methylcyclohexyl carbonate;Dibutyl adipate;Di-n-butyl adipate;Diisobutyl adipate	3.44987711407025;3.44987711407025;3.44987711407025;3.44987711407025;3.44987711407025;3.48589818621535;3.48589818621535	MS1 mz matched	239.165	218.625	0.0504302	0.0281333	1.49167	0.0569275	0.344904	1.79254	0.842008
3412			5,6,8-Trihydroxy-2-methylbenzo[g]chromen-4-one;Alfafuran;Alternariol;(±)-2-(3,4-Dihydroxyphenyl)-1,3-benzodioxole-5-carboxaldehyde;Isogentisin;Salsalate;Gentisin;Porric acid C;Gentisin;1,7-Dihydroxy-3-methoxyxanthone;Isogentisin;1,3-Dihydroxy--7-methoxyxanthone;Mesuaxanthone A;1,5-Dihydroxy-3-methoxyxanthone;Norlichexanthone;1,3,6-Trihydroxy-8-methyl-9H-xanthen-9-one;Kigelinone;Alterriol;Norrubro…	-20.1373834258572;-20.1373834258572;-20.1373834258572;-20.1373834258572;-20.1373834258572;-20.1373834258572;-20.1373834258572;-20.1373834258572;-20.1373834258572;-20.1373834258572;-20.1373834258572;-20.1373834258572;-20.1373834258572;-20.1373834258572;-20	MS1 mz matched	239.201	42.8735	1.38965	1.52159	0.716161	0.271379	0.533033	0.913289	-0.130857
3421			Fosthietan	-9.79337725	MS1 mz matched	239.997	41.229	9.57143	7.97341	0.740206	0.686347	0.672535	1.20042	0.263538
3422			Indole-3-carboxilic acid-O-sulphate;Fosthietan	-2.04560501702286;18.2572917133637	MS1 mz matched	239.999	26.522	10.2006	6.93334	1.0485	0.570481	0.63699	1.47124	0.557028
3463			Bretylium;5'-Dehydrouridine;Uridine-5'-aldehyde	-10.0688094306201;-7.84949137364128	MS1 mz matched	241.05	42.4315	0.153157	0.146378	0.229699	0.746211	0.690679	1.04631	0.065311
3467			Clofibrate;C20822;Carbapenem biosynthesis intermediate 3	7.88735627171928;1.57556104063485	MS1 mz matched	241.073	43.6985	0.483342	0.501464	0.0864178	0.75748	0.693872	0.96386	-0.053104
3468	Thymidine	0.7646			MS2 forward	241.083	93.7055	4.80731	4.51933	0.363764	0.631458	0.654471	1.06372	0.0891211
3471			Fructose 1-phosphate;Inositol phosphate;Myo-inositol 1-phosphate;Mannose 6-phosphate;Glucose 1-phosphate;Glucose 6-phosphate;D-Tagatose 6-phosphate;Beta-D-Fructose 6-phosphate;Fructose 6-phosphate;1D-myo-Inositol 3-phosphate;D-Tagatose 1-phosphate;D-Mannose 1-phosphate;D-fructose 1-phosphate;Beta-D-Glucose 6-phosphate;Beta-D-Fructose 2-phosphate;Dolichyl phosphate D-mannose;Sorbose 1-phosphate;Ga…	-6.91946283442306;-6.91946283442306;-6.91946283442306;-6.91946283442306;-6.91946283442306;-6.91946283442306;-6.91946283442306;-6.91946283442306;-6.91946283442306;-6.91946283442306;-6.91946283442306;-6.91946283442306;-6.91946283442306;-6.91946283442306;-6.	MS1 mz matched	241.108	313.241	0.140982	0.157418	0.615264	0.551164	0.631448	0.895589	-0.159091
3473			Mipafox	3.294921866	MS1 mz matched	241.119	199.237	0.0446175	0.0449927	0.00695936	0.949805	0.739726	0.991659	-0.0120834
3485	Pentadecanoic Acid	0.9754			MS2 forward	241.217	43.06	10.5757	10.1728	0.60824	0.59697	0.644513	1.0396	0.0560326
3505	Cytidine	0.9154			MS2 forward	242.078	218.08	0.597903	0.609765	0.274131	0.890946	0.727222	0.980547	-0.028342
3508	Phosphorylcholine	0.49925			MS2 reverse	242.08	355.991	0.395845	0.416372	0.0183884	0.68007	0.670508	0.950702	-0.0729353
3514					Unmapped	242.176	112.519	0.661831	1.34968	1.40948	0.0743428	0.380575	0.490361	-1.02808
3524					Unmapped	242.961	155.24	0.248892	0.262892	0.834956	0.380127	0.570688	0.946746	-0.0789506
3529			Methyl 1-(methylsulfinyl)propyl disulfide;6-Thiourate;6-Thiouric acid	-5.58191271294856;-8.15193024133177	MS1 mz matched	243.017	62.8755	0.39294	0.502532	0.785635	0.255586	0.526973	0.781921	-0.354906
3539	Pseudouridine	0.9042			MS2 forward	243.063	220.144	2.48304	2.54194	0.252156	0.789673	0.702642	0.976828	-0.0338231
3541			Uridine;Pseudouridine;Uridine;Pseudouridine;Spongouridine	1.90068784254038;1.90068784254038;2.04859681356407;2.04859681356407;2.04859681356407	MS1 mz matched	243.063	146.989	1.91141	1.92865	0.164541	0.941111	0.737952	0.991057	-0.0129595
3545	Nicotinamide	0.4082			MS2 reverse	243.087	94.055	0.104114	0.107857	0.163653	0.817375	0.709795	0.965297	-0.050955
3553			Verruculotoxin;Agyrine;Rhombifoline;(1R)-3-(3-Butenyl)-1,2,3,4,5,6-hexahydro-1,5-methano-8H-pyrido[1,2-a][1,4]diazocin-8-one;Sophoramine;Thermospine;(-)-Thermopsine;Tinctorine;Tsukushimine A	8.17914330739122;8.17914330739122;8.17914330739122;8.17914330739122;8.17914330739122;8.17914330739122;8.17914330739122	MS1 mz matched	243.16	243.345	0.0722536	0.071085	0.0317118	0.928465	0.735327	1.01644	0.0235241
3559			Leucyl-Isoleucine;Isoleucyl-Isoleucine;Leucyl-Leucine;Isoleucyl-Leucine;N-(6-Aminohexanoyl)-6-aminohexanoate;Leucyl-leucine	-0.611027925578472;-0.611027925578472;-0.611027925578472;-0.611027925578472;-0.641333580680226;-0.641333580680226	MS1 mz matched	243.179	31.57	0.0487938	0.115071	1.35231	0.0988966	0.415581	0.424032	-1.23775
3560	alpha-hydroxy myristic acid	0.36915			MS2 reverse	243.196	43.9095	0.399323	0.429718	0.377603	0.526049	0.624212	0.929268	-0.105834
3564					Unmapped	243.765	55.81	0.0382197	0.0368029	0.41157	0.643532	0.658195	1.0385	0.0544986
3615					Unmapped	245.029	81.309	0.493057	0.381547	1.32339	0.126815	0.443562	1.29226	0.369893
3618			Sulfamerazine;Ozagrel hydrochloride	-4.15158065412979;1.51476938019908	MS1 mz matched	245.043	316.088	0.0792628	0.0916646	0.901344	0.210887	0.506018	0.864704	-0.209722
3619	Stavudine	0.8685			MS2 forward	245.052	271.673	0.102505	0.20155	1.5713	0.0544775	0.342597	0.508585	-0.975439
3620			Isopimpinellin;Coriandrone C;Glycerophosphoglycerol	-10.8301947653689;-10.8301947653689;-1.38752004160277	MS1 mz matched	245.05	25.3655	0.283553	0.584668	1.8246	0.0280981	0.298974	0.484982	-1.044
3624			L-alpha-Aspartyl-L-hydroxyproline ;Aspartyl-Hydroxyproline;5,6-Dihydrouridine;(-)-Columbianetin;(R)-Columbianetin;Decursinol;Marmesin;(+)-Marmesin;Nodakenetin;(-)-Marmesin;Torachrysone;(+)-Columbianetin;(S)-Columbianetin	-0.756648552791637;-0.756648552791637;-0.756648552791637;-17.0669822161936;-17.0669822161936;-17.0669822161936;-17.0669822161936;-17.0669822161936;-17.0669822161936	MS1 mz matched	245.078	152.767	0.489808	0.471685	0.326437	0.672103	0.6679	1.03842	0.0543948
3628	AFMK	0.3405			MS2 reverse	245.093	171.722	0.333279	0.41886	0.410499	0.444393	0.596661	0.795681	-0.329738
3632			Lenticin;Hypaphorine;Lenticin	8.96208836249159;9.07503469617303	MS1 mz matched	245.139	308.552	0.062121	0.0551933	0.267222	0.546699	0.630194	1.12552	0.170588
3634			Lenticin;Hypaphorine;Lenticin	8.90642826427168;9.01937459166657	MS1 mz matched	245.139	291.303	0.0240429	0.0338806	1.57284	0.0512592	0.339286	0.709638	-0.494845
3653	Floxuridine	0.30545			MS2 reverse	246.066	279.059	0.0832646	0.0874472	0.583898	0.581091	0.64006	0.95217	-0.070709
3676			Radium-226	11.50313195	MS1 mz matched	246.993	26.3345	0.572282	0.762145	1.62572	0.0297902	0.303507	0.750884	-0.413338
3677					Unmapped	246.992	178.47	0.0600813	0.0719908	0.692292	0.590763	0.642793	0.834569	-0.260897
3691	L-Carnosine	0.9716			MS2 forward	247.081	388.943	0.00981579	0.0111008	0.335022	0.549559	0.630995	0.884244	-0.177483
3692	Jasmonic acid	0.4996			MS2 reverse	247.075	188.75	0.0123136	0.0144223	0.440688	0.374718	0.568909	0.85379	-0.228047
3700	Quadrone	0.3692			MS2 reverse	247.134	97.4345	0.0554075	0.0630627	0.212626	0.524469	0.62374	0.878609	-0.186707
3727			Desmethylnortriptyline;	-7.77277303130527;	MS1 mz matched	248.15	284.046	0.0893398	0.165108	1.87383	0.0369438	0.319063	0.541099	-0.886035
3735			Thienodolin	5.701272976	MS1 mz matched	248.998	336.455	0.118075	0.126202	0.592893	0.523228	0.623367	0.935604	-0.0960308
3738			Sulfadiazine;Sulfadiazine	2.21433546512493;2.39949706538108	MS1 mz matched	249.046	342.584	0.244484	0.261354	0.78973	0.48191	0.610168	0.935453	-0.096263
3749			Decitabine;Tetradecanoic acid;Tetradecanoate;Myristic acid	-1.3146057518451;-17.0896051818634	MS1 mz matched	249.185	42.789	1.15226	1.06818	0.375583	0.6058	0.646913	1.0787	0.1093
3756	Lamivudine	0.4968			MS2 reverse	250.031	363.841	0.0780538	0.0775278	0.112311	0.884304	0.725735	1.00678	0.00975441
3758					Unmapped	250.039	41.1885	0.174555	0.22647	1.06445	0.171503	0.481419	0.770765	-0.375637
3767			Dihydro-6-isopropyl-2,4-dimethyl-4H-1,3,5-dithiazine;Dihydro-4,6-dimethyl-2-(1-methylethyl)-4H-1,3,5-dithiazine;2-Amino-9,10-epoxy-8-oxodecanoic acid	3.9726765907695;3.9726765907695;-8.36758620242172	MS1 mz matched	250.092	180.89	0.0438465	0.0552364	0.918247	0.615292	0.649435	0.793797	-0.333159
3790	Deoxyinosine	0.9844			MS2 forward	251.078	162.469	0.17005	0.1486	0.654709	0.480822	0.609798	1.14435	0.194526
3803					Unmapped	251.201	42.4995	2.46921	2.45681	0.108466	0.972386	0.744224	1.00505	0.00726343
3826					Unmapped	252.892	315.497	0.424874	0.474617	0.917331	0.260005	0.528728	0.895193	-0.159729
3827					Unmapped	252.914	393.512	0.185479	0.196266	0.837039	0.513914	0.62053	0.945036	-0.0815585
3835			Shikimate 3-phosphate;Shikimate 5-phosphate;Valienone 7-phosphate	-1.75380443687756;-1.75380443687756	MS1 mz matched	253.019	148.404	0.170088	0.191268	0.851448	0.468786	0.605622	0.889265	-0.169315
3836			Shikimate 3-phosphate;Shikimate 5-phosphate;Valienone 7-phosphate	-0.971580101085021;-0.971580101085021	MS1 mz matched	253.019	24.4025	0.649162	0.471154	0.581301	0.45885	0.602055	1.37781	0.462379
3848	3-Hydroxydodecanoic acid	0.9929			MS2 forward	253.119	260.464	0.0296808	0.038375	0.849447	0.262189	0.529578	0.773442	-0.370635
3851					Unmapped	253.144	223.327	0.106078	0.110723	0.279971	0.887434	0.726438	0.958045	-0.0618349
3856	cis-9-Palmitoleic acid	0.9625			MS2 forward	253.217	42.4395	17.9756	20.8148	0.772012	0.311991	0.546267	0.863598	-0.211568
3876			(2E)-Piperamide-C5:1;(E,E)-Piperlonguminine;C20916;Tabtoxin biosynthesis intermediate 6	-9.12913528326193;-9.12913528326193;5.49184004108399	MS1 mz matched	254.114	304.589	0.0464803	0.0794715	2.28142	0.00087816	0.128626	0.584868	-0.773817
3889					Unmapped	254.894	392.911	0.165276	0.182549	1.64804	0.0343673	0.314038	0.905382	-0.143401
3898					Unmapped	254.967	315.406	0.0504358	0.059234	0.928301	0.262993	0.529888	0.851467	-0.231977
3900			Ascorbic acid-2-sulfate;Ascorbate 2-sulfate	0.380875885858496;0.390641938003248	MS1 mz matched	254.982	43.2025	16.9213	19.8472	0.587276	0.34443	0.558159	0.852577	-0.230098
3916			1-(2-Thienyl)-1-heptanone;trans-4-Hydroxystilbene;(E)-4-Stilbenol;cis-Stilbene oxide	4.15212873811179;21.4188673702798;21.4188673702798	MS1 mz matched	255.107	492.265	0.25332	0.265003	0.248681	0.639548	0.656924	0.955911	-0.0650514
3920			(-)-Fumigaclavine B;Chanoclavine-I;Huperzine B;Fumigaclavine B;6,8-alpha-Dimethylergolin-9-beta-ol	9.2286949077175;9.08542241179014;9.08542241179014;9.08542241179014	MS1 mz matched	255.16	223.13	0.471281	0.403028	0.779018	0.336103	0.554944	1.16935	0.225707
3926	Palmitic acid	0.9977			MS2 forward	255.233	42.4775	288.899	302.025	0.31279	0.682359	0.67125	0.956541	-0.0641017
3940			Barban	-11.67310633	MS1 mz matched	255.993	29.811	0.680786	0.780637	0.438108	0.731651	0.686454	0.87209	-0.197451
3942			L-Cystine;L-Cystine;L-Dicysteine;L-alpha-Diamino-beta-dithiolactic acid;Cystine;Dicysteine;alpha-Diamino-beta-dithiolactic acid	8.96452588046052;9.16575772909265;9.16575772909265	MS1 mz matched	256.037	32.1865	0.444735	0.398901	0.517925	0.625797	0.652728	1.1149	0.156916
3943			Orbencarb;Thiobencarb;Benthiocarb;S-4-Chlorobenzyl diethylthiocarbamate	-19.0839561028447;-19.0839561028447	MS1 mz matched	256.059	234.279	0.251851	0.254608	0.326626	0.930266	0.735704	0.989172	-0.0157073
3977					Unmapped	256.991	298.521	0.101253	0.0855434	0.48006	0.526575	0.624369	1.18365	0.243237
3994	Mimosine	0.6406			MS2 forward	257.077	126.909	0.210869	0.22901	0.0242492	0.708464	0.679481	0.920785	-0.119063
3997			2-Keto-3-deoxy-6-phosphogluconic acid;6-Phosphonoglucono-D-lactone;sn-Glycero-3-phosphocholine;Glycerophosphocholine	-22.8575944744939;-22.8575944744939;13.1726476944348	MS1 mz matched	257.103	312.405	0.121237	0.196834	1.84073	0.0302699	0.304723	0.615936	-0.699148
4004			Tetradecanedioic acid;Diisobutyl adipate;1-Hydroxypropan-2-yl 2-isopropyl-5-methylcyclohexyl carbonate;Diethyl decanedioate;2-Hydroxypropyl 2-isopropyl-5-methylcyclohexyl carbonate;Dibutyl adipate;Di-n-butyl adipate;Diisobutyl adipate	3.44987711407025;3.44987711407025;3.44987711407025;3.44987711407025;3.44987711407025;3.48589818621535;3.48589818621535	MS1 mz matched	257.176	218.677	1.58249	0.755449	1.53054	0.0553323	0.343421	2.09477	1.06679
4020			4-(2-Amino-3-hydroxyphenyl)-2,4-dioxobutanoic acid;2-(Malonylamino)benzoic acid;(R)-2,3-Dihydro-3,5-dihydroxy-2-oxo-3-indoleacetic acid;7,8-Dihydro-7,8-dihydroxykynurete;N-Malonylanthranilate;4-(2-Amino-3-hydroxyphenyl)-2,4-dioxobutanoate;4-(2-Amino-5-hydroxyphenyl)-2,4-dioxobutanoate;3-(1-Carboxyvinyloxy)anthranilate;2-Amino-3-[(1-carboxyethenyl)oxy]benzoate	-9.29127061132572;-9.29127061132572;-9.29127061132572;-9.41500958767579;-9.41500958767579;-9.41500958767579;-9.41500958767579;-9.41500958767579	MS1 mz matched	258.007	42.361	0.611799	0.490958	0.663108	0.65528	0.662253	1.24613	0.317459
4024	O-Phospho-L-threonine	0.3915			MS2 reverse	258.045	29.999	0.0856231	0.126581	1.35266	0.0901773	0.404684	0.676431	-0.563986
4028	2-Thiocytidine	0.9242			MS2 forward	258.055	159.057	0.747307	0.784798	0.189819	0.717322	0.682181	0.952229	-0.0706202
4034			Dizocilpine;MK801	7.235876925	MS1 mz matched	258.071	328.373	0.211936	0.213454	0.00866226	0.935316	0.736756	0.992888	-0.0102972
4035			Mizoribine;	-9.39939751975635;	MS1 mz matched	258.071	346.452	0.127965	0.143368	0.96576	0.30787	0.545057	0.892564	-0.163972
4036			Mizoribine;Kokusaginine;Furo(2,3-b)quinoline, 4,6,7-trimethoxy-;Maculosidine;Furo(2,3-b)quinoline, 4,6,8-trimethoxy-;Skimmianine	4.92240951730027;-10.7667575636743;-10.7667575636743;-10.7667575636743	MS1 mz matched	258.082	492.17	0.217498	0.215729	0.10238	0.951071	0.739982	1.0082	0.0117852
4054					Unmapped	258.921	155.747	1.18489	1.16368	0.247168	0.694238	0.675047	1.01823	0.0260602
4061			5-Methylthioribose 1-phosphate;5-Methylthioribulose 1-phosphate;Bromacil	15.5377468022309;15.5377468022309;0	MS1 mz matched	259.013	176.961	0.429188	0.634989	1.78077	0.0177086	0.259015	0.675898	-0.565123
4069			Methyl 2,6-dihydroxy-4-quinolinecarboxylate;8-Methoxykynurenate;5-Hydroxyindolepyruvate;8-Methoxykynurete;Xanthurenic acid 8-methyl ether	-0.72037308932538;-0.72037308932538;-0.913020216123934;-0.913020216123934	MS1 mz matched	259.065	360.233	0.549587	0.544809	0.417865	0.944074	0.738559	1.00877	0.0125969
4075			3-Bromotyrosine;3-Bromo-tyrosine;3-Bromotyrosine	22.3100140339339;23.8480094552778	MS1 mz matched	259.091	323.83	0.109761	0.121861	0.841536	0.590299	0.642664	0.90071	-0.150865
4082			Asparaginyl-Glutamine;Glutaminyl-Asparagine;Asparaginyl-Gamma-glutamate;Gamma-glutamyl-Asparagine;5alpha-Androstane	18.8282597578246;18.8282597578246;18.8282597578246;18.8282597578246;6.14792522891904	MS1 mz matched	259.243	40.501	0.21766	0.213318	0.650594	0.949697	0.739704	1.02036	0.0290747
4086					Unmapped	259.839	392.917	0.174933	0.190148	1.41168	0.105556	0.423013	0.919984	-0.120319
4122			3-Nitrotyrosine;Dithranol;Anthralin;4-Dihydroxyethyl-8,9-epoxy-enediyne;Flurecol	0.126515660184822;-17.6941825950761;-17.6941825950761;-17.6941825950761	MS1 mz matched	261.028	274.146	0.26461	0.369478	1.72151	0.0119763	0.224336	0.716171	-0.481624
4123			Bentazone-sodium	-10.68544048	MS1 mz matched	261.028	220.203	0.0454545	0.0615044	1.26124	0.108695	0.426283	0.739045	-0.436265
4126			N-acetyl-S-(N-allylthiocarbamoyl)-L-cysteine;D-Mannitol 1-phosphate;Sorbitol 6-phosphate;D-Sorbitol 6-phosphate;D-Glucitol 6-phosphate;Alditol 6-phosphate;Hexitol 1-phosphate;Galactitol 1-phosphate;L-Galactitol 1-phosphate;D-Galactitol 6-phosphate	1.14675142601361;-1.9683612074841;-1.9683612074841;-1.9683612074841;-1.9683612074841	MS1 mz matched	261.045	24.989	0.372938	0.705554	1.61222	0.0460626	0.333138	0.528575	-0.919819
4129			Setarin;(2-Naphthalenyloxy)acetic acid;5-Hydroxy-2,3-dimethyl-1,4-naphthoquinone;3,4',5-Biphenyltriol;2,2',3-Trihydroxybiphenyl;2-pthyloxyacetic acid;3-Hydroxy-5-methyl-1-phthoate;2-Hydroxy-5-methyl-1-phthoate	-4.92024778666587;-4.92024778666587;-4.92024778666587;-4.92024778666587;-4.94895156449401;-4.94895156449401;-4.94895156449401;-4.94895156449401	MS1 mz matched	261.078	203.841	0.0729625	0.0785903	0.0846655	0.635637	0.655744	0.928391	-0.107195
4160			Indolepyruvate;Indolepyruvate;Indolepyruvic acid;(Indol-3-yl)pyruvate;Indole-3-pyruvate;3-(Indol-3-yl)pyruvate;Anibine	-15.9717721815974;-15.7590286922298;-15.7590286922298	MS1 mz matched	262.069	274.111	0.26124	0.300445	1.8125	0.0386276	0.322059	0.869509	-0.201728
4175					Unmapped	263.007	22.7075	0.182181	0.213923	0.888184	0.357576	0.562997	0.851619	-0.23172
4176					Unmapped	263.012	338.901	5.9024	6.16417	1.07852	0.175929	0.484581	0.957535	-0.0626029
4177	3-Methoxy-4-Hydroxyphenylglycol Sulfate	0.8446			MS2 forward	263.023	40.5755	3.90997	4.30828	1.01569	0.352222	0.56106	0.907547	-0.139955
4180	Pyridoxal 5'-phosphate	0.4943			MS2 reverse	263.043	104.981	0.263594	0.244375	0.331734	0.542146	0.628904	1.07864	0.109216
4185	Gemcitabine	0.43905			MS2 reverse	263.073	274.162	0.0458515	0.0472241	0.31056	0.837079	0.714677	0.970935	-0.0425535
4188	Alpha-N-Phenylacetyl-L-glutamine	0.9358			MS2 forward	263.103	198.689	0.0214542	0.0136107	0.176449	0.566713	0.635891	1.57628	0.656525
4190					Unmapped	263.124	365.281	0.0440564	0.0565395	1.42964	0.106109	0.4236	0.779213	-0.35991
4229					Unmapped	264.936	28.1265	0.101254	0.107278	0.20984	0.655514	0.662333	0.943854	-0.0833646
4244			Sulfapyridine;	3.22295444051377;	MS1 mz matched	265.075	40.103	2.11632	3.59837	1.30219	0.122019	0.438736	0.588133	-0.765787
4245			Ungeremine	-18.83970224	MS1 mz matched	265.077	24.63	1.3261	0.568514	1.18582	0.148336	0.463664	2.33258	1.22192
4250	Magnolol	0.4668			MS2 reverse	265.119	172.275	0.0559775	0.0622408	0.215294	0.669946	0.667186	0.899371	-0.153012
4251			7-Hydroxytrichodermol;Blennin D;Ipomeamaronol;Alkhanol;(1alpha,4alpha,5beta,6alpha,11betaH)-1,4-Epoxy-5-hydroxy-10(14)-germacren-12,6-olide;Ipomeamaronolide;Isoleptospermone;1alpha,15-Dihydroxymarasmene;Absindiol;Adhumulinic acid;4'-Dihydroabscisic acid;3,14-Dihydroxy-11,13-dihydrocostunolide;Arabsin;Artemin;(R)-Athanagrandione;Arlatin;3alpha,15-Dihydroxymarasmene;10-Hydroxymyoporone;Humulinic ac…	-6.29678229521229;-6.29678229521229;-6.29678229521229;-6.29678229521229;-6.29678229521229;-6.29678229521229;-6.29678229521229;-6.29678229521229;-6.29678229521229;-6.29678229521229;-6.29678229521229;-6.29678229521229;-6.29678229521229;-6.29678229521229;-6.	MS1 mz matched	265.15	23.807	6.66252	6.86268	0.491536	0.888877	0.72676	0.970834	-0.0427033
4253			5'-Oxoinosine;5'-Dehydroinosine	23.38114768	MS1 mz matched	265.216	41.8785	0.35131	0.364131	0.172423	0.735794	0.687668	0.964788	-0.0517162
4259			2-[(2R,5Z)-2-Carboxy-4-methylthiazol-5(2H)-ylidene]ethyl phosphate;2-(2-Carboxy-4-methylthiazol-5-yl)ethyl phosphate;4-Methyl-5-[2-(phosphonooxy)ethyl]-1,3-thiazole-2-carboxylate;cThz-P	20.2249766476754;20.2249766476754	MS1 mz matched	265.994	318.528	0.0935412	0.0909595	0.136869	0.775228	0.69877	1.02838	0.0403775
4267	Deoxyguanosine	0.4849			MS2 reverse	266.088	361.596	0.78226	1.13071	1.81507	0.0374984	0.320073	0.691834	-0.531502
4303	Inosine	0.9938			MS2 forward	267.074	196.784	1.42286	1.07992	1.0377	0.243868	0.522071	1.31756	0.397873
4309	2'-Deoxy-D-ribose	0.603			MS2 forward	267.108	137.942	0.025552	0.171021	0.908573	0.325694	0.550752	0.149408	-2.74267
4321			(Z)-9-Heptadecenoic acid;Cyclohexaneundecanoic acid;10Z-Heptadecenoic acid;2,4-Heptadecanedione;omega-Cyclohexylundecanoic acid;Cyclohexaneundecanoic acid;9E-Heptadecenoic acid;(E)-Heptadec-9-enoic acid	14.0534475227848;14.0534475227848;14.0534475227848;14.0534475227848;14.1664075705747;14.1664075705747	MS1 mz matched	267.232	41.83	2.26063	2.39144	0.361041	0.598951	0.645056	0.945301	-0.0811548
4329					Unmapped	267.974	318.89	0.026518	0.0269455	0.203168	0.869811	0.722433	0.984133	-0.0230743
4360					Unmapped	268.963	24.5655	0.0808471	0.0888924	0.118193	0.620336	0.651026	0.909493	-0.136865
4367	D-Galactarate	0.307			MS2 reverse	269.054	215.548	0.0938418	0.0929407	0.159027	0.952586	0.740289	1.0097	0.01392
4368	Galangin	0.4997			MS2 reverse	269.051	23.178	1.87951	1.52981	0.291083	0.439813	0.5949	1.22859	0.297002
4385			Leflunomide;A771726;Leflunomide	16.2541870632384;16.2541870632384;16.2541870632384	MS1 mz matched	269.212	43.2025	1.44487	1.51435	0.0333146	0.723051	0.683903	0.954123	-0.0677532
4388	Heptadecanoic acid	0.9984			MS2 forward	269.248	41.1965	6.19972	6.06826	0.627748	0.626649	0.652992	1.02166	0.0309202
4399			Mecarphon	-10.88114027	MS1 mz matched	270.007	37.1985	0.416614	0.378355	0.181393	0.818729	0.710136	1.10112	0.138972
4406			Methoprotryne	9.354345821	MS1 mz matched	270.149	41.628	0.742496	0.74957	0.062726	0.97549	0.744831	0.990562	-0.0136803
4424					Unmapped	270.942	344.399	0.56872	0.559688	0.139035	0.874933	0.723609	1.01614	0.0230975
4428					Unmapped	270.975	234.619	0.178847	0.187038	0.594343	0.542831	0.629099	0.956205	-0.064608
4432			(Z)-4-(2-Hydroxy-5-sulfotophenyl)-2-oxo-3-butenoate	17.79895595	MS1 mz matched	271.004	267.911	0.433963	0.400102	0.345276	0.676737	0.669422	1.08463	0.117204
4444	5,2'-O-dimethyluridine	0.40915			MS2 reverse	271.093	63.349	0.101991	0.108661	0.695999	0.360319	0.563973	0.938617	-0.0913909
4448			(R*,S*)-4-[1-Ethyl-2-(4-fluorophenyl)butyl]phenol	12.49276155	MS1 mz matched	271.154	173.305	0.0749253	0.118316	1.79527	0.0405642	0.325258	0.633267	-0.659114
4455			Pyridine N-oxide glucuronide;(Z)-4-(2-Hydroxy-5-sulfotophenyl)-2-oxo-3-butenoate	-13.539951673525;-13.1726219578143	MS1 mz matched	271.228	43.404	8.34438	8.18257	0.327956	0.790146	0.702767	1.01977	0.0282507
4456			Pyridine N-oxide glucuronide;(Z)-4-(2-Hydroxy-5-sulfotophenyl)-2-oxo-3-butenoate	-15.1845084733474;-14.8171793617394	MS1 mz matched	271.227	95.645	1.07796	1.14163	0.875584	0.331608	0.553158	0.94423	-0.08279
4457			Pyridine N-oxide glucuronide;16-Hydroxypalmitate;16-Hydroxypalmitic acid	13.2240439567435;-0.367329561746071	MS1 mz matched	271.227	63.902	2.89055	2.89323	0.0598742	0.992114	0.748029	0.999073	-0.0013376
4474			Carprofen;Carprofen	4.92097478665825;4.76093339203223	MS1 mz matched	272.045	282.64	0.0563881	0.0666549	1.88528	0.0163577	0.251507	0.84597	-0.241321
4475			Thorium;D-Ribitol 5-phosphate;Ribitol 5-phosphate;L-Ribitol 1-phosphate;Xylitol 5-phosphate;D-Xylitol 5-phosphate;L-Arabinitol 5-phosphate;D-Arabinitol 1-phosphate;D-Arabitol 1-phosphate	-17.4971295657692;-3.44775869825619;-3.44775869825619;-3.44775869825619;-3.44775869825619	MS1 mz matched	272.049	365.586	0.0491905	0.0620228	1.38262	0.125574	0.442304	0.793103	-0.334419
4477			Salfredin B11;(2S,3S,4S)-5,7,9,11-Tridecatetrayne-1,2,3,4-tetrol;Dihydrocoriandrin;Cassiachromone;Metsulfovax	-15.3352239560178;-15.3352239560178;-15.3352239560178;-15.3352239560178;12.9273011672745	MS1 mz matched	272.086	346.421	0.420353	0.424234	0.364521	0.940477	0.737821	0.990851	-0.0132598
4481			(2E)-Piperamide-C5:1;(E,E)-Piperlonguminine;C20916;Tabtoxin biosynthesis intermediate 6	-9.12913528326193;-9.12913528326193;5.49184004108399	MS1 mz matched	272.125	304.537	0.319357	0.530743	2.27886	0.0023386	0.133205	0.601717	-0.732843
4490					Unmapped	272.883	573.253	0.359247	0.397104	1.89329	0.0236467	0.284873	0.904668	-0.14454
4503					Unmapped	273.007	184.246	0.10046	0.183743	0.422811	0.301594	0.543161	0.54674	-0.871072
4504			D-Glucuronic acid 1-phosphate;6-Phospho-2-dehydro-D-glucote;2-Dehydro-D-glucote 6-phosphate;1-Phospho-alpha-D-galacturote;D-Galacturote 1-phosphate;D-Glucurote 1-phosphate;1-Phospho-alpha-D-glucurote;3-Dehydro-L-gulote 6-phosphate	-5.56368620754303;-5.62536267059767;-5.62536267059767;-5.62536267059767;-5.62536267059767	MS1 mz matched	273.007	344.438	0.0607015	0.0709746	1.58293	0.0811182	0.391674	0.855257	-0.225569
4509			Disulfoton;Ethylthiometon	4.951309809	MS1 mz matched	273.03	77.354	0.159384	2.0127	0.707269	0.354395	0.561852	0.0791892	-3.65855
4522			Benzoylmalic acid;Centarol;Daucol;Debneyol;Seiricardine A;Bisabolol oxide A;Bisabolol oxide B;Bornyl isovalerate;Bornyval;Hysterol;Kanokonol	14.6939358127006;15.5336023305825;15.5336023305825;15.5336023305825;15.5336023305825;15.5336023305825;15.5336023305825;15.5336023305825;15.5336023305825	MS1 mz matched	273.17	174.881	0.140316	0.198802	1.03952	0.194474	0.496636	0.705807	-0.502655
4535			Radon-222	-11.71078329	MS1 mz matched	274.002	231.852	0.0557823	0.114488	0.467823	0.464518	0.604103	0.487235	-1.03731
4551	Ribothymidine	0.4579			MS2 reverse	274.104	396.546	0.140662	0.141142	0.0114745	0.977718	0.745264	0.996595	-0.00492084
4578	D-glucosamine 6-phosphate	0.8411			MS2 forward	275.061	25.7325	1.2004	2.68859	1.90905	0.0195568	0.268176	0.44648	-1.16333
4580			O-Demethylfonsecin;	4.71159906046809;	MS1 mz matched	275.065	323.559	0.213425	0.229616	0.652094	0.699872	0.676818	0.929487	-0.105494
4582	gamma-L-Glutamyl-L-glutamic acid	0.9394			MS2 forward	275.088	424.683	0.0129534	0.0146403	1.72823	0.021096	0.274974	0.884776	-0.176617
4585			5-Amino-6-ribitylamino uracil;Lactucin;Vernolepin;Vernomenin;Dihydromethysticin;Hamaudol;Visamminol;Pentalenolactone;Areemycin E	-13.0424082141764;12.9779159564043;12.9779159564043;12.9779159564043;12.9779159564043;12.9779159564043;12.9779159564043;12.9779159564043	MS1 mz matched	275.103	167.495	0.107995	0.143583	0.799194	0.182758	0.489235	0.752143	-0.410922
4587			5-Amino-6-ribitylamino uracil;5-Amino-6-(1-D-ribitylamino)uracil;5-Amino-6-(D-ribitylamino)uracil;6-(1-D-Ribitylamino)-5-amino-2,4-dihydroxypyrimidine;6-(1-D-Ribitylamino)-5-aminouracil;4-(1-D-Ribitylamino)-5-amino-2,6-dihydroxypyrimidine	0.0568620168940654;0	MS1 mz matched	275.103	187.83	0.0626886	0.0582139	0.283095	0.632142	0.65468	1.07686	0.106837
4593			Panaquinquecol 2;Ginsenoyne K;Ginsenoyne C;[8]-Shogaol;Cyclandelate;Panaquinquecol 7;Buddledin A;[6]-Shogaol;Shogaol;Sugeonyl acetate;Onchidal;[E,(+)]-2-[(E)-2-Acetoxyethenyl]-4-(2,2-dimethyl-6-methylenecyclohexyl)-2-butel	-16.0903032790738;-16.0903032790738;-16.0903032790738;-16.0903032790738;-16.0903032790738;-16.0903032790738;-15.928812608064;-15.928812608064;-15.928812608064;-15.928812608064	MS1 mz matched	275.168	32.069	0.0708509	0.116749	1.34696	0.212658	0.506978	0.606866	-0.720549
4595	Stearidonic Acid	0.43225			MS2 reverse	275.201	42.5675	0.438281	0.441648	0.0824193	0.948603	0.739482	0.992376	-0.0110411
4634					Unmapped	276.931	155.249	0.33666	0.349548	0.611465	0.505396	0.617867	0.963128	-0.0542011
4641			Fenthion;Fenthion;MPP;4-Methylmercapto-3-methylphenyl dimethyl thiophosphate	10.2647283364201;10.3445795267058	MS1 mz matched	277.023	22.1905	0.327514	0.325526	0.333721	0.982879	0.746262	1.00611	0.00878523
4642			Fenthion;Fenthion;MPP;4-Methylmercapto-3-methylphenyl dimethyl thiophosphate	17.9044658746495;17.9843176749711	MS1 mz matched	277.023	206.834	0.38349	0.410415	0.977081	0.296765	0.541657	0.934396	-0.0978935
4643			S-Cysteinosuccinic acid;Drazoxolon	-15.6426989330402;-14.7660322194929	MS1 mz matched	277.038	39.6395	0.67589	0.914557	1.09381	0.147126	0.462645	0.739036	-0.436283
4644			D-Erythroascorbic acid 1'-a-D-xylopyranoside;	-17.7764970485285;	MS1 mz matched	277.059	93.894	0.408287	0.376332	0.570128	0.556246	0.632867	1.08491	0.117578
4649			Sulfamethazine;Sulfamethazine	-13.4722005457395;-13.3053465558663	MS1 mz matched	277.073	268.881	0.72936	0.695503	0.384097	0.734121	0.687179	1.04868	0.0685738
4650					Unmapped	277.076	26.966	0.323984	0.349858	0.46205	0.821508	0.710832	0.926046	-0.110844
4662	all cis-(6,9,12)-Linolenic acid	0.9731			MS2 forward	277.217	41.9005	30.8977	34.3838	0.547709	0.495412	0.61466	0.89861	-0.154233
4671			2,6-Dichloro-4'-biphenylol;2',6'-Dichloro-(1,1'-biphenyl)-4-ol;2,5-Dichloro-4'-biphenylol;2',5'-Dichloro-(1,1'-biphenyl)-4-ol;2-Hydroxy-3,5-dichlorobiphenyl;3,5-Dichloro-2-hydroxybiphenyl;2,4-Dichloro-6-phenylphenol;4-Hydroxy-3,5-dichlorobiphenyl;3,5-Dichloro-4-hydroxybiphenyl;2',5'-Dichloro-3-biphenylol;2',5'-Dichloro-3-hydroxybiphenyl;2',5'-Dichloro-2-biphenylol;2',5'-Dichloro-2-hydroxybiphenyl	-5.04211849655545;-5.04211849655545;-5.04211849655545;-5.04211849655545;-5.04211849655545;-5.04211849655545	MS1 mz matched	278.012	355.537	0.148454	0.153079	0.466858	0.647558	0.659597	0.969786	-0.0442611
4687			Homoclausenamide;Murrayamine A;z-Clausenamide;Cycloclausenamide;Heptaphylline;Koenine;N-Methyl-N-(2-phenylethenyl)-3-phenyl-2-oxiranecarboxamide;(E,E)-N-4-Methoxystyrylcinnamide;(R)-Roemerine;	-4.8311527553293;-4.8311527553293;-4.8311527553293;-4.8311527553293;-4.8311527553293;-4.8311527553293;-4.8311527553293;-4.8311527553293;-4.8311527553293;	MS1 mz matched	278.125	304.622	0.546866	0.988129	1.7341	0.0430149	0.328972	0.553436	-0.853512
4698					Unmapped	278.918	22.6	0.206676	0.175642	0.228994	0.604658	0.646605	1.17669	0.23473
4701			Plutonium	12.29508197	MS1 mz matched	278.97	181.399	0.0244011	0.0275028	0.0581824	0.616971	0.649967	0.887224	-0.172629
4715	3-Methyluridine	0.5			MS2 reverse	279.056	94.359	0.156981	0.159664	0.000126392	0.887834	0.726527	0.983195	-0.0244506
4716	Sulfamethoxypyridazine	0.4916			MS2 reverse	279.054	41.742	0.349976	0.430048	0.819656	0.38258	0.571481	0.813806	-0.297244
4723	5-Hydroxytryptophan	0.7025			MS2 forward	279.098	173.089	0.0338981	0.0404369	0.567216	0.479386	0.609308	0.838295	-0.254469
4740	Linoleic acid	1			MS2 forward	279.234	41.5635	285.59	351.129	1.36224	0.104235	0.421595	0.813348	-0.298056
4783	D-Biotin	0.4414			MS2 reverse	281.036	146.751	1.50067	1.53565	0.103487	0.850531	0.717917	0.977224	-0.0332388
4784			L-alpha-Aspartyl-L-hydroxyproline ;Aspartyl-Hydroxyproline;5,6-Dihydrouridine;(-)-Columbianetin;(R)-Columbianetin;Decursinol;Marmesin;(+)-Marmesin;Nodakenetin;(-)-Marmesin;Torachrysone;(+)-Columbianetin;(S)-Columbianetin	-0.756648552791637;-0.756648552791637;-0.756648552791637;-17.0669822161936;-17.0669822161936;-17.0669822161936;-17.0669822161936;-17.0669822161936;-17.0669822161936	MS1 mz matched	281.054	152.723	9.49605	9.16085	0.311677	0.730568	0.686135	1.03659	0.0518465
4788	Flavone	0.3452			MS2 reverse	281.076	318.844	0.0216754	0.0193045	0.726568	0.371698	0.567898	1.12282	0.167121
4790	3'-O-Methylinosine	0.9813			MS2 forward	281.089	132.875	0.373382	0.345989	0.897321	0.339303	0.556194	1.07917	0.109927
4797			1,1-Diphenyl-2-(4-methoxyphenyl)propene	21.98890293	MS1 mz matched	281.134	30.056	0.231044	0.429736	1.11763	0.127708	0.444456	0.537641	-0.895284
4798			2-hydroxydesipramine;Malonoben;Malonoben	6.79263625920499;6.79263625920499;6.83977075078623	MS1 mz matched	281.175	193.51	0.061248	0.0680281	0.844825	0.531959	0.625959	0.900334	-0.151469
4803	Oleic acid	0.9947			MS2 forward	281.248	68.6725	0.800023	0.940213	0.0586151	0.599325	0.645158	0.850895	-0.232946
4816	N-Acetyl-D-Glucosamine 6-Phosphate	0.488			MS2 reverse	282.039	146.764	0.145866	0.149072	0.0936622	0.859684	0.720079	0.978493	-0.0313669
4825	Guanosine	0.9783			MS2 forward	282.084	238.23	0.156737	0.114136	1.49633	0.0791109	0.388519	1.37325	0.457594
4832			O-Phosphotyrosine;Phosphotyrosine;Phosphonotyrosine	-24.5052617393296;-24.5052617393296	MS1 mz matched	282.134	272.293	0.147583	0.319734	2.14904	0.00977323	0.206232	0.461582	-1.11534
4848	Alloxan	0.49425			MS2 reverse	282.991	174.817	0.0707711	0.0972273	1.68404	0.0461637	0.333269	0.727893	-0.458202
4854			Lucernol;Repensol;Aureol;Rhein;Rhein	-9.92000593966133;-9.92000593966133;-9.92000593966133;-9.92000593966133;-9.96225426647536	MS1 mz matched	283.029	245.173	0.321304	0.355053	0.892643	0.289363	0.539271	0.904946	-0.144096
4858	Xanthosine	0.9997			MS2 forward	283.068	280.851	0.195951	0.193503	0.0736019	0.909752	0.731346	1.01265	0.0181309
4861			Xanthosine;Xanthosine	6.90907427101224;6.85310288786246	MS1 mz matched	283.078	233.753	0.334626	0.333152	0.205551	0.966753	0.743117	1.00442	0.00636735
4875			Melanostatin;Pencozole	20.6970927284841;22.5997706417459	MS1 mz matched	283.191	185.022	0.084843	0.104271	0.898235	0.437168	0.59387	0.813675	-0.297475
4876	trans-2-Octenoic acid	0.33585			MS2 reverse	283.191	42.496	0.122426	0.115093	0.459563	0.679892	0.67045	1.06371	0.0891103
4877	Eicosapentaenoic Acid	0.461			MS2 reverse	283.203	153.878	0.0417825	0.0550071	0.244758	0.521553	0.622863	0.759584	-0.396719
4879	Stearic acid	0.9994			MS2 forward	283.264	41.1965	52.7778	57.6655	1.17758	0.260254	0.528826	0.915241	-0.127776
4895			Faropenem;	21.7264642098726;	MS1 mz matched	284.073	264.231	0.0506211	0.0598385	0.747343	0.452357	0.599663	0.845963	-0.241334
4899	N4-Acetylcytidine	0.8772			MS2 forward	284.088	148.172	0.364481	0.403099	0.494742	0.607995	0.647501	0.904196	-0.145292
4905			Isothipendyl;Leucomethylene blue;Reduced methylene blue	-6.90316774389817;-7.01434433419686	MS1 mz matched	284.124	375.07	0.161388	0.167673	0.531989	0.707524	0.679192	0.962516	-0.0551169
4914			(Z)-9-Heptadecenoic acid;Cyclohexaneundecanoic acid;10Z-Heptadecenoic acid;2,4-Heptadecanedione;omega-Cyclohexylundecanoic acid;Cyclohexaneundecanoic acid;9E-Heptadecenoic acid;(E)-Heptadec-9-enoic acid	10.3254459515261;10.3254459515261;10.3254459515261;10.3254459515261;10.4384055782066;10.4384055782066	MS1 mz matched	284.267	96.4945	0.563486	0.53367	0.564724	0.372393	0.568132	1.05587	0.0784325
4940			4-Hydroxy-3,5,4'-trimethoxystilbene;Isosativan;Myrigalone G;4'-Hydroxy-3,4,5-trimethoxystilbene;Myrigalone H;Sativan;4'-Hydroxy-5,7-dimethoxyflavan;7,3'-Dihydroxy-4'-methoxy-8-methylflavan;(-)-Sativan;Diphenolic acid;4,4-Bis(4-hydroxyphenyl)pentanoic acid;Sugiresinol;Sequirin A	-12.2644126805583;-12.2644126805583;-12.2644126805583;-12.2644126805583;-12.2644126805583;-12.2644126805583;-12.2644126805583;-12.2326082890743;-12.2326082890743;-12.2326082890743;-12.2326082890743	MS1 mz matched	285.112	273.511	0.0443671	0.074981	2.10914	0.00222706	0.133062	0.591711	-0.757035
4946			Glycineamideribotide;4-Dimethylallyl-L-abrine;4-(3-Methylbut-2-enyl)-L-abrine	-22.5553190271058;6.44795838526764	MS1 mz matched	285.17	214.846	0.044165	0.0789211	1.81983	0.0211618	0.27525	0.559609	-0.837508
4947			Glycineamideribotide;5'-Phosphoribosylglycimide;GAR;N1-(5-Phospho-D-ribosyl)glycimide;Glycimide ribonucleotide	2.09660894476245;2.09660894476245	MS1 mz matched	285.17	176.294	0.117207	0.183194	0.654137	0.168482	0.47919	0.639797	-0.644313
4953	Hexadecanedioic acid	0.4882			MS2 reverse	285.206	154.747	0.0699817	0.082191	1.30168	0.172027	0.481799	0.851452	-0.232003
4954			Cernuine;2'-Hydroxygenistein;3'-Hydroxygenistein;5,6,7,4'-Tetrahydroxyisoflavone;Kaempferol;Maritimetin;7,8,3',4'-Tetrahydroxyisoflavone;Luteolin;Norartocarpetin;Citreorosein;N1,N12-Diacetylspermine	20.9669423478714;20.9669423478714;20.9669423478714;20.9669423478714;20.9669423478714;20.9669423478714;20.9669423478714;20.9669423478714;20.9669423478714;20.9669423478714;18.870732599483	MS1 mz matched	285.242	43.156	0.324656	0.306902	0.693964	0.440433	0.59514	1.05785	0.0811322
4963					Unmapped	286.002	236.688	0.0267334	0.0580023	1.47573	0.0546702	0.342785	0.460903	-1.11746
4965					Unmapped	286.024	268.859	0.0400844	0.0444764	1.04061	0.253847	0.526268	0.901251	-0.15
4971			Tricetanidin;Nifurtimox	15.3451128153876;8.24921548862241	MS1 mz matched	286.06	327.019	0.800973	1.28594	1.40862	0.167957	0.478797	0.622869	-0.682999
4975	Deoxycytidine	0.8113			MS2 forward	286.104	186.39	0.0234111	0.02854	1.01115	0.211785	0.506507	0.820291	-0.285792
4997					Unmapped	286.924	152.078	0.0474867	0.0426566	0.846695	0.28115	0.536503	1.11323	0.154755
4998					Unmapped	286.973	343.466	0.751368	0.707847	0.483756	0.608364	0.6476	1.06148	0.0860805
5006					Unmapped	287.016	125.225	1.35045	0.844623	1.02175	0.175214	0.484078	1.59888	0.67706
5011			Orotidine;Furamizole;5-[1-(2-Furanyl)-2-(5-nitro-2-furanyl)ethenyl]-1,3,4-oxadiazol-2-amine;NF 161	-11.6830084497817;22.5655659876514	MS1 mz matched	287.051	279.657	0.110256	0.117371	0.644886	0.699717	0.67677	0.939383	-0.090214
5013			Orotidine;Dihydrokaempferol;Aromadendrin;(+)-Dihydrokaempferol;(+)-Aromadendrin;Fustin;2,3-Dihydrofisetin;Eriodictyol;Okanin;Micromelin;3,5-Dimethoxy-1,6-dihydroxyxanthone;Gentiacaulein;2,8-Dihydroxy-1,6-dimethoxyxanthone;2-O-Methylswertianin;1,8-Dihydroxy-2,6-dimethoxyxanthone;Swerchirin;5-O-Methylbellidifolin;3,5-Dimethoxy-1,8-dihydroxyxanthone;(+-)-Dalbergioidin;2-Hydroxy-2,3-dihydrogenistein;…	-5.07846706510386;-19.0843404611275;-19.0843404611275;-19.0843404611275;-19.0843404611275;-19.0843404611275;-19.0843404611275;-19.0843404611275;-19.0843404611275;-19.0843404611275;-19.0843404611275;-19.0843404611275;-19.0843404611275;-19.0843404611275;-19	MS1 mz matched	287.058	214.98	0.573781	0.54817	0.297286	0.662139	0.664579	1.04672	0.0658764
5017			Iprobenfos;Iprobenfos;IBP;Kitazin P;S-Benzyl O,O-diisopropyl phosphorothioate	0.341207010146137;0.347107845476408	MS1 mz matched	287.092	172.776	0.101686	0.123879	0.801498	0.223229	0.51246	0.820847	-0.284815
5047			Dianthramine;2,2'-Iminobis(4-hydroxybenzoic acid)	2.482195652	MS1 mz matched	288.059	233.403	0.0532636	0.0652137	1.61396	0.0297905	0.303508	0.816755	-0.292025
5049	N-Tris[hydroxymethyl]methyl-2-aminoethanesulfonic acid [TES]	0.35865			MS2 reverse	288.076	248.457	0.172228	0.169411	0.366063	0.931289	0.735918	1.01663	0.0237941
5074					Unmapped	288.985	207.476	0.117912	0.13901	0.648182	0.341891	0.557191	0.848226	-0.23748
5097					Unmapped	289.113	26.583	0.192789	0.405021	1.94261	0.00924821	0.20357	0.475997	-1.07098
5098	Argininosuccinic acid	0.6341			MS2 forward	289.115	434.969	0.00928277	0.0110348	1.3074	0.116617	0.433946	0.841225	-0.249437
5144			Cordeauxione;Clofop	-6.26621459855007;21.4778144304932	MS1 mz matched	291.056	206.244	0.434008	0.44682	0.054946	0.874788	0.723576	0.971325	-0.0419744
5165					Unmapped	292.002	338.899	0.189674	0.176907	0.482806	0.54661	0.630169	1.07216	0.100526
5176			Panfuran S;Dihydroxymethylfuratrizine	-15.69217541	MS1 mz matched	292.071	284.546	0.466163	1.25618	1.40716	0.0629949	0.358654	0.371094	-1.43014
5180			Oxaprozin;Oxaprozin	-8.08242246602326;-8.10493979653151	MS1 mz matched	292.103	352.692	0.086258	0.13283	1.97293	0.00593267	0.17947	0.649386	-0.622852
5192					Unmapped	292.89	96.567	0.0743208	0.0584064	0.954988	0.181931	0.488685	1.27248	0.34764
5198					Unmapped	292.964	26.3245	0.367054	0.23787	1.22955	0.360956	0.564198	1.54308	0.625816
5203			4-[2,2-Dichloro-1-(4-methoxyphenyl)ethenyl]phenol;Monohydroxymethoxychlor olefin	-12.65384084	MS1 mz matched	293.018	27.809	0.436446	0.515402	0.785078	0.505566	0.617921	0.846806	-0.239897
5205			5-Chloro-4-(2-imidazolin-4-on-2-ylamino)-2,1,3-benzothiazdiazole;Tizanidine;N-[4-(5-Nitro-2-furyl)-2-thiazolyl]acetamide;Furothiazole	-7.48442131067134;-7.48442131067134;5.13802107927023	MS1 mz matched	293.033	206.239	0.486843	0.521865	0.343469	0.572245	0.637501	0.932891	-0.10022
5220	O-Acetyl-L-serine	0.499			MS2 reverse	293.102	42.258	0.0566107	0.106321	1.65415	0.0304158	0.305087	0.532453	-0.909275
5225			Nigellidine;Triamiphos	-6.82811470765989;-3.33383423572114	MS1 mz matched	293.135	416.406	0.0779764	0.0934334	0.856974	0.285546	0.538001	0.834567	-0.260901
5227			Zinc phosphide	-1.936674614	MS1 mz matched	293.143	31.538	0.355303	0.42162	0.935901	0.699797	0.676794	0.84271	-0.246893
5230			Phytuberin;Nordihydrocapsiate;Gingerol;Myrsinone;Tanacetol A;Phytuberin;Embelin;[6]-Gingerol;(S)-(+)-[6]Gingerol;6-Gingerol	-7.17002415620732;-7.17002415620732;-7.17002415620732;-7.17002415620732;-7.17002415620732;-7.13841141806341;-7.13841141806341;-7.13841141806341	MS1 mz matched	293.175	152.449	0.321181	0.32237	0.189857	0.94205	0.738145	0.996311	-0.00533251
5231	Embelin	0.4987			MS2 reverse	293.181	23.268	2.09164	2.24165	0.71299	0.6873	0.67284	0.933077	-0.0999315
5232	9-OxoODE	0.49025			MS2 reverse	293.211	42.8735	1.54377	1.49211	0.374526	0.778584	0.699678	1.03462	0.0491055
5247			Cloethocarb	7.33417715	MS1 mz matched	294.031	159.057	0.317809	0.332667	0.218501	0.712284	0.680651	0.955337	-0.0659187
5257			Norfluoxetine;Mecambrine;(+)-Mecambroline;Pukateine;Xylopine;Japonine	0.25854030212792;-7.87779106034657;-7.87779106034657;-7.87779106034657;-7.87779106034657;-7.87779106034657	MS1 mz matched	294.118	281.729	0.146627	0.216747	2.11103	0.0112681	0.218887	0.67649	-0.56386
5276			PPPi;Triphosphate;Triphosphoric acid;Tripolyphosphate;Inorganic triphosphate	-7.75329030260917;-7.75329030260917	MS1 mz matched	294.903	315.455	0.432374	0.487398	0.836127	0.308532	0.545253	0.887107	-0.172819
5288	Dantrolene	0.4535			MS2 reverse	295.048	41.019	0.130762	0.171683	0.25805	0.467267	0.605083	0.761647	-0.392805
5299			Diclofenac;Meclofenamic acid;Diclofec;Meclofemate;Meclofemic acid	17.9949957622872;17.9949957622872;19.3456933445536;19.3456933445536	MS1 mz matched	295.154	218.919	0.0434475	0.0337476	1.41848	0.0651698	0.363228	1.28743	0.364489
5306	9R,10S-EpOME	0.9776			MS2 forward	295.227	43.759	4.82963	5.39175	0.253936	0.519378	0.622204	0.895744	-0.158842
5309			Gyrocyanin;Oleic acid methyl ester;Methyl oleate;17-Methyl-6Z-octadecenoic acid;17-Methyl-6Z-octadecenoate;Lactobacillic acid;11R,12S-Methylene-octadecanoic acid	-0.675050341901655;8.43820617237138;8.43820617237138;8.43820617237138	MS1 mz matched	295.264	39.9595	1.02071	1.03028	0.130495	0.946977	0.739152	0.990714	-0.01346
5331	S-Methyl-5'-thioadenosine	0.49985			MS2 reverse	296.086	18.965	0.0582432	0.0498818	0.395724	0.502292	0.61688	1.16762	0.223575
5333	3'-O-methylguanosine	0.8484			MS2 forward	296.099	177.165	0.215622	0.154605	1.17995	0.260532	0.528934	1.39466	0.479914
5338			O-Phosphotyrosine;Phosphotyrosine;Phosphonotyrosine	-24.5052617393296;-24.5052617393296	MS1 mz matched	296.134	272.303	0.345821	0.494589	2.01313	0.0116938	0.22221	0.699208	-0.516207
5355					Unmapped	296.882	315.651	0.114558	0.127791	1.19992	0.163088	0.475173	0.896447	-0.15771
5367			Irilone;3,8-Dihydroxy-1-methylanthraquinone-2-carboxylic acid;Glyzaglabrin;Aflatoxin P1;3,8-Dihydroxy-9-methoxycoumestan;Isotrifoliol;Trifoliol;Sativol;Bowdichione;Irilone;2',7-Dihydroxy-4',5'-methylenedioxyisoflavone;DMI;Aflatoxin P1;AFP1;5-Hydroxypseudobaptigenin;5,7-Dihydroxy-3',4'-methylenedioxyisoflavone	-12.5419505742626;-12.5419505742626;-12.5419505742626;-12.5419505742626;-12.5419505742626;-12.5419505742626;-12.5419505742626;-12.5419505742626;-12.4141202902675;-12.4141202902675;-12.4141202902675;-12.4141202902675;-12.4141202902675	MS1 mz matched	297.039	42.437	0.227036	0.258544	0.764383	0.361598	0.564423	0.878132	-0.187491
5389	Nname,cis-9,10-Epoxystearic acid	0.9798			MS2 forward	297.243	43.7905	3.03495	3.0306	0.217469	0.991124	0.747841	1.00143	0.00206662
5392	Pristanic acid	0.5			MS2 reverse	297.279	39.965	0.672877	0.703007	0.447153	0.579538	0.639615	0.957142	-0.0631958
5408			Dehydroanonaine;2-Naphthalenol 2-aminobenzoate;4-O-(beta-L-Arabinofuranosyl)-(2S,4S)-4-hydroxyproline	24.2167619745559;24.2167619745559;1.90041448035324	MS1 mz matched	298.069	186.214	0.292609	0.294285	0.0503485	0.939773	0.737677	0.994307	-0.00823678
5413			N-cis-Caffeoyltyramine;N-Acetoxymethylflindersine;N-trans-p-Coumaroyloctopamine;2,3,9,10-Tetrahydroxyberbine	-6.86824396600327;-6.86824396600327;-6.86824396600327;-7.00865684785223	MS1 mz matched	298.114	323.673	0.184439	0.248758	1.96055	0.0170767	0.255596	0.741439	-0.431601
5415			Saxitoxin;Saxitoxin	-10.7045599517889;-10.6975397665977	MS1 mz matched	298.129	307.5	0.0429292	0.0641242	2.31837	0.0108862	0.215778	0.66947	-0.578908
5435					Unmapped	298.999	33.425	0.0969825	0.14228	0.812527	0.300637	0.542866	0.681631	-0.552936
5445			p-Nitrophenyl-O-ethyl ethylphosphote;Ethyl 4-nitrophenyl ethylphosphote	-7.720189453	MS1 mz matched	299.086	318.715	1.03712	0.902411	0.824017	0.294308	0.540876	1.14928	0.200734
5447	Salidroside	0.3801			MS2 reverse	299.117	323.726	0.0253895	0.0335856	1.87267	0.028172	0.29918	0.755963	-0.403612
5457	Dehydroabietic acid	0.5			MS2 reverse	299.201	40.572	0.144086	0.149932	0.635122	0.737712	0.688227	0.961012	-0.0573742
5461			Salicylic acid beta-D-glucoside;Dimethyl fukiic acid;(R)-2-Hydroxystearate;(S)-2-Hydroxystearate;(R)-10-Hydroxystearate	2.3313027686046;2.3313027686046;-14.6536542216363;-14.6536542216363;-14.6536542216363	MS1 mz matched	299.258	43.7325	1.41918	1.35404	0.234828	0.714799	0.681417	1.04811	0.0677835
5510			2-O-p-Coumaroyltartronic acid;	20.0994086689267;	MS1 mz matched	301.02	220.142	0.0434872	0.0446582	0.243169	0.763841	0.695646	0.973779	-0.0383338
5511			5,6,7,3',4'-Pentahydroxyisoflavone;Tricetin;2',4',5,7,8-Pentahydroxyisoflavone;Quercetin;Morin;5,7,8,3',4'-Pentahydroxyisoflavone;6-Hydroxyluteolin;Quercetin;3,3',4,5,7-Pentahydroxyflavone;3,5,7,3',4'-Pentahydroxyflavone;8-Hydroxykaempferol;2'-Hydroxypseudobaptigenin;Bracteatin;6-Hydroxykaempferol;6-Hydroxyluteolin;5,6,7,3',4'-Pentahydroxyflavone;Hypolaetin;8-Hydroxyluteolin;Isoetin;5,7,2',4',5'-…	-20.5970909883591;-20.5970909883591;-20.5970909883591;-20.5970909883591;-20.5970909883591;-20.5970909883591;-20.5970909883591;-20.7536881375808;-20.7536881375808;-20.7536881375808;-20.7536881375808;-20.7536881375808;-20.7536881375808;-20.7536881375808;-20	MS1 mz matched	301.036	30.31	0.236809	0.259973	0.336215	0.610779	0.648243	0.910898	-0.134638
5515					Unmapped	301.055	277.251	0.0802557	0.140138	1.24097	0.128047	0.444794	0.572692	-0.804169
5528			Gamma-glutamyl-Arginine;Arginyl-Gamma-glutamate;Glutaminyl-Arginine;Arginyl-Glutamine;trans,trans-Farnesyl phosphate;Farnesyl phosphate;(2E,6E)-Farnesyl phosphate	-17.2081796435876;-17.2081796435876;-17.2081796435876;-17.2081796435876;1.16956083882236	MS1 mz matched	301.165	303.168	0.243821	0.340762	0.475357	0.543769	0.629366	0.715516	-0.482943
5530			xi-8-Hydroxyhexadecanedioic acid;xi-7-Hydroxyhexadecanedioic acid;Emedastine	-1.07243547486651;-1.07243547486651;-5.62521446120594	MS1 mz matched	301.201	269.755	0.0740692	0.0995451	1.04434	0.108192	0.42577	0.744076	-0.426477
5549			Norflurazon	-8.010200681	MS1 mz matched	302.036	272.322	0.0226274	0.0376795	1.77752	0.0288066	0.30092	0.600523	-0.735709
5555			Chlorambucil;Chlorambucil	-7.5369717374816;-7.58877297126886	MS1 mz matched	302.065	154.002	0.187375	0.140491	0.414215	0.637886	0.656423	1.33371	0.415448
5558			Gynocardin;Gynocardin;2-Cyclopentene-1-carbonitrile, 1-(beta-D-glucopyranosyloxy)-4,5-dihydroxy-,(1alpha,4alpha,5beta)-	-14.9810909463451;-14.926653456277	MS1 mz matched	302.091	280.851	0.0341584	0.0498217	1.52217	0.0728973	0.378031	0.685613	-0.544534
5580					Unmapped	302.927	155.305	0.317805	0.333601	0.987667	0.184745	0.49054	0.952652	-0.0699791
5591	2-Deoxy-D-glucose 6-phosphate	0.7493			MS2 forward	303.056	24.549	0.0819522	0.410447	1.42498	0.113895	0.431403	0.199666	-2.32434
5595			N-Acetylaspartylglutamic acid;N-Acetylaspartylglutamate;AG;Isospaglumic acid;N-Acetyl-L-aspartyl-L-glutamate	5.55788188118159;5.4444282577281	MS1 mz matched	303.092	29.759	0.391636	0.757173	1.7732	0.0273145	0.296735	0.517234	-0.95111
5608			7a-Hydroxytestosterone;7b-Hydroxydehydroepiandrosterone;11-Ketoetiocholanolone;w Hydroxy testosterone;16a-Hydroxydehydroisoandrosterone;6beta-Hydroxytestosterone;3a,16-Dihydroxyandrostenone;10-Acetoxy-8-heptadecene-4,6-diyn-3-ol;7a-Hydroxydehydroepiandrosterone;Ginsenoyne G;16-Oxoandrostenediol;19-Hydroxytestosterone;11beta,17beta-Dihydroxy-4-androsten-3-one;3a,16b-Dihydroxyandrostenone;3a,16a-Di…	-8.06367191583472;-8.06367191583472;-8.06367191583472;-8.06367191583472;-8.06367191583472;-8.06367191583472;-8.06367191583472;-8.06367191583472;-8.06367191583472;-8.06367191583472;-8.06367191583472;-8.06367191583472;-8.06367191583472;-8.06367191583472;-8.	MS1 mz matched	303.201	29.965	0.0909488	0.109504	0.836493	0.455687	0.600896	0.830549	-0.267863
5610			Chlorambucil;RU 5135	16.7741574954214;6.58382835033333	MS1 mz matched	303.217	174.167	0.0395009	0.0471774	0.65287	0.425205	0.589102	0.837285	-0.256209
5612	Arachidonic Acid (peroxide free)	0.892			MS2 forward	303.233	40.4045	20.0103	17.6899	0.389319	0.753759	0.692825	1.13117	0.177815
5631					Unmapped	304.054	318.792	0.0494144	0.0405029	1.61398	0.0715477	0.375596	1.22002	0.286907
5650	Uridine 5'-monophosphate (UMP)	0.31085			MS2 reverse	305.015	23.44	0.0196965	0.127295	1.48245	0.143302	0.459344	0.15473	-2.69217
5651					Unmapped	305.023	338.903	88.0652	90.045	0.740643	0.418076	0.58617	0.978013	-0.0320744
5656					Unmapped	305.054	169.135	0.462743	0.47561	0.073897	0.80893	0.707651	0.972947	-0.0395673
5662			(+)-Gallocatechin;(-)-Epigallocatechin;Phezine methosulfate;N-Methylphezonium methosulfate;5-Methylphezinium methyl sulphate	-15.8491108295764;-15.8491108295764;5.56021320786857	MS1 mz matched	305.069	210.544	0.0208869	0.0563477	1.76333	0.0182403	0.261773	0.370679	-1.43176
5677	Dihomo-gamma-Linolenic Acid	0.991			MS2 forward	305.248	39.948	5.07535	4.89628	0.363873	0.892267	0.727516	1.03657	0.0518216
5688			2-O-p-Coumaroyltartronic acid;	20.0994086689267;	MS1 mz matched	306.057	220.19	0.104586	0.108997	0.376571	0.63567	0.655753	0.959529	-0.0596017
5714	Oxazepam	0.4912			MS2 reverse	307.023	98.551	0.133335	0.197179	1.4104	0.119946	0.436936	0.676213	-0.56445
5717			Resveratrol 3-sulfate;cis-Resveratrol 4'-sulfate;trans-Resveratrol 4'-sulfate;cis-Resveratrol 3-sulfate;p,p'-Methoxychlor olefin;1,1-Dichloro-2,2-bis(p-methoxyphenyl)ethylene;1,1-Bis(p-methoxyphenyl)-2,2-dichloroethylene	-5.21855505303333;-5.21855505303333;-5.21855505303333;-5.21855505303333;-10.5464569041481	MS1 mz matched	307.034	206.208	0.593401	0.633524	0.682068	0.432869	0.592179	0.936667	-0.0943915
5726			Coriandrone E;Dapsone;4,4'-Sulfonylbisbenzemine;Diaphenylsulfone	-5.93989223706419;20.5593845729585	MS1 mz matched	307.084	278.46	1.15974	1.34236	1.01063	0.253346	0.526064	0.863959	-0.210965
5730			(S)-5-Diphosphomevalonic acid;(R)-Mevalonic acid-5-pyrophosphate;Citrus Red No.2;Citrus Red 2	-6.68447592454519;-6.68447592454519;-4.08806939989759	MS1 mz matched	307.115	365.258	3.24749	4.43474	1.52532	0.0825895	0.39392	0.732285	-0.449523
5733			Phenylbutazone;Phenylbutazone;DMXB-A;GTS-21;2,4-Dimethoxybenzylidene abaseine	-7.41516023366353;-7.48687743891709;-7.48687743891709	MS1 mz matched	307.15	445.877	0.105109	0.147429	1.20519	0.120154	0.437119	0.71295	-0.488128
5734			Phenylbutazone;Phenylbutazone;DMXB-A;GTS-21;2,4-Dimethoxybenzylidene abaseine	-7.44371752468101;-7.51543472788652;-7.51543472788652	MS1 mz matched	307.15	423.183	0.110699	0.14726	1.03234	0.20126	0.50062	0.75173	-0.411713
5741	11(Z),14(Z)-Eicosadienoic Acid	0.9997			MS2 forward	307.264	40.122	5.24327	5.78405	0.375115	0.576042	0.638606	0.906505	-0.141614
5756			Cryptodorine;Piperolactam C;Lumarine	-6.47848366330315;-6.47848366330315;-6.45260224769722	MS1 mz matched	308.098	408.039	0.206405	0.270425	1.51544	0.0971371	0.413495	0.763262	-0.38975
5757			N-Acetyl-a-neuraminic acid;N-Acetylneuraminic acid;N-Acetylneuramite;N-Acetylneuraminic acid;5-Acetamido-3,5-dideoxy-D-glycero-D-galacto-2-nonulosonic acid;Neu5Ac;O-Acetylneuraminic acid;O-Acetylated sialic acid;N-Acetyl-alpha-neuramite;alpha-Neu5Ac;N-Acetyl-beta-neuramite;beta-Neu5Ac;N-Glycolylmuramic acid;2-Glycolylamido-3-O-[(R)-1-carboxyethyl]-2-deoxy-D-glucopyranose	0.0608205637036268;0.0608205637036268;0;0;0;0;0	MS1 mz matched	308.099	269.245	4.13971	5.05005	1.63017	0.0471225	0.334483	0.819738	-0.286765
5787			De-O-methylsterigmatocystin;Aurantricholide B;6-Demethylsterigmatocystin	-6.45997294562908;-6.45997294562908;-6.33708942203442	MS1 mz matched	309.046	23.271	0.154373	0.189832	0.948449	0.300126	0.542708	0.813212	-0.298296
5789			Sulfadiazine;Sulfadiazine	2.21433546512493;2.39949706538108	MS1 mz matched	309.067	342.561	0.443769	0.468112	0.697966	0.556108	0.632828	0.947998	-0.0770447
5802			(3beta,6beta)-Furanoeremophilane-3,6-diol;Blennin A;13-Hydroxymarasmene;Ketopelenolide a;(3beta,8beta)-3-Hydroxy-7(11)-eremophilen-12,8-olide;1-Hydroxyacorenone;3-Hydroxytrichothecene;3beta-Hydroxycinnamolide;Gemfibrozil;Heliannuol A;3-Ketoapotrichothecene;Procurcumadiol;Valerenolic acid;Cadabicilone;(6beta,8alpha)-6-Hydroxy-7(11)-eremophilen-12,8-olide;3beta-Dihydroxymarasmene;FS4 toxin;Heliannu…	-15.5686294644118;-15.5686294644118;-15.5686294644118;-15.5686294644118;-15.5686294644118;-15.5686294644118;-15.5686294644118;-15.5686294644118;-15.5686294644118;-15.5686294644118;-15.5686294644118;-15.5686294644118;-15.5686294644118;-15.5686294644118;-15	MS1 mz matched	309.17	97.086	1.15349	1.22917	1.23688	0.264493	0.530463	0.938432	-0.0916759
5803			Valdiate;3-Hydroxy-6,8-dimethoxy-7(11)-eremophilen-12,8-olide;Botrydial	-3.30100755409114;-3.30100755409114;-3.22395527721616	MS1 mz matched	309.17	152.492	0.451357	0.459335	0.614598	0.543428	0.629269	0.982631	-0.0252786
5804			Valdiate;3-Hydroxy-6,8-dimethoxy-7(11)-eremophilen-12,8-olide;Botrydial	-6.89765178446367;-6.89765178446367;-6.82059978471923	MS1 mz matched	309.176	23.2925	1.32425	1.57975	1.00466	0.339728	0.556358	0.838267	-0.254518
5808	2E-Eicosenoic acid	0.9931			MS2 forward	309.279	39.5935	2.6603	3.36911	0.922882	0.254851	0.526676	0.789615	-0.340779
5827			Leflunomide;A771726;4,4'-Dinitrostilbene	8.84168608991276;8.84168608991276;-0.370282462477974	MS1 mz matched	310.076	388.724	0.0706376	0.0779364	0.0794396	0.759525	0.694445	0.90635	-0.14186
5829			Citalopram propionic acid;Citalopram propionic acid	1.16170013572271;1.07008837788688	MS1 mz matched	310.096	298.093	0.25382	0.410275	1.68198	0.0946105	0.410403	0.618658	-0.692787
5832	N2,N2-Dimethylguanosine	0.9908			MS2 forward	310.115	172.531	0.435869	0.423281	0.242347	0.704232	0.678175	1.02974	0.0422776
5833	Muramic acid	0.5			MS2 reverse	310.114	370.843	0.0291906	0.0343983	1.39305	0.152826	0.46734	0.848606	-0.236833
5855					Unmapped	310.901	565.409	0.516361	0.630946	0.947935	0.191536	0.494845	0.818392	-0.289137
5858					Unmapped	310.934	344.408	0.211793	0.204451	0.592064	0.637303	0.656247	1.03591	0.0509001
5859					Unmapped	310.933	315.348	0.157221	0.183354	0.804258	0.314977	0.547128	0.857469	-0.221843
5860					Unmapped	310.987	175.968	0.0244987	0.0223059	0.342147	0.613331	0.648919	1.09831	0.135281
5887			Praziquantel;Praziquantel;Norajmaline	-8.89860459064215;-8.96907526923597;-8.96907526923597	MS1 mz matched	311.172	25.788	29.5351	28.2379	0.390378	0.832539	0.713566	1.04594	0.064799
5888			Caftaric acid;Cis-Caffeoyl tartaric acid;Fruticosonine	-22.6849523907143;-22.6849523907143;5.49964416142061	MS1 mz matched	311.222	152.815	0.609147	0.812383	1.06626	0.258796	0.528253	0.749827	-0.415371
5889			Caftaric acid;Cis-Caffeoyl tartaric acid;Fruticosonine	-22.9904973591951;-22.9904973591951;5.19409058108285	MS1 mz matched	311.222	171.304	0.393172	0.476108	0.862609	0.363533	0.565101	0.825804	-0.276128
5894	Arachidic acid	0.9999			MS2 forward	311.295	38.0025	1.66479	1.63298	0.247821	0.921019	0.733757	1.01948	0.0278313
5917	D-Neopterin	0.46995			MS2 reverse	312.093	298.048	0.0186118	0.0265193	1.54212	0.0799208	0.389805	0.701821	-0.510826
5939	6-Phospho-D-gluconate	0.408			MS2 reverse	312.974	34.699	0.0556653	0.0400081	0.467414	0.380903	0.57094	1.39135	0.476485
5943			Chlorosesamone;1,8-Dinitropyrene;1,6-Dinitropyrene;3,7-Dinitrofluoranthene;3,9-Dinitrofluoranthene;1,3-Dinitropyrene	-14.5064083814302;-8.21781595113285;-8.21781595113285;-8.21781595113285;-8.21781595113285;-8.21781595113285	MS1 mz matched	313.021	22.16	3.13362	3.29662	0.249683	0.75757	0.693898	0.950556	-0.0731559
5950			7,8-Dihydropteroic acid;Dihydropteroate;7,8-Dihydropteroate	-2.19284325655003;-2.07091276476916	MS1 mz matched	313.112	343.848	0.637429	0.772319	1.14248	0.255508	0.526941	0.825345	-0.276932
5960			Beta-D-Glucopyranuronic acid;1-Salicylate glucuronide;	-24.0350758276445;-24.0350758276445;	MS1 mz matched	313.237	78.924	0.375258	0.463576	0.485565	0.312121	0.546305	0.809485	-0.304923
5968					Unmapped	313.93	565.389	0.740935	1.22078	1.88884	0.0423978	0.32807	0.606936	-0.720384
5994					Unmapped	314.862	392.913	0.0601693	0.0609662	0.0967019	0.892644	0.727599	0.986929	-0.0189819
6010			Isorhamnetin;1,3,5,8-Tetrahydroxy-6-methoxy-2-methylanthraquinone;Pollenitin;3,4',5,7-Tetrahydroxy-6-methoxyflavone;2-(3,4-Dihydroxyphenyl)-5,6-dihydroxy-7-methoxy-4H-1-benzopyran-4-one;3-O-Methylquercetin;3',4',5,7-Tetrahydroxy-3-methoxyflavone;3-Methoxy-5,7,3',4'-tetrahydroxyflavone;Capillarisin;Azaleatin;Quercetin 5-methyl ether;Isorhamnetin;3-Methylquercetin;Quercetin 3'-methyl ether;Pedaliti…	-12.3970797998811;-12.3970797998811;-12.3970797998811;-12.3970797998811;-12.3970797998811;-12.3885371779454;-12.3885371779454;-12.3885371779454;-12.3885371779454;-12.3885371779454;-12.3885371779454;-12.3885371779454;-12.3885371779454;-12.3885371779454;-12	MS1 mz matched	315.054	22.6785	0.173823	0.195942	1.02754	0.165074	0.476604	0.887115	-0.172806
6012			2-(4-Chlorophenyl)-3-phenyl-3-(2-pyridinyl)acrylonitrile	10.95208853	MS1 mz matched	315.08	363.537	0.155585	0.162848	0.31163	0.756266	0.693532	0.955398	-0.0658263
6016	5'-O-methylthymidine	0.3252			MS2 reverse	315.124	167.11	0.855564	1.37224	1.51734	0.0834016	0.395136	0.62348	-0.681585
6047	3-methylcytidine	0.4998			MS2 reverse	316.114	397.28	0.104809	0.100404	0.15533	0.821286	0.710777	1.04387	0.061942
6048			N-(1-Deoxy-1-fructosyl)histidine;	-23.3439906307069;	MS1 mz matched	316.115	304.61	1.24443	2.18002	2.20509	0.00250256	0.133392	0.570832	-0.808862
6050			N-(1-Deoxy-1-fructosyl)histidine;	-21.6783871710344;	MS1 mz matched	316.115	356.098	0.355223	0.38458	0.34244	0.418049	0.586158	0.923665	-0.114558
6056			2-Hexenoylcarnitine;	24.4662223540288;	MS1 mz matched	316.187	36.577	0.0375352	0.0679754	0.95426	0.252847	0.525859	0.552188	-0.85677
6066					Unmapped	316.99	154.786	0.266572	0.33408	2.09387	0.00505511	0.169739	0.797928	-0.325669
6075	Phenolphthalein	0.31955			MS2 reverse	317.088	178.905	0.0250764	0.0265156	0.105696	0.779248	0.699857	0.945725	-0.0805079
6081	Zearalenone	0.7944			MS2 forward	317.143	30.595	0.392842	0.670764	1.66367	0.0476885	0.335181	0.585664	-0.771856
6087	PGA1	0.3063			MS2 reverse	317.21	42.499	0.166161	0.189243	1.27658	0.292524	0.540302	0.878031	-0.187657
6099			Cloethocarb	11.19427039	MS1 mz matched	318.08	359.091	0.188284	0.248853	1.25077	0.101622	0.418708	0.756608	-0.402381
6101	Hesperetin	0.47915			MS2 reverse	318.094	355.353	0.0439773	0.0459295	0.149749	0.795415	0.704153	0.957496	-0.0626612
6122	D-Glucose 6-phosphate	0.8373			MS2 forward	319.048	41.9745	0.075575	0.0889962	0.520916	0.59776	0.644729	0.849194	-0.235834
6141					Unmapped	320.032	335.812	0.774987	0.808508	0.288556	0.645993	0.659053	0.95854	-0.0610898
6144			Beta-Citryl-L-glutamic acid;beta-Citryl-L-glutamate;beta-Citrylglutamate	-15.1506092919468;-15.1640018238243	MS1 mz matched	320.065	148.181	0.249653	0.28233	0.488284	0.535302	0.626935	0.884258	-0.177461
6166					Unmapped	321.006	42.5785	0.113668	0.122402	0.395002	0.625675	0.652691	0.928644	-0.106802
6168	Temazepam	0.31565			MS2 reverse	321.039	72.789	0.171389	0.238945	1.57373	0.0793446	0.388892	0.717275	-0.479401
6169	Phenethyl Caffeiate	0.31955			MS2 reverse	321.047	24.37	6.38715	11.5962	1.1191	0.145514	0.461269	0.550799	-0.860403
6171			5-Thymidylic acid;dTMP;Thymidine 5'-phosphate;Deoxythymidine 5'-phosphate;Thymidylic acid;5'-Thymidylic acid;Thymidine monophosphate;Deoxythymidylic acid;Thymidylate	-6.86773687066898;-6.86152682479668	MS1 mz matched	321.054	359.386	0.268804	0.35981	1.23249	0.11974	0.436755	0.747074	-0.420678
6188			5-Thymidylic acid;Rapanone;Decylubiquinone;6-Decylubiquinone;2,3-Dimethoxy-5-methyl-6-decyl-1,4-benzoquinone;[8]-Gingerol;(8)-Gingerol;Mocolin L acid	15.741360019938;-2.56971755456214;-2.56971755456214;-2.56971755456214;-2.56971755456214	MS1 mz matched	321.214	23.174	0.155886	0.134431	0.303449	0.436496	0.593607	1.1596	0.213626
6189			(S)-[8]-Gingerol;Rapanone;Decylubiquinone;6-Decylubiquinone;2,3-Dimethoxy-5-methyl-6-decyl-1,4-benzoquinone;[8]-Gingerol;(8)-Gingerol;Mocolin L acid	13.5118103751923;13.540983891402;13.540983891402;13.540983891402;13.540983891402	MS1 mz matched	321.219	41.8785	1.06515	0.979411	0.0276099	0.606869	0.6472	1.08754	0.121075
6234			Divanillin;4'-Methoxy-2',3,7-trihydroxyisoflavanone;5,7,3'-Trihydroxy-4'-methoxyflavanone;Blumeatin;Isoferreirin;3,3',4,4'-Tetrahydroxy-2-methoxychalcone;4',5,7-Trihydroxy-3-methoxyflavanone;Porric acid A;2,3',6-Trihydroxy-4'-methoxybenzylcoumaranone;Folerogenin;Hesperetin;Ferreirin;Hesperetin;3',5,7-Trihydroxy-4'-methoxyflavanone;Homoeriodictyol;Eriodictyol 3'-methyl ether;Haematoxylin;tural Bla…	23.0462863013682;23.0462863013682;23.0462863013682;23.0462863013682;23.0462863013682;23.0462863013682;23.0462863013682;23.0462863013682;23.0462863013682;23.0462863013682;23.0462863013682;23.0462863013682;23.172746202169;23.172746202169;23.172746202169;23.172746202169;23.172746202169;23.172746202169;23.172746202169	MS1 mz matched	323.062	27.58	0.876666	1.40459	1.77915	0.0354225	0.316165	0.624142	-0.680053
6249	Retinol (Vitamin A)	0.44145			MS2 reverse	323.186	173.53	0.0609223	0.0543999	1.00887	0.153994	0.468271	1.1199	0.163367
6254			DHAP(10:0);	-9.86718765432709;	MS1 mz matched	323.294	38.599	0.0355361	0.0373944	0.604907	0.485074	0.611237	0.950306	-0.0735356
6267			Avenanthramide L;	-9.95831918341116;	MS1 mz matched	324.092	382.107	0.140229	0.185671	1.11877	0.171256	0.481239	0.755254	-0.404966
6284					Unmapped	324.964	28.237	0.0626789	0.0952094	0.810149	0.242394	0.521428	0.658327	-0.603124
6289			2-(4-Hydroxyphenyl)naphthalic anhydride;Isoprothiolane	3.76200740236097;-19.3060442396574	MS1 mz matched	325.031	196.742	0.0472368	0.035822	1.42329	0.046647	0.333886	1.31865	0.399065
6301	Maltitol	0.6579			MS2 forward	325.113	376.839	0.0183995	0.0214041	1.07557	0.226075	0.513867	0.859625	-0.21822
6315			Ajmaline;Ajmaline;Isoajmaline;Hydroquinidine;(-)-Tortuosamine;Tortuosamine	-7.44360593799159;-7.35746295064561;-7.35746295064561;-7.35746295064561;-7.35746295064561	MS1 mz matched	325.188	25.6255	35.272	33.3839	0.416967	0.800131	0.705383	1.05656	0.0793718
6320			6,7-Dimethyl-8-(1-D-ribityl)lumazine;6,7-Dimethyl-8-(D-ribityl)lumazine	15.194057587698;15.194057587698	MS1 mz matched	325.31	38.599	0.0683155	0.0875043	1.09251	0.171429	0.481365	0.780709	-0.357143
6321					Unmapped	325.667	37.907	0.0421907	0.0333629	0.263827	0.448989	0.598403	1.2646	0.33868
6332			Niclosamide;	12.2157006602236;	MS1 mz matched	326.124	272.317	0.498918	1.19849	2.08545	0.0287313	0.300717	0.416287	-1.26435
6360			(E)-2-Methylgeranyl diphosphate	7.18535278	MS1 mz matched	327.086	91.85	0.116233	0.169284	0.549682	0.371937	0.567979	0.686614	-0.542429
6361			Americanin A;Isoamericanin A;Methyl 2-(2-methoxy-4-hydroxyphenyl)-6-methoxy-3-benzofurancarboxylate;Frenolicin B;7-Hydroxy-3,4',8-trimethoxyflavone;Betagarin;Zapotinin;8-Hydroxy-4',5,7-trimethoxyflavone;Morusignin B;5-Hydroxy-4,4',6-trimethoxyaurone;Garbogiol;5-Hydroxy-4',7,8-trimethoxyflavone;Ugaxanthone;Americanin D;Betagarin;5,2'-Dimethoxy-6,7-methylenedioxyflavanone;6-Hydroxy-2-(4-methoxyphen…	-3.33745116700344;-3.33745116700344;-3.33745116700344;-3.33745116700344;-3.33745116700344;-3.33745116700344;-3.33745116700344;-3.33745116700344;-3.33745116700344;-3.33745116700344;-3.33745116700344;-3.33745116700344;-3.33745116700344;-3.33745116700344;-3.	MS1 mz matched	327.094	23.898	0.0449628	0.0713135	1.14446	0.0769369	0.384978	0.630496	-0.665442
6365			Diloxanide;Diloxanide furoate	-11.1187973683122;-12.3377482193454	MS1 mz matched	327.143	175.334	0.147035	0.19273	0.498761	0.439939	0.594948	0.762907	-0.39042
6366			Labetalol;4-(3,5-Diphenylcyclohexyl)phenol	6.50285971684311;-5.70810100593281	MS1 mz matched	327.181	151.925	1.31117	1.46201	1.51249	0.0719036	0.376244	0.896827	-0.157098
6367			Labetalol;Compound V(S);5-(5-(4-(5-Hydro-4-methyl-2-oxazolyl)phenoxy)pentyl)-3-methylisoxazole;Labetalol;Gelsedine;(Spiro(3H-indole-3,7'(6'H)-(3,) (6)methano(1H)oxepino(4,3-b)pyrrol)-2(1H)-one,) 2'-ethyl-2',3',3'a, 4',8',8'a-hexahydro-1-methoxy-	4.8729549970904;4.85040619646657;4.85040619646657;4.85040619646657	MS1 mz matched	327.18	97.321	0.882458	0.878797	0.185808	0.915226	0.732523	1.00417	0.0059982
6368			Ritodrine;6beta-Hydroxy-hydromorphone;Feruperine;6alpha-Hydroxy-hydromorphone;Etodolac;Galantamine;Nordihydroisomorphine;Dihydromorphine;Piperanine;Nordihydrocodeine;Etodolac;Ritodrine;Galanthamine;Galantamine;Mesembrenone;Dihydromorphine;Zephyramine	2.98273935746398;2.98273935746398;2.98273935746398;2.98273935746398;2.98273935746398;2.98273935746398;2.98273935746398;2.98273935746398;2.98273935746398;2.98273935746398;3.13422747039445;3.13422747039445;3.13422747039445;3.13422747039445;3.13422747039445;3.13422747039445	MS1 mz matched	327.18	43.8215	0.993602	1.07345	0.728105	0.81046	0.708041	0.925616	-0.111514
6372					Unmapped	327.216	240.682	0.0223241	0.028434	1.06296	0.175321	0.484154	0.785122	-0.349012
6386			Iprodione;Iprodione;Rovrol;Rovral	16.4287274610276;16.4186979194644	MS1 mz matched	328.039	220.203	0.267769	0.277599	0.509814	0.619617	0.650801	0.964589	-0.0520143
6387			Nitisinone;Mecarbam	-19.5112548218392;-22.5286512379284	MS1 mz matched	328.045	417.73	0.0455003	0.0447192	0.141309	0.804492	0.706511	1.01747	0.0249835
6424			1,1,1-Trichloro-2-(4-hydroxyphenyl)-2-(4-methoxyphenyl)ethane;Monohydroxymethoxychlor	-4.053356671	MS1 mz matched	328.997	175.549	0.0507139	0.0476057	0.414576	0.682898	0.671425	1.06529	0.0912472
6427			Wasalexin B;Wasalexin A;Methoxybrassenin B;Aplysin;Filiformin;(-)-Filiformin;Laurinterol	18.1292501239884;18.1292501239884;18.1292501239884;-23.464447451279;-23.464447451279;-23.464447451279	MS1 mz matched	329.015	24.935	1.50975	2.05001	0.664953	0.378411	0.570128	0.736462	-0.441316
6432			Rhababerone;Genistein;2'-Hydroxydaidzein;1,2,8-Trihydroxy-3-methylanthraquinone;3,4',7-Trihydroxyflavone;Norizalpinin;8-Hydroxydaidzein;6-Hydroxydaidzein;3'-Hydroxydaidzein;Rheinanthrone;Aloeemodin;Apigenin;Emodin;Apigenin;4',5,7-Trihydroxyflavone;5,7,4'-Trihydroxyflavone;2'-Hydroxydaidzein;3-(2,4-Dihydroxyphenyl)-7-hydroxychromen-4-one;Genistein;5,7,4'-Trihydroxyisoflavone;Sulphuretin;Sulfuretin…	0.653946134505658;0.653946134505658;0.653946134505658;0.653946134505658;0.653946134505658;0.653946134505658;0.653946134505658;0.653946134505658;0.653946134505658;0.653946134505658;0.653946134505658;0.653946134505658;0.653946134505658;0.740595913120098;0.740595913120098;0.740595913120098;0.740595913120098;0.740595913120098;0.740595913120098;0.740595913120098;0.740595913120098;0.740595913120098;0.7…	MS1 mz matched	329.066	40.571	0.671756	0.520533	0.19042	0.511982	0.619932	1.29052	0.367948
6438			3-(4-Hydroxyphenyl)-1-(4-hydroxy-2-methoxyphenyl)-2-propen-1-one;Dihydroformononetin;Vignafuran;Pinostrobin chalcone;3,5-Dimethoxy-2,7-phenanthrenediol;Isomedicarpin;4-O-Methylpinosylvic acid;Imperatorin;Cadusafos	-4.47592854567626;-4.47592854567626;-4.47592854567626;-4.47592854567626;-4.47592854567626;-4.47592854567626;-4.47592854567626;-4.47592854567626;1.11075032309276	MS1 mz matched	329.102	42.499	0.572424	1.03891	1.78543	0.0494366	0.337252	0.550984	-0.859917
6439			7-Hydroxy-3-(3-hydroxy-4-methoxybenzyl)-5-methoxy-4-chromanone;Aflatoxin B1 dialcohol;4-Hydroxy-2,3,9-trimethoxypterocarpan;5-Hydroxy-3-(4-hydroxybenzyl)-7,8-dimethoxy-4-chromanone;Americanol A;Isoamericanol A;Americanol;Cerasinone;Melilotocarpan C;(R)-2-Feruloyl-1-(4-Hydroxyphenyl)-1,2-ethanediol;(±)-3',4'-Methylenedioxy-5,7-dimethylepicatechin;Samaderin A;3',6'-Dihydroxy-2',4,4'-trimethoxy-chal…	-22.9174888583313;-22.9174888583313;-22.9174888583313;-22.9174888583313;-22.9174888583313;-22.9174888583313;-22.9174888583313;-22.9174888583313;-22.9174888583313;-22.9174888583313;-22.9174888583313;-22.8014696905303;-22.8014696905303;-22.8014696905303;-22	MS1 mz matched	329.103	273.543	0.0928075	0.143092	1.52957	0.159655	0.472636	0.648586	-0.624629
6445			Iprodione;N-Feruloyltyramine;trans-N-Feruloyltyramine;Acetylcaranine;Belamarine;Kresoxim-methyl;BAS 490 F;Laurolitsine	-12.1150811557856;-4.47096650156973;-4.47096650156973;-4.47096650156973;-4.47096650156973	MS1 mz matched	329.16	174.929	0.31151	0.443893	1.07837	0.194227	0.496487	0.701768	-0.510934
6450					Unmapped	329.232	238.969	0.0419214	0.0413329	0.327017	0.977806	0.745281	1.01424	0.0203979
6451			Eicosadienoic acid;Sclareol;Sclareol;(13R)-Labd-14-ene-8alpha,13-diol;Icosadienoic acid;Eicosadienoic acid;11,14-Icosadienoic acid;(11Z,14Z)-Icosa-11,14-dienoic acid;11,14-Eicosadienoic acid;(11Z,14Z)-Eicosa-11,14-dienoic acid	-14.6961349111383;-14.6961349111383;-14.5975219895685;-14.5975219895685	MS1 mz matched	329.232	97.1415	0.264751	0.317674	0.414327	0.553961	0.632231	0.833403	-0.262914
6467	Geranyl diphosphate	0.49935			MS2 reverse	330.08	407.984	0.0139595	0.0169565	1.28388	0.138222	0.454754	0.823254	-0.28059
6489					Unmapped	330.918	155.25	0.346171	0.366131	0.903348	0.299999	0.542668	0.945484	-0.0808751
6497			Parathion;Parathion;O,O-Diethyl O-p-nitrophenyl phosphorothioate;Thiophos;DNTP	-10.4105022104117;-10.3081093898037	MS1 mz matched	331.048	342.592	0.321357	0.340867	0.754234	0.488913	0.61252	0.942765	-0.0850305
6506			Leonuriside A;	15.8615771466262;	MS1 mz matched	331.113	260.608	0.26555	0.279403	0.386699	0.483459	0.610693	0.950419	-0.0733637
6509			Mytilin A;	1.90953946341165;	MS1 mz matched	331.123	30.797	0.263562	0.420235	1.37734	0.0467729	0.334045	0.627177	-0.673056
6512			(R)-Marmin;Gibberellin A45;Gibberellin A61;Gibberellin A70;Gibberellin A51;Gibberellin A20;Gibberellin 20;Trichothecin;Gibberellin A4;Gibberellin A51	1.88492149993513;1.88492149993513;1.88492149993513;1.88492149993513;1.88492149993513;1.80634532993475;1.80634532993475;1.80634532993475;1.80634532993475	MS1 mz matched	331.157	173.262	0.1016	0.0735451	0.250575	0.345663	0.558624	1.38146	0.466193
6515	beta-Estradiol	0.5			MS2 reverse	331.19	42.438	0.0915256	0.117481	1.57736	0.0428027	0.328664	0.779068	-0.360179
6516	Adrenic Acid	0.9988			MS2 forward	331.264	38.9395	4.67508	4.50956	0.489114	0.902553	0.729782	1.03671	0.0520055
6528			2-Methylguanosine;3'-O-Methylguanosine;Nelarabine;1-Methylguanosine;Psicofuranine;Angustmycin C	-1.07233979108488;-1.07233979108488;-1.07233979108488;-1.07233979108488;-1.00973621308375	MS1 mz matched	332.075	176.922	0.0825333	0.0596706	1.26904	0.198938	0.49928	1.38315	0.467957
6531			Ethalfluralin	3.538644994	MS1 mz matched	332.095	343.81	0.127435	0.230904	1.91391	0.0337313	0.312706	0.551899	-0.857525
6549			Lormetazepam;	-19.6792131327317;	MS1 mz matched	333.021	168.374	0.0667417	0.380616	0.873094	0.330548	0.552731	0.175352	-2.51168
6552			Nicotinamide ribotide;Nicotimide D-ribonucleotide;NMN;Nicotimide mononucleotide;Nicotimide ribonucleotide;Nicotimide nucleotide;beta-Nicotimide D-ribonucleotide;beta-Nicotimide ribonucleotide;beta-Nicotimide mononucleotide	4.87462301378351;4.88061005233984	MS1 mz matched	333.058	402.447	0.0729108	0.0951924	1.759	0.0333468	0.311882	0.76593	-0.384715
6561			Lipoyllysine;Pseudaminic acid;5,7-Bis(acetylamino)-3,5,7,9-tetradeoxy-L-glycero-alpha-L-manno-2-nonulopyranosonic acid;N,N'-Diacetyllegiomite	-4.72738123616115;-2.0814778103577;-2.0814778103577	MS1 mz matched	333.137	41.188	0.448416	0.795793	1.6435	0.0204877	0.27237	0.563484	-0.827554
6564	Prostaglandin B2	0.3981			MS2 reverse	333.205	43.404	0.182002	0.191513	0.698433	0.760939	0.694839	0.950335	-0.0734926
6565	15-keto-PGE1	0.6103			MS2 forward	333.206	97.456	0.149014	0.127446	0.63444	0.391263	0.57448	1.16923	0.225559
6566	Prostaglandin A2	0.3306			MS2 reverse	333.206	161.502	0.0282266	0.023865	0.528757	0.586757	0.641669	1.18276	0.242163
6567	Docosatrienoic Acid	0.8725			MS2 forward	333.278	38.527	0.400289	0.411976	0.29176	0.919437	0.733421	0.971632	-0.0415185
6571			4-Amino-5-hydroxymethyl-2-methylpyrimidine diphosphate;4-Amino-5-diphosphooxymethyl-2-methylpyrimidine	-10.70208343	MS1 mz matched	333.969	34.8835	0.116785	0.10186	0.541906	0.348771	0.559787	1.14653	0.197275
6584			Methionyl-Tryptophan;Tryptophyl-Methionine;N4-(Acetyl-beta-D-glucosaminyl)asparagine;N4-(beta-N-Acetyl-D-glucosaminyl)-L-asparagine;1-beta-Aspartyl-N-acetyl-D-glucosaminylamine	-17.3314645734465;-17.3314645734465;-24.903851576443	MS1 mz matched	334.125	278.459	1.3331	1.75643	1.81736	0.0489526	0.336691	0.758983	-0.39786
6594					Unmapped	334.837	315.425	0.219616	0.244974	0.917879	0.279604	0.535967	0.896488	-0.157644
6614	Homogentisic acid	0.45705			MS2 reverse	335.07	41.805	0.490894	0.32266	0.872673	0.290137	0.539525	1.5214	0.605397
6624					Unmapped	335.156	431.993	0.269713	0.388918	1.75823	0.0145062	0.240982	0.693497	-0.528038
6628			Salicylic acid beta-D-glucoside;Dimethyl fukiic acid;(R)-2-Hydroxystearate;(S)-2-Hydroxystearate;(R)-10-Hydroxystearate	2.3313027686046;2.3313027686046;-14.6536542216363;-14.6536542216363;-14.6536542216363	MS1 mz matched	335.221	43.7325	0.195662	0.230182	1.71602	0.0326668	0.310389	0.850036	-0.234405
6635			Oxapyrazon	-9.320716575	MS1 mz matched	335.967	34.7395	0.104644	0.0978037	0.169634	0.574981	0.638299	1.06994	0.0975295
6643	S-Nitroso-L-glutathione	0.48855			MS2 reverse	336.072	288.618	0.21377	0.138252	1.03293	0.452303	0.599643	1.54624	0.628762
6647	Berberine	0.39045			MS2 reverse	336.127	346.409	0.0399024	0.0430409	0.88804	0.426132	0.589479	0.92708	-0.109234
6649			6-oxo-famciclovir;Talampanel	4.65891450246377;-7.15009019927711	MS1 mz matched	336.14	371.262	0.241659	0.339877	1.04367	0.191583	0.494874	0.711021	-0.492037
6658	Erucamide	0.9401			MS2 forward	336.326	31.456	0.0724303	0.126722	1.17181	0.143628	0.45963	0.571569	-0.807
6664					Unmapped	336.858	392.912	0.29445	0.307156	1.16634	0.192758	0.495595	0.958634	-0.0609472
6665					Unmapped	336.898	574.807	0.971913	1.05679	1.60912	0.0494136	0.337226	0.919683	-0.120792
6675			Imidazoleacetic acid ribotide;Chloropropylate	-7.44442748059955;4.1414286035151	MS1 mz matched	337.042	23.055	4.51354	3.68888	0.0579966	0.56433	0.63519	1.22355	0.291073
6676			Imidazoleacetic acid ribotide;Chloropropylate	-7.44442748059955;4.1414286035151	MS1 mz matched	337.038	164.971	0.231825	0.277519	0.512078	0.548982	0.630834	0.835348	-0.259551
6677			Versicolorin A	-16.7475884	MS1 mz matched	337.037	140.036	0.139361	0.185703	0.756022	0.306135	0.544539	0.750449	-0.414175
6680			Acaciabiuronic acid;4-O-alpha-D-Glucopyranuronosyl-D-galactose;2-O-beta-D-Glucopyranuronosyl-D-mannose;3-O-beta-D-Galactopyranuronosyl-D-galactose;Tetracenomycin M;Fridamycin E	-6.95347221786039;-6.95347221786039;-6.95347221786039;-6.95347221786039;9.54815866568184;9.54815866568184	MS1 mz matched	337.078	25.943	0.0707165	0.108403	0.628053	0.38922	0.57359	0.652349	-0.616284
6698			AICAR;Shiromodiol diacetate;Piperonyl butoxide;Mocolin J acid	14.1923153342906;19.8102181105708;19.8102181105708;19.8102181105708	MS1 mz matched	337.209	23.241	0.310125	0.297684	0.885946	0.924159	0.734422	1.04179	0.0590709
6700	(+-)5,6-DHET	0.3113			MS2 reverse	337.236	42.829	0.25162	0.277534	1.49288	0.0709736	0.374542	0.906628	-0.141418
6704	Erucic acid	0.996			MS2 forward	337.31	38.5325	0.463108	0.525665	0.918859	0.306371	0.54461	0.880993	-0.182797
6712					Unmapped	338.011	249.328	0.0639828	0.0459736	1.59173	0.0275487	0.297414	1.39173	0.476879
6764	Norethindrone Acetate	0.9972			MS2 forward	339.204	25.1845	26.1644	25.1054	0.528056	0.858812	0.719875	1.04218	0.0596029
6770	Behenic acid	0.9657			MS2 forward	339.326	38.608	0.247977	0.321645	1.10867	0.253029	0.525934	0.770965	-0.375264
6813	Aristolochic Acid	0.4937			MS2 reverse	341.052	167.869	0.0284451	0.0529369	0.721425	0.275504	0.534523	0.53734	-0.896094
6818	Maltose	0.7022			MS2 forward	341.107	336.432	0.0407774	0.0584387	1.5782	0.113192	0.430731	0.697781	-0.519154
6823			Oxymorphone;Genomorphine;Noroxycodone;6-O-Methylnorlaudanosoline;(S)-6-O-Methylnorlaudanosoline;(S)-3'-Hydroxycoclaurine;Oxymorphone;Crimine;(3alpha,5alpha,11R,13beta,19alpha)-1, 2-Didehydro-3-methoxycrin-11-ol;Haemanthamine;Hemanthamine;(3beta,5alpha,11R,13beta,19alpha)-1,2-Didehydro-3-methoxycrin-11-ol;(+)-Haemanthamine;Furalaxyl;Fenoxycarb;Morphine N-oxide;Powelline;1,2-Didehydro-7-methoxycrin…	-17.9592691248436;-17.9592691248436;-17.9592691248436;-17.9323710513375;-17.9323710513375;-17.9323710513375;-17.9323710513375;-17.9323710513375;-17.9323710513375;-17.9323710513375;-17.9323710513375;-17.9323710513375;-17.9323710513375;-17.9323710513375;-17	MS1 mz matched	341.145	371.801	0.226555	0.254676	0.39307	0.668422	0.66668	0.889585	-0.168796
6826			5-Fluorouridine monophosphate;Magnoflorine;Phellodendrine	20.4759774113419;23.9830727663064;23.9830727663064	MS1 mz matched	341.179	31.3795	0.0619288	0.080381	1.32786	0.201129	0.500545	0.770442	-0.376243
6845			DHBOA-Glc;DIBOA-Glc;Coenzyme B;N-(7-Mercaptoheptanoyl)threonine 3-O-phosphate;N-(7-Mercaptoheptanoyl)threonine O3-phosphate;HTP	-15.1135124775125;-15.1135124775125;-1.03239571478205	MS1 mz matched	342.085	316.597	0.040897	0.0548288	1.77799	0.0485435	0.336209	0.745904	-0.422939
6846	alpha,alpha-Trehalose	0.41155			MS2 reverse	342.119	307.366	0.216178	0.334445	2.19288	0.0287573	0.300787	0.646379	-0.629547
6849			(±)-Sphaerosin;Isomucronulatol;(R)-3',7-Dihydroxy-2',4'-dimethoxyisoflavan;2',7-Dihydroxy-4',6-dimethoxyisoflavan;3'-Hydroxy-3,4,5,4'-tetramethoxystilbene;Pyronine Y;Pyronine;Cumyluron	11.8375287041665;11.8375287041665;11.8375287041665;11.8375287041665;11.8375287041665;1.32398336286901;1.32398336286901	MS1 mz matched	342.138	359.772	0.104764	0.105084	0.285063	0.976434	0.745014	0.996959	-0.00439451
6867			Molybdopterin precursor Z;L787257	-1.77072634573066;1.16266023641905	MS1 mz matched	343.029	23.838	0.0371468	0.0610487	1.20285	0.0455317	0.332446	0.608478	-0.716724
6868			Thiamine monophosphate;Oxadiazon	-10.8181219300333;-6.71347117761765	MS1 mz matched	343.067	184.739	0.0883927	0.121571	0.296881	0.571462	0.637274	0.727088	-0.459798
6869			dehydronifedipine;p-Methylaminophenol sulfate	-8.24264198399064;-18.0177980971416	MS1 mz matched	343.089	25.8805	0.334737	0.547352	1.7773	0.0302581	0.304694	0.611557	-0.70944
6872	Pyrethrosin	0.33945			MS2 reverse	343.088	316.605	0.00896728	0.0111209	1.36384	0.057583	0.346371	0.806347	-0.310528
6877			Diosbulbin B;Dehydrocyanaropicrin;Diosbulbin D;Calaxin;Deoxyelephantopin;Echinone;6-((1S)-1-(Acetyloxy)-4-methyl-3-pentenyl)-8-hydroxy-5-methoxy-1,4-phthalenedione;2,3-Dihydro-2-(4-methoxyphenyl)-5,6,7-trimethoxy-4H-1-benzopyran-4-one;4',5,6,7-Tetramethoxyflavanone	-6.95152380410659;-6.95152380410659;-6.95152380410659;-6.9852321532455;-6.9852321532455;-6.9852321532455;-6.9852321532455	MS1 mz matched	343.124	278.421	0.136696	0.102712	0.877511	0.307895	0.545064	1.33086	0.412363
6886			Oxyphencyclimine;Oxyphencyclimine	3.45864450454437;3.43772696910759	MS1 mz matched	343.211	281.109	0.033995	0.0456263	0.563106	0.300513	0.542828	0.745073	-0.424546
6887			Oxyphencyclimine;Oxyphencyclimine	2.47871943825379;2.45780192331456	MS1 mz matched	343.211	173.299	0.129976	0.17462	0.547669	0.31735	0.547802	0.744332	-0.425983
6929					Unmapped	345.014	338.896	9.27725	9.76044	1.25659	0.139846	0.456248	0.950495	-0.0732493
6938			meta-O-Dealkylated flecainide lactam;Nifedipine;Miraxanthin-V	-8.78814388761315;-15.8906033083763;-15.8906033083763	MS1 mz matched	345.104	26.963	0.301355	0.495346	1.62804	0.0166869	0.253407	0.608371	-0.716976
6950	Ginkgolic Acid	0.40015			MS2 reverse	345.242	43.759	0.210075	0.209429	0.24532	0.985526	0.746771	1.00308	0.00444239
6965			Dide-O-methylsimmondsin;Pyriminobac	-7.58034003846827;21.030694154197	MS1 mz matched	346.106	256.219	0.104452	0.101199	0.00335085	0.806538	0.707038	1.03214	0.045638
6982	D-Ribulose 1,5-bisphosphate	0.4738			MS2 reverse	346.934	154.461	0.0673867	0.083776	1.96707	0.0127427	0.22981	0.804367	-0.314074
6987			2-O-(6-Phospho-alpha-mannosyl)-D-glycerate;2-(alpha-D-Mannosyl)-3-phosphoglycerate;2-O-(6-Phospho-alpha-mannosyl)-D-glycerate;2-O-(6-Phospho-alpha-D-mannosyl)-D-glycerate;2-O-(alpha-D-Glucopyranosyl)-3-phospho-D-glycerate;(2R)-2-(alpha-D-Glucopyranosyloxy)-3-(phosphonooxy)propanoate	-10.8103600314637;-10.9181033071293;-10.9181033071293;-10.9181033071293	MS1 mz matched	347.034	147.59	0.0258969	0.0275758	0.372633	0.533979	0.62655	0.939115	-0.0906265
6991			Doxefazepam	11.04124284	MS1 mz matched	347.072	171.897	0.0775504	0.127072	1.22879	0.191123	0.49459	0.610287	-0.712441
7010					Unmapped	347.98	27.559	0.0822405	0.0647863	0.158835	0.571241	0.63721	1.26941	0.344159
7019	Tranilast	0.38285			MS2 reverse	348.09	361.505	0.053378	0.0721904	1.82821	0.0399382	0.324251	0.739405	-0.435563
7026					Unmapped	348.679	169.161	0.969551	1.08653	0.31745	0.513448	0.620386	0.892333	-0.164346
7038			Apigenin 7-sulfate;1,1-Dichloro-2-(dihydroxy-4'-chlorophenyl)-2-(4'-chlorophenyl)ethylene	21.0337065061064;-20.2843175655045	MS1 mz matched	349.005	23.443	0.124703	0.166039	0.826623	0.310206	0.545746	0.751048	-0.413022
7045			7,8-Dihydropteroic acid;Dihydropteroate;7,8-Dihydropteroate	4.01671070971138;4.13864195862788	MS1 mz matched	349.087	188.028	0.0273338	0.0417601	0.571127	0.375571	0.569192	0.654544	-0.611438
7051			N-Desmethyleletriptan;	-10.453996625565;	MS1 mz matched	349.131	41.361	0.211775	0.364976	1.42313	0.0459159	0.332948	0.580243	-0.785272
7061			(S)-[10]-Gingerol;5a-Tetrahydrocorticosterone;Tetrahydrodeoxycortisol;Tetrahydrocorticosterone;Pregnanetriolone;MG(18:4(6Z,9Z,12Z,15Z)/0:0/0:0);MG(0:0/18:4(6Z,9Z,12Z,15Z)/0:0);Tetrahydrocorticosterone;3alpha,20alpha,21-Trihydroxy-5beta-pregn-11-one;3alpha,17alpha,21-Trihydroxy-5beta-pregn-20-one;Tetrahydro-11-deoxycortisol;5beta-Pregne-3alpha,17alpha,20alpha-triol-11-one;Pregnetriolone;(3alpha,5b…	-0.976742871175685;-0.976742871175685;-0.976742871175685;-0.976742871175685;-0.976742871175685;-0.976742871175685;-0.976742871175685;-0.94933356787298;-0.94933356787298;-0.94933356787298;-0.94933356787298;-0.94933356787298;-0.94933356787298	MS1 mz matched	349.245	22.77	0.0830216	0.136013	0.557275	0.361264	0.564306	0.610393	-0.71219
7082	Penicillin G	0.45145			MS2 reverse	350.11	279.041	0.136744	0.149719	0.140989	0.590645	0.64276	0.913336	-0.130782
7090			Phenylalanyl-Tryptophan;Tryptophyl-Phenylalanine;Aniflorine	2.01732385922028;2.01732385922028;1.99340297522461	MS1 mz matched	350.155	280.656	0.0155944	0.0250559	1.06148	0.0944848	0.410246	0.622386	-0.684119
7102			Dacthal;Chlorthal-dimethyl;Dimethyl 2,3,5,6-tetrachloroterephthalate	-9.093609617	MS1 mz matched	350.868	315.406	0.239212	0.269324	0.944278	0.261032	0.529129	0.888193	-0.171056
7111	D-Glucuronolactone	0.38265			MS2 reverse	351.056	375.157	0.0109245	0.0126503	1.12354	0.170522	0.480702	0.86358	-0.211599
7112			a-L-threo-4-Hex-4-enopyranuronosyl-D-galacturonic acid;4-(4-Deoxy-beta-D-gluc-4-enuronosyl)-D-galacturote;4-(4-Deoxy-alpha-D-gluc-4-enuronosyl)-D-galacturote;4-(4-Deoxy-alpha-D-galact-4-enuronosyl)-D-galacturote;Unsaturated digalacturote	0.972833998437732;0.904664546953859;0.904664546953859	MS1 mz matched	351.065	361.654	0.0864826	0.123576	1.96026	0.0211434	0.275173	0.699832	-0.514919
7118	Picrotoxinin	0.30495			MS2 reverse	351.109	279.071	0.33198	0.277625	1.06704	0.302504	0.54344	1.19579	0.257961
7120			Coriandrone D;Mercaptoacetyl-Phe-Leu	-9.09578293649884;9.37112110136311	MS1 mz matched	351.138	360.12	0.117443	0.116376	0.453888	0.934044	0.736492	1.00916	0.0131611
7127	Prostaglandin D2(PGD2)	0.34285			MS2 reverse	351.217	96.209	0.126468	0.100779	0.854319	0.254816	0.526662	1.2549	0.327576
7128	PGF3a	0.3186			MS2 reverse	351.216	172.725	0.0388515	0.0437339	0.902228	0.193673	0.496152	0.888363	-0.170779
7129			3-Oxo-4,6-choladienoic acid;Antibiotic SB 202742;Rimexolone;6-Keto-prostaglandin F1alpha;6-Keto-prostaglandin F1a;6-Keto-PGF1alpha;6-Keto-PGF1a;Thromboxane B2;TXB2	-18.3524251445676;-18.3524251445676;-18.3524251445676;22.9583602869697;22.9583602869697	MS1 mz matched	351.218	43.1075	0.374041	0.388732	0.373329	0.701671	0.677379	0.962208	-0.0555786
7132			Semilicoisoflavone B;Citrusinol;3-(2,4-Dihydroxyphenyl)-8,9-dihydro-5-hydroxy-8-(1-methylethenyl)-4H-furo[2,3-h]-1-benzopyran-5-one;Cycloartocarpesin;Parvisoflavone A;Cyclocommunol;Lupinisoflavone A;Savinin	-1.1352754490817;-1.1352754490817;-1.1352754490817;-1.1352754490817;-1.1352754490817;-1.1352754490817;-1.1352754490817;-1.1352754490817	MS1 mz matched	351.325	37.984	0.058792	0.0588355	0.186409	0.995495	0.74867	0.999261	-0.00106688
7155					Unmapped	352.248	41.031	0.613483	0.725338	0.904946	0.354061	0.561731	0.845789	-0.24163
7162					Unmapped	352.943	315.342	0.0536487	0.0651705	0.642105	0.295156	0.541146	0.823205	-0.280676
7163					Unmapped	352.944	343.791	0.409596	0.39382	0.310362	0.813421	0.708795	1.04006	0.0566661
7168			Cyclovariegatin;	-1.25410419957722;	MS1 mz matched	353.037	23.2695	1.53172	3.22298	1.54282	0.0604506	0.353047	0.47525	-1.07324
7171			Chlorpromazine hydrochloride;Chloropromazine monohydrochloride	-10.80005106	MS1 mz matched	353.069	35.347	0.0766866	0.0912738	0.577172	0.524585	0.623775	0.840183	-0.251225
7176			Isopropyl apiosylglucoside;Uncaric acid A	6.3853830764664;-8.87033470944198	MS1 mz matched	353.155	327.08	0.0347583	0.0423877	0.729288	0.262944	0.529869	0.820009	-0.286288
7177			Sodium Tetradecyl Sulfate;Proparacaine;Proxymetacaine;Propoxycaine	8.56565535976319;-18.0153048511715;-18.0153048511715	MS1 mz matched	353.204	24.179	0.517807	0.508673	0.384908	0.942757	0.73829	1.01796	0.0256759
7184	Tricosanoic acid	0.9428			MS2 forward	353.341	38.042	0.123847	0.138142	0.674427	0.698198	0.676294	0.896518	-0.157596
7198			Caffeoyl aspartic acid;Acetylsulfamethoxazole	-10.851013865451;11.1840635904418	MS1 mz matched	354.077	343.768	0.0220306	0.0460005	2.0779	0.00983606	0.206536	0.47892	-1.06214
7219			Azothoate	-15.27435213	MS1 mz matched	355.01	343.815	0.0601862	0.0670237	1.38777	0.163128	0.475202	0.897983	-0.155239
7222			Pipobroman;Bithionol;Tetradifon	-14.2217191774107;-8.04293083207118;-8.04293083207118	MS1 mz matched	355.049	42.4215	0.083282	0.0910275	0.390441	0.659752	0.663773	0.91491	-0.128298
7230			xi-3-Hydroxy-5-phenylpentanoic acid O-beta-D-Glucopyranoside;Zingerone glucoside;	-17.1774519460173;-17.1774519460173;	MS1 mz matched	355.134	285.291	0.082104	0.132272	1.57444	0.0889554	0.403037	0.62072	-0.687986
7234			Codeine N-oxide;N-Dihydroferuloyltyramine;(S)-3-Hydroxy-N-methylcoclaurine;Oxycodone;Erythratine;3'-Hydroxy-N-methyl-(S)-coclaurine;(S)-3'-Hydroxy-N-methylcoclaurine;Nororientaline;(R)-Norreticuline;N-Norreticuline;(S)-Nororientaline;(S)-Norreticuline;Oxycodone;Cephalotaxine;(R,S)-Norreticuline;Norreticuline;3-Hydroxy-2-nitroestra-1,3,5(10)-trien-17-one;2-Nitroestrone;4-Nitroestrone;3-Hydroxy-4-n…	-0.184675688691613;-0.184675688691613;-0.184675688691613;-0.184675688691613;-0.184675688691613;-0.317312137829418;-0.317312137829418;-0.317312137829418;-0.317312137829418;-0.317312137829418;-0.317312137829418;-0.317312137829418;-0.317312137829418;-0.31731	MS1 mz matched	355.167	174.648	0.103406	0.0963614	0.557232	0.755585	0.69334	1.07311	0.101791
7270					Unmapped	356.887	393.495	0.0273191	0.0282466	0.737161	0.596723	0.644444	0.967163	-0.0481692
7290			4'-N-desmethylolanzapine;Dibenzylsuccite;Enterolactone	5.97970214053147;21.8032641164121;21.8032641164121	MS1 mz matched	357.138	25.168	0.237156	0.230651	0.173062	0.813097	0.708713	1.02821	0.0401285
7294			Monascoflavin;Prednisone;Malabaricone C;Mammea B/BD;Normammein;Mammea B/AC;Prednisone;9,10-Dihydrokadsurenone	-15.7215117183978;-15.7215117183978;-15.7215117183978;-15.7215117183978;-15.7215117183978;-15.7215117183978;-15.6547861677318;-15.6547861677318	MS1 mz matched	357.172	157.132	0.0559262	0.0699835	0.636431	0.300323	0.542769	0.799135	-0.323489
7302			N1-(5-Phospho-a-D-ribosyl)-5,6-dimethylbenzimidazole;Bufanolide	17.8629443269017;7.814959619088	MS1 mz matched	357.279	37.9725	0.242956	0.237223	0.107429	0.91614	0.732718	1.02417	0.0344491
7316			3-Indole carboxylic acid glucuronide;2,8-Dihydroxyquinoline-beta-D-glucuronide ;	-2.27394247942037;-2.27394247942037;	MS1 mz matched	358.054	288.598	0.0688765	0.0522182	0.605995	0.542012	0.628866	1.31901	0.399459
7324			Ubiquinone-2;[8]-Dehydrogingerdione;Cohulupone;(1(10)E,4E,6a,9b)-9-(2-Methylpropanoyloxy)-1(10),4,11(13)-germacratrien-12,6-olide;Panaquinquecol 6;6beta-Hydroxy-D-homo-17a-oxaandrost-4-ene-3,17-dione;17beta-Hydroxy-4-oxa-5alpha-estr-1-en-3-one acetate;7alpha-Hydroxytestololactone;7alpha-Hydroxy-D-homo-17a-oxaandrost-4-ene-3,17-dione	9.08502027755586;9.08502027755586;9.08502027755586;9.08502027755586;9.08502027755586;9.11424899673855;9.11424899673855;9.11424899673855	MS1 mz matched	358.201	43.129	0.274313	0.340396	0.975162	0.354047	0.561726	0.805866	-0.311389
7339					Unmapped	359.022	170.232	0.019098	0.0274488	1.25859	0.11976	0.436773	0.695768	-0.523322
7342			Cinnavalininate;Pseudopurpurin	-24.1169262172892;13.3321334413873	MS1 mz matched	359.043	363.904	0.0628957	0.0631489	0.130054	0.950321	0.739831	0.995991	-0.00579577
7344			Sudachitin;Acerosin;Sideritiflavone;Agamanone;3,5,6-Trihydroxy-3',4',7-trimethoxyflavone;Jaceidin;Rosmarinic acid;3,5,8-Trihydroxy-3',4',7-trimethoxyflavone;Majoranin;Nitrovin;Difurazone	-7.78011789977146;-7.78011789977146;-7.78011789977146;-7.78011789977146;-7.78011789977146;-7.78011789977146;-7.78011789977146;-7.78011789977146;-7.78011789977146;-0.233280326901538	MS1 mz matched	359.082	30.645	0.322578	0.468882	1.27233	0.104257	0.421618	0.687973	-0.539577
7354			7-Methylrosmanol;Cortisone;19-Oic-deoxycorticosterone;Aldosterone;Prednisolone;Tricyclodehydroisohumulone;Cortisone;17alpha,21-Dihydroxy-4-pregnene-3,11,20-trione;Kendall's compound E;Reichstein's substance Fa;Aldosterone;11beta,21-Dihydroxy-3,20-dioxo-4-pregnen-18-al;Prednisolone;Cinerin II;Tricyclodehydroisohumulone;Aldosterone hemiacetal;11beta,18-Epoxy-18,21-dihydroxypregn-4-ene-3,20-dione	6.45763701013564;6.45763701013564;6.45763701013564;6.45763701013564;6.45763701013564;6.45763701013564;6.3854531604743;6.3854531604743;6.3854531604743;6.3854531604743;6.3854531604743;6.3854531604743	MS1 mz matched	359.189	126.867	1.00341	0.995948	0.133765	0.977252	0.745173	1.00749	0.0107685
7355			7-Methylrosmanol;Cortisone;19-Oic-deoxycorticosterone;Aldosterone;Prednisolone;Tricyclodehydroisohumulone;Cortisone;17alpha,21-Dihydroxy-4-pregnene-3,11,20-trione;Kendall's compound E;Reichstein's substance Fa;Aldosterone;11beta,21-Dihydroxy-3,20-dioxo-4-pregnen-18-al;Prednisolone;Cinerin II;Tricyclodehydroisohumulone;Aldosterone hemiacetal;11beta,18-Epoxy-18,21-dihydroxypregn-4-ene-3,20-dione	3.68135282688483;3.68135282688483;3.68135282688483;3.68135282688483;3.68135282688483;3.68135282688483;3.60916917762508;3.60916917762508;3.60916917762508;3.60916917762508;3.60916917762508;3.60916917762508	MS1 mz matched	359.188	155.447	0.466511	0.475139	0.0594578	0.943023	0.738344	0.981841	-0.0264384
7370			Haloxyfop;(RS)-2-[4-(3-Chloro-5-trifluoromethyl-2-pyridyloxy)phenoxy]propionic acid;Oxyfluorfen	-21.549559610747;-21.549559610747	MS1 mz matched	360.025	334.571	0.197678	0.214337	0.41779	0.454322	0.600392	0.922276	-0.116729
7378					Unmapped	360.084	261.042	0.203406	0.283989	2.24471	0.00274441	0.137366	0.716246	-0.481472
7384			D-Fructosazine;Isomugineic acid;Alangimarine	-15.5115878745915;-15.5115878745915;2.81147995993158	MS1 mz matched	360.129	274.091	4.47779	6.40604	2.29489	0.00118171	0.130471	0.698996	-0.516645
7405			Fosphenytoin;Fosphenytoin	-10.5405971709184;-10.6159968271171	MS1 mz matched	361.063	58.1505	0.870816	0.502057	1.79649	0.00415375	0.157233	1.7345	0.794516
7410			Divanillin;4'-Methoxy-2',3,7-trihydroxyisoflavanone;5,7,3'-Trihydroxy-4'-methoxyflavanone;Blumeatin;Isoferreirin;3,3',4,4'-Tetrahydroxy-2-methoxychalcone;4',5,7-Trihydroxy-3-methoxyflavanone;Porric acid A;2,3',6-Trihydroxy-4'-methoxybenzylcoumaranone;Folerogenin;Hesperetin;Ferreirin;Hesperetin;3',5,7-Trihydroxy-4'-methoxyflavanone;Homoeriodictyol;Eriodictyol 3'-methyl ether;Haematoxylin;tural Bla…	-19.9888083463665;-19.9888083463665;-19.9888083463665;-19.9888083463665;-19.9888083463665;-19.9888083463665;-19.9888083463665;-19.9888083463665;-19.9888083463665;-19.9888083463665;-19.9888083463665;-19.9888083463665;-19.8623538876541;-19.8623538876541;-19	MS1 mz matched	361.085	355.469	0.0558298	0.058904	0.36725	0.589501	0.64244	0.947811	-0.0773294
7412			Divanillin;4'-Methoxy-2',3,7-trihydroxyisoflavanone;5,7,3'-Trihydroxy-4'-methoxyflavanone;Blumeatin;Isoferreirin;3,3',4,4'-Tetrahydroxy-2-methoxychalcone;4',5,7-Trihydroxy-3-methoxyflavanone;Porric acid A;2,3',6-Trihydroxy-4'-methoxybenzylcoumaranone;Folerogenin;Hesperetin;Ferreirin;Hesperetin;3',5,7-Trihydroxy-4'-methoxyflavanone;Homoeriodictyol;Eriodictyol 3'-methyl ether;Haematoxylin;tural Bla…	-0.126456970445533;-0.126456970445533;-0.126456970445533;-0.126456970445533;-0.126456970445533;-0.126456970445533;-0.126456970445533;-0.126456970445533;-0.126456970445533;-0.126456970445533;-0.126456970445533;-0.126456970445533;0;0;0;0;0;0;0	MS1 mz matched	361.095	38.9215	0.488312	0.522652	0.463004	0.799996	0.705348	0.934296	-0.0980483
7421	Hydrocortisone (Cortisol)	0.42555			MS2 reverse	361.2	97.251	0.217373	0.217297	0.0770814	0.999055	0.749341	1.00035	0.000501363
7427					Unmapped	361.309	37.9495	0.106938	0.105645	0.145624	0.927808	0.73519	1.01223	0.0175427
7434					Unmapped	362.021	358.011	0.0134696	0.0171149	1.9204	0.0157329	0.247768	0.787011	-0.345545
7444			Gynocardin;Gynocardin;2-Cyclopentene-1-carbonitrile, 1-(beta-D-glucopyranosyloxy)-4,5-dihydroxy-,(1alpha,4alpha,5beta)-	-11.2720279292457;-11.2175902372625	MS1 mz matched	362.105	345.541	0.0427665	0.0631122	1.81678	0.041003	0.32595	0.677626	-0.561439
7450			trans-2-Dodecenoylcarnitine;	18.7290145858411;	MS1 mz matched	362.236	38.676	1.14451	0.795159	1.12144	0.184471	0.490361	1.43935	0.525422
7456					Unmapped	362.893	153.641	0.0570482	0.0625091	1.21144	0.182506	0.489068	0.912638	-0.131886
7460					Unmapped	362.986	24.0825	0.0658492	0.0747953	0.583329	0.375696	0.569234	0.880392	-0.183781
7461			6-Thioinosine-5'-monophosphate;Chloramphenicol 3-acetate	-7.01271950402523;-3.28770525151698	MS1 mz matched	363.022	23.8295	0.291849	0.482846	0.695733	0.315405	0.54725	0.604435	-0.726341
7471			Gerberinol;Justicidin B	-0.68883180153859;-0.721240929859769	MS1 mz matched	363.094	25.0965	0.17792	0.272873	0.774844	0.16074	0.473447	0.652026	-0.617
7472	3,4-Dihydroxyhydrocinnamic acid	0.3471			MS2 reverse	363.101	304.889	0.0360934	0.0585696	1.67334	0.0570034	0.344972	0.616248	-0.698416
7478			Gibberellin A49;Gibberellin A72;Gibberellin A55;Gibberellin A79;Gibberellin A76;Gibberellin A50;Gibberellin A91;(7R*,8R*)-3-Methoxy-3',4,7,9,9'-pentahydroxy-8,4'-oxyneolignan;Gibberellin A8;2beta-Hydroxygibberellin 1;Vernomygdin;Zexbrevin B	10.3344150274696;10.3344150274696;10.3344150274696;10.3344150274696;10.3344150274696;10.3344150274696;10.3344150274696;10.3344150274696;10.3429280394783;10.3429280394783;10.3429280394783	MS1 mz matched	363.156	151.874	0.1576	0.149386	0.0608038	0.699522	0.676709	1.05498	0.0772169
7490			Histidinyl-Arginine;Arginyl-Histidine;K-252c	2.56953647497675;2.56953647497675;13.8114138166192	MS1 mz matched	363.326	38.4885	0.805226	0.760079	0.0866117	0.752098	0.692356	1.0594	0.0832438
7499	Indapamide	0.3696			MS2 reverse	364.05	22.2465	0.108938	0.128035	0.260006	0.657953	0.663163	0.850848	-0.233026
7500	Inosine 5'-monophosphate (IMP)	0.41805			MS2 reverse	364.058	337.661	0.0451139	0.0600329	1.46103	0.0883289	0.40218	0.751486	-0.412182
7508			Dolasetron;Dolasetron;Oxyphenbutazone	-10.4659179080644;-10.4890552878079;-10.4890552878079	MS1 mz matched	364.171	280.262	0.0434759	0.0749759	1.10758	0.0869502	0.400265	0.579864	-0.786213
7519			Luteolin 4'-sulfate;Luteolin 7-sulfate;Bromofos	-4.24202373712494;-4.24202373712494;18.8526599053194	MS1 mz matched	364.996	42.914	1.05356	1.24319	0.988844	0.244524	0.522356	0.847466	-0.238773
7520			Luteolin 4'-sulfate;Luteolin 7-sulfate;Bromofos	-24.4390402700001;-24.4390402700001;-1.34482307324177	MS1 mz matched	364.996	102.725	0.123871	0.130213	0.176934	0.880512	0.724879	0.951302	-0.0720245
7524			Daphnoretin methyl ether;Salicin 6-phosphate;Salicin-6P	-15.2545679834359;-8.82750806118217	MS1 mz matched	365.068	86.75	0.198169	0.1657	0.573346	0.393107	0.575319	1.19595	0.258155
7531			Ridogrel;Glycyrol;Neoglycyrol	-1.13542278827491;22.9747701716599	MS1 mz matched	365.119	411.68	0.0157366	0.0211747	1.46564	0.0462992	0.333443	0.743177	-0.428222
7532			Iprodione;N-Feruloyltyramine;trans-N-Feruloyltyramine;Acetylcaranine;Belamarine;Kresoxim-methyl;BAS 490 F;Laurolitsine	-12.1150811557856;-4.47096650156973;-4.47096650156973;-4.47096650156973;-4.47096650156973	MS1 mz matched	365.124	174.763	0.038799	0.0666713	1.04545	0.134616	0.451347	0.581945	-0.781045
7546	Nervonic acid	0.9869			MS2 forward	365.341	37.984	0.652856	0.63892	0.243917	0.898378	0.728867	1.02181	0.0311298
7547					Unmapped	365.949	318.69	0.0301511	0.0301147	0.196321	0.992495	0.748101	1.00121	0.00174106
7550					Unmapped	365.974	278.461	0.154644	0.133505	1.11184	0.294968	0.541087	1.15834	0.21206
7575			(S)-5-Diphosphomevalonic acid;(R)-Mevalonic acid-5-pyrophosphate;(R)-5-Diphosphomevalote;alpha-D-Ribose 1-methylphosphote 5-phosphate;(R)-Mevalote 3,5-bisphosphate;(R)-3,5-Diphosphomevalote;(R)-3,5-Bisphosphomevalote	-7.20667265134154;-7.20667265134154;-7.14271336083282;-7.14271336083282;-7.14271336083282	MS1 mz matched	367.016	24.389	0.0911313	0.0985918	0.221138	0.677563	0.669692	0.92433	-0.11352
7578			Spiro[benzofuran-2(3H),1'-[2]cyclohexene]-7-chloro-4,6-dimethoxy-6'-methyl-2'-(methylthio)-3,4'-dione	12.43124208	MS1 mz matched	367.053	23.308	0.349452	0.278486	0.068186	0.53109	0.625704	1.25483	0.327489
7583			4R,5R,6S-Trihydroxy-2-hydroxymethyl-2-cyclohexen-1-one 6-(2-hydroxy-6-methylbenzoate);Allamandin	4.53471972721249;4.54413261593261	MS1 mz matched	367.104	244.61	0.496633	0.651153	1.22036	0.226831	0.514236	0.762699	-0.390815
7584			3-O-Caffeoyl-1-O-methylquinic acid;3-O-Feruloylquinic acid;3-O-Caffeoyl-4-O-methylquinic acid;5-O-Feruloylquinic acid;O-Feruloylquite;3-O-Feruloylquinic acid	14.310367884495;14.310367884495;14.310367884495;14.3978428227623	MS1 mz matched	367.105	278.461	114.958	133.219	1.79031	0.0257402	0.291942	0.862931	-0.212682
7597	Tetracosanoic acid	0.8085			MS2 forward	367.356	38.1785	0.225689	0.265174	0.871076	0.557776	0.63329	0.851099	-0.232602
7612					Unmapped	368.062	327.144	0.0159503	0.0220006	1.46379	0.119844	0.436847	0.724994	-0.463958
7623			Lamivudine-monophosphate;	-12.9351045801985;	MS1 mz matched	368.242	41.0035	0.256237	0.283032	0.853402	0.404966	0.580589	0.905331	-0.143482
7632					Unmapped	368.964	24.423	0.05861	0.0882351	1.28377	0.187084	0.492049	0.664249	-0.590204
7643	D-Ribose 1,5-bisphosphate	0.49135			MS2 reverse	369.108	278.811	2.918	3.38003	1.82695	0.0143937	0.240322	0.863306	-0.212056
7645			2-O-(6-Phospho-alpha-mannosyl)-D-glycerate;Gibberellin A53;Ingenol;Gibberellin A14;Gibberellin A15 open lactone	6.31824784652915;18.0933773356904;18.0933773356904;18.0933773356904;18.0933773356904	MS1 mz matched	369.174	327.723	0.0517223	0.0478361	0.420074	0.68816	0.673116	1.08124	0.112685
7646	Androsterone sulfate	0.9369			MS2 forward	369.176	30.5445	0.390822	0.334715	0.212975	0.470628	0.606271	1.16763	0.223578
7649	Thromboxane B2	0.9312			MS2 forward	369.227	154.065	0.296632	0.212633	0.532198	0.325779	0.550786	1.39504	0.480309
7669			Berberine chloride;Ampicillin sodium	-19.9125589397569;-17.6603296868426	MS1 mz matched	370.085	356.058	0.0378792	0.0399229	0.444123	0.721046	0.683303	0.948809	-0.0758101
7670			3'-Glucosyl-2',4',6'-trihydroxyacetophenone;1-O-Vanilloyl-beta-D-glucose	11.8687015083639;11.8147770142221	MS1 mz matched	370.108	365.258	0.0303737	0.0428606	1.97227	0.0194417	0.267639	0.708662	-0.496831
7677			Eseramine;(3aS-cis)-3,3a,8,8a-Tetrahydro-N,3a,8-trimethyl-5-[[(methylamino)carbonyl]oxy]-pyrrolo[2,3-b]indole-1(2H)-carboxamide	5.657367212	MS1 mz matched	370.172	173.04	0.0536565	0.0387498	0.735645	0.203978	0.502158	1.38469	0.469565
7683			Biperiden;Biperiden	-22.2173729530815;-22.1704625817962	MS1 mz matched	370.23	153.681	0.110939	0.101079	0.0191327	0.605558	0.646848	1.09754	0.134277
7705			Citrusin E;Syringin;Eleutheroside B	-24.9732607199523;-24.8861993539267	MS1 mz matched	371.133	205.705	0.0188255	0.0293596	1.39123	0.115036	0.43248	0.641205	-0.641143
7709			S-Adenosylmethioninamine;S-Adenosylmethionimine;(5-Deoxy-5-adenosyl)(3-aminopropyl)methylsulfonium;(5-Deoxy-5-adenosyl)(3-aminopropyl)methylsulfonium cation;S-Adenosyl-(5')-3-methylthiopropylamine;S-Adenosyl 3-(methylthio)propylamine;Decarboxy-AdoMet	-6.29105186750672;-6.19447497871169	MS1 mz matched	371.165	360.255	0.188885	0.191736	0.355239	0.953295	0.740432	0.985129	-0.0216155
7721					Unmapped	372.024	345.685	0.0281286	0.0249417	0.760686	0.33924	0.556169	1.12777	0.173477
7743			Neodiospyrin;Diospyrin;Isodiospyrin	6.95628392473916;7.05840210227898;7.05840210227898	MS1 mz matched	373.082	23.279	0.0227883	0.0452313	1.54147	0.0250113	0.289576	0.503816	-0.98903
7747			2-Hydroxyenterolactone;4-Hydroxyenterolactone;2'-Hydroxy-4,4',6'-trimethoxychalcone;beta,2-Dihydroxy-4,6-dimethoxy-3-methylchalcone;5-Hydroxyenterolactone;2'-Hydroxyenterolactone;6-Hydroxyenterolactone;(-)-3,4,9-Trimethoxypterocarpan;7-Hydroxyenterolactone;5,8-Dimethoxychalepensin;4'-Hydroxyenterolactone;p-Hydroxyphenethyl trans-ferulate;2,3,9-Trimethoxypterocarpan;6'-Hydroxyenterolactone;Dihydro…	11.3853053055929;11.3853053055929;11.3853053055929;11.3853053055929;11.3853053055929;11.3853053055929;11.3853053055929;11.3853053055929;11.3853053055929;11.3853053055929;11.3853053055929;11.3853053055929;11.3853053055929;11.3853053055929;20.0564956463403	MS1 mz matched	373.13	30.946	0.397326	0.343372	1.38295	0.106392	0.423898	1.15713	0.210548
7760	6k-PGF1alpha-d4	0.40135			MS2 reverse	373.258	98.239	0.0832725	0.167487	2.11751	0.00310016	0.142403	0.497189	-1.00813
7765					Unmapped	374.005	338.899	0.213762	0.206773	0.359762	0.725754	0.68471	1.0338	0.0479554
7781			Icaceine	21.31963192	MS1 mz matched	374.241	32.15	0.313901	0.329039	0.411238	0.855259	0.719038	0.953993	-0.0679493
7805	Chlorogenic acid	0.35675			MS2 reverse	375.061	173.024	0.0229478	0.0286474	0.177445	0.678198	0.669899	0.801045	-0.320046
7810			Nicotine glucuronide;Aziridyl benzoquinone;Benzoquinone aziridine	-2.32561037395368;-2.3658293800124	MS1 mz matched	375.098	25.0965	0.0574926	0.107687	1.4958	0.112049	0.429626	0.533887	-0.905394
7817			Canrenone;Piperochromenoic acid;Norethindrone acetate;Norethisterone acetate;17-Hydroxy-3-oxo-17alpha-preg-1,4-diene-21-carboxylic acid, gamma-lactone	12.2138537336536;12.2138537336536;12.3455411139609;12.3455411139609	MS1 mz matched	375.183	172.654	0.208304	0.222221	0.133386	0.755305	0.693261	0.937373	-0.093305
7829					Unmapped	375.976	27.874	0.0806433	0.0535642	0.782086	0.214172	0.507789	1.50554	0.590285
7835					Unmapped	376.1	373.693	0.0670124	0.0898379	1.12503	0.17079	0.480898	0.745926	-0.422896
7842					Unmapped	376.146	263.871	0.0260242	0.0255355	0.102344	0.926129	0.734837	1.01914	0.027346
7852					Unmapped	376.864	55.863	0.0327819	0.0354444	0.313447	0.614896	0.649331	0.924883	-0.112657
7854			Pyrimidifen	10.05535207	MS1 mz matched	376.905	344.389	0.13231	0.148491	1.07332	0.281124	0.536494	0.891032	-0.16645
7860			Acaciabiuronic acid;4-O-alpha-D-Glucopyranuronosyl-D-galactose;2-O-beta-D-Glucopyranuronosyl-D-mannose;3-O-beta-D-Galactopyranuronosyl-D-galactose;Tetracenomycin M;Fridamycin E	-6.95347221786039;-6.95347221786039;-6.95347221786039;-6.95347221786039;9.54815866568184;9.54815866568184	MS1 mz matched	377.075	23.1195	4.79797	5.22175	0.339211	0.795897	0.704279	0.918843	-0.122109
7861			Tamarixetin;Mycochromone;Dihydroisorhamnetin;Lecanoric acid;Orsellite depside;Demethylsulochrin	6.4362390633627;6.4362390633627;6.4362390633627;6.28784496692452;6.28784496692452	MS1 mz matched	377.089	42.159	0.116839	0.152919	0.719386	0.319914	0.548521	0.764054	-0.388253
7875			Maltulose;Isomaltose;Inulobiose;Galactinol;Sucrose;D-Maltose;Epimelibiose;Kojibiose;Glucinol;Trehalose;Sakebiose;Mannobiose;3-b-Galactopyranosyl glucose;Trehalulose;Allolactose;Turanose;beta-Lactose;Galabiose;Cellobiose;Lactulose;DEAE-cellulose;Melibiose;Neotrehalose;Glucose-1,3-mannose oligosaccharide;Fagopyritol A1;Alpha-Lactose;Sucrose;Cane sugar;Saccharose;1-alpha-D-Glucopyranosyl-2-beta-D-fr…	-10.2250534258284;-10.2250534258284;-10.2250534258284;-10.2250534258284;-10.2250534258284;-10.2250534258284;-10.2250534258284;-10.2250534258284;-10.2250534258284;-10.2250534258284;-10.2250534258284;-10.2250534258284;-10.2250534258284;-10.2250534258284;-10	MS1 mz matched	377.268	143.619	0.270111	0.149562	1.78653	0.0620279	0.356557	1.80602	0.85281
7909	Sphingosine-1-phosphate	0.9831			MS2 forward	378.24	269.229	0.310129	0.33094	0.934934	0.189432	0.493537	0.937116	-0.0937
7919			4,11-Dichloro-5,12-dihydroquino[2,3-b]acridine-7,14-dione;6-Thioxanthine 5'-monophosphate	8.07079918721204;-11.0520731584766	MS1 mz matched	379.012	39.5935	0.441467	0.479303	0.814062	0.54438	0.629539	0.921062	-0.11863
7920			Molybdopterin precursor Z;L787257	-1.77072634573066;1.16266023641905	MS1 mz matched	379.017	23.909	0.106081	0.109854	0.121727	0.820948	0.710692	0.965651	-0.0504259
7921					Unmapped	379.025	95.494	0.0340952	0.0250066	0.825263	0.361983	0.564559	1.36345	0.447261
7926			Meticillin;Methicillin	13.1742819638973;13.1929612985171	MS1 mz matched	379.109	304.6	0.023737	0.0389593	2.36933	0.000495253	0.123376	0.609277	-0.71483
7938	5(S)-HETE	0.30665			MS2 reverse	379.247	41.9005	0.118912	0.133802	1.35872	0.0594811	0.350834	0.888719	-0.170202
7943			4-Methoxybenzyl O-(2-sulfoglucoside);S-(N-Hydroxy-N-methylcarbamoyl)glutathione	-7.88709880953682;-24.1867087724781	MS1 mz matched	379.356	37.701	0.0175298	0.0176124	0.419869	0.97911	0.745534	0.995314	-0.00677671
7972					Unmapped	380.904	154.203	0.180917	0.198556	1.28484	0.196356	0.497762	0.911163	-0.134218
7985			Artonin K;Mollicellin A;Mollicellin B;Austrobailign 1;12-Deoxyaklanonic acid	-2.76023423387334;-2.76023423387334;-2.76023423387334;-2.88349834460532;-2.88349834460532	MS1 mz matched	381.104	28.57	0.254616	0.41834	0.670775	0.337153	0.555356	0.608635	-0.716351
7993			dehydrofelodipine;C25-Allenic-apo-aldehyde;(3S,5R,6R)-3,5-Dihydroxy-6,7-didehydro-5,6-dihydro-12'-apo-beta-caroten-12'-al;C25-Epoxy-apo-aldehyde;(3S,5R,6S)-5,6-Epoxy-3-hydroxy-5,6-dihydro-12'-apo-beta-caroten-12'-al	15.6970264600292;-17.7893676089059;-17.7893676089059	MS1 mz matched	381.236	23.918	0.28815	0.301964	0.694166	0.811671	0.70835	0.954253	-0.0675556
7994					Unmapped	381.249	171.121	0.0284663	0.0667283	0.921604	0.248906	0.524224	0.4266	-1.22904
8035			Ethion	12.30820995	MS1 mz matched	382.992	23.209	0.0594099	0.0942931	1.3443	0.110256	0.427859	0.630055	-0.666449
8039			2-O-(6-Phospho-alpha-mannosyl)-D-glycerate;2-(alpha-D-Mannosyl)-3-phosphoglycerate;2-O-(6-Phospho-alpha-mannosyl)-D-glycerate;2-O-(6-Phospho-alpha-D-mannosyl)-D-glycerate;2-O-(alpha-D-Glucopyranosyl)-3-phospho-D-glycerate;(2R)-2-(alpha-D-Glucopyranosyloxy)-3-(phosphonooxy)propanoate	-10.8103600314637;-10.9181033071293;-10.9181033071293;-10.9181033071293	MS1 mz matched	383.011	147.615	0.130738	0.133417	0.10136	0.86072	0.720322	0.979925	-0.0292572
8046			S-Adenosylhomocysteine;Acetyl-maltose;6-O-Acetyl-alpha-D-glucopyranosyl-(1->4)-D-glucose	11.4846447897665;-2.08264562646126	MS1 mz matched	383.12	273.551	0.100009	0.115489	1.2504	0.216318	0.508923	0.865961	-0.207625
8064					Unmapped	383.986	333.92	0.0389026	0.0386474	0.0391592	0.94619	0.738991	1.00661	0.00949869
8070			Famphur;Famophos	3.6920714	MS1 mz matched	384.035	326.492	0.0308007	0.0421794	1.35358	0.164994	0.476546	0.730231	-0.453575
8082			Molybdopterin precursor Z;11-Dehydrocorticosterone;21-Deoxycortisone;17alpha-Hydroxypregn-4-ene-3,11,20-trione;3beta-Hydroxy-17-oxoandrost-5-en-19-al acetate;Bisphenol A bis(2-hydroxypropyl) ether;Bisphenol A propoxylate;2,2-Bis[4-(2-hydroxy-2-methylethoxy)phenyl]propane	-4.06743339720065;-8.13483370650701;-8.13483370650701;-8.13483370650701;-8.13483370650701	MS1 mz matched	384.22	37.961	0.112307	0.0897667	0.677027	0.456928	0.601352	1.2511	0.323197
8094			Dehydrogriseofulvin	-4.856370001	MS1 mz matched	385.027	153.762	0.18478	0.182544	0.183204	0.886101	0.726139	1.01225	0.0175658
8100			1-O-Sinapoylglucose;1-O-Sipoyl-beta-D-glucose;1-O-Sipoyl beta-D-glucoside;4-O-beta-D-Glucosyl-sipate	-18.1329029406386;-18.1409313602128;-18.1409313602128	MS1 mz matched	385.114	278.947	0.0762331	0.0952863	2.07795	0.00586933	0.178833	0.800043	-0.321851
8101			2-O-(6-Phospho-alpha-mannosyl)-D-glycerate;Gibberellin A53;Ingenol;Gibberellin A14;Gibberellin A15 open lactone	6.31824784652915;18.0933773356904;18.0933773356904;18.0933773356904;18.0933773356904	MS1 mz matched	385.147	327.627	0.0209806	0.0214416	0.123703	0.924106	0.73441	0.978503	-0.0313517
8117					Unmapped	385.833	338.903	0.121716	0.124954	0.264086	0.776469	0.699106	0.974084	-0.0378812
8144			dUDP;dUDP;2'-Deoxyuridine 5'-diphosphate	5.29397280337948;5.2483548634487	MS1 mz matched	387.009	327.032	0.0135249	0.0211391	1.52276	0.163446	0.475432	0.639805	-0.644296
8146					Unmapped	387.025	338.903	71.1374	72.9862	0.774217	0.360617	0.564078	0.974668	-0.0370165
8154	Aminohippuric acid	0.4772			MS2 reverse	387.139	276.681	0.0523457	0.0629733	1.82445	0.029247	0.302094	0.831236	-0.26667
8156			Edulisin III;MS 3;(R)-Heraclenol 2'-(3-methylbutanoate);8-Hydroxy-4'-methoxypinoresinol;8-Epidiosbulbin E acetate;Alectrol;Orobanchyl acetate;Dihydrosamidin;Visdin;Visdine;Trachelogenin;(-)-Trachelogenin	-4.47376051488062;-4.47376051488062;-4.47376051488062;-4.47376051488062;-4.47376051488062;-4.46577399272191;-4.46577399272191;-4.46577399272191;-4.46577399272191	MS1 mz matched	387.15	366.659	0.0983219	0.148922	0.636039	0.268754	0.532066	0.660226	-0.598968
8160			Ramiprilat;Trimethobenzamide;Trimethobenzamide;Doxylamine succite	2.33874398843907;2.33874398843907;2.39541596883078;2.39541596883078	MS1 mz matched	387.201	215.39	0.0514329	0.11256	1.24983	0.068981	0.370796	0.456936	-1.12994
8164	(4Z,7Z,10Z,13Z,16Z,19Z)-4,7,10,13,1 6,19-Docosahexaenoic acid	0.48855			MS2 reverse	387.252	64.855	0.210187	0.142931	1.2266	0.122446	0.439101	1.47055	0.556356
8190			Acetyl adenylate;Sanmycin A;Istamycin A;Istamycin B	-7.45007358877239;-22.6067772035517;-22.6067772035517	MS1 mz matched	388.251	37.2995	0.637791	0.517729	0.795111	0.40145	0.579049	1.2319	0.300889
8196					Unmapped	388.963	176.075	0.0139066	0.012418	0.221258	0.61308	0.648853	1.11987	0.163337
8205					Unmapped	389.078	24.6095	0.28287	0.485915	1.47494	0.0460744	0.333154	0.582138	-0.780567
8208			3'-Glucosyl-2',4',6'-trihydroxyacetophenone;1-O-Vanilloyl-beta-D-glucose	11.8687015083639;11.8147770142221	MS1 mz matched	389.116	365.487	0.16195	0.210713	1.64834	0.0668903	0.366713	0.768577	-0.379738
8219			Lubiprostone;6alpha-Fluoro-17-hydroxypregn-4-ene-3,20-dione acetate	-14.7485360572026;-11.7233687816016	MS1 mz matched	389.216	216.679	0.0416052	0.0535166	1.07166	0.602763	0.646093	0.777425	-0.363225
8223			Nutriacholic acid;9'-Carboxy-alpha-chromanol;7-Hydroxy-3-oxocholanoic acid;D8'-Merulinic acid A;7a-Hydroxy-3-oxo-5b-cholanoic acid;12-Ketodeoxycholic acid;Bis(2-ethylhexyl)phthalate;Di(2-ethylhexyl)phthalate;Dioctyl phthalate;DEHP;3alpha,12alpha-Dihydroxy-5beta-chol-6-enoate;Di-n-octyl phthalate;Bis(n-octyl) phthalate;Dioctyl 1,2-benzenedicarboxylate;Diisooctyl phthalate;Apocholic acid;3alpha,12a…	-20.2835416979752;-20.2835416979752;-20.2835416979752;-20.2835416979752;-20.2835416979752;-20.2835416979752;-20.2586880599934;-20.2586880599934;-20.2586880599934;-20.2586880599934;-20.2586880599934	MS1 mz matched	389.269	75.222	4.14096	2.66532	1.0158	0.160145	0.473003	1.55365	0.635658
8262					Unmapped	391.069	341.988	0.500535	0.523211	0.559953	0.63847	0.656599	0.956661	-0.0639207
8269			1,1'-Bis(2-hydroxy-3-methylcarbazole);Eupatoroxin;10-epi-Eupatoroxin;Vernodalol	8.98145542483607;22.695565006047;22.695565006047;22.695565006047	MS1 mz matched	391.149	94.381	0.181112	0.717385	0.646439	0.368778	0.566909	0.252462	-1.98586
8274			3-Oxo-4,6-choladienoic acid;Antibiotic SB 202742;Rimexolone;6-Keto-prostaglandin F1alpha;6-Keto-prostaglandin F1a;6-Keto-PGF1alpha;6-Keto-PGF1a;Thromboxane B2;TXB2	-18.3524251445676;-18.3524251445676;-18.3524251445676;22.9583602869697;22.9583602869697	MS1 mz matched	391.224	43.255	2.97358	3.14127	0.315392	0.89539	0.728208	0.946619	-0.0791438
8277	Deoxycholic acid	1			MS2 forward	391.285	134.605	23.8493	19.0779	0.75128	0.450395	0.598931	1.2501	0.322044
8288			Rosiglitazone;Deoxyviolaceinic acid;Protoviolaceinic acid;Protoviolaceite	0.805903509969444;10.3609154904387;10.3609154904387	MS1 mz matched	392.091	365.531	0.191392	0.246629	1.45218	0.103313	0.420588	0.776034	-0.365808
8305					Unmapped	392.879	315.391	0.311679	0.348683	0.743859	0.353368	0.561479	0.893875	-0.161855
8308					Unmapped	392.936	343.801	0.194651	0.217756	0.762488	0.494938	0.614505	0.893893	-0.161826
8310					Unmapped	392.991	40.0855	0.275212	0.302242	1.03	0.338745	0.555977	0.910569	-0.13516
8314			Dihydrocaffeic acid 3-O-glucuronide;Miraxanthin-I	-11.1614399611782;6.98161183075379	MS1 mz matched	393.057	153.169	0.0602104	0.0590367	0.261208	0.804193	0.706434	1.01988	0.0284008
8315			Prostalidin A;Tetracenomycin B3;Tetracenomycin D3 methylester	1.75908324661148;1.75908324661148;1.75908324661148	MS1 mz matched	393.07	24.5425	2.78282	1.82619	0.814374	0.417247	0.585824	1.52384	0.607709
8318	Nicotinamide ribotide	0.40255			MS2 reverse	393.073	342.589	0.0250911	0.0247927	0.319517	0.86373	0.721025	1.01204	0.0172619
8334			Dihydroferulic acid 4-O-glucuronide;Veranisatin C;	0;0;	MS1 mz matched	393.295	44.316	0.133805	0.0974195	1.29358	0.151834	0.466542	1.37349	0.457845
8365			Sucralose;Sulcozole	-21.8673783189738;9.32040276539109	MS1 mz matched	395.006	43.1715	0.166628	0.146778	0.883727	0.236092	0.518607	1.13524	0.182999
8366					Unmapped	395.006	167.272	0.0302789	0.0271588	0.684911	0.706918	0.679005	1.11488	0.156894
8367			Sucralose;Sucralose	-5.78286832121186;-5.90735796100083	MS1 mz matched	395.012	23.9235	0.0882954	0.094731	0.356419	0.691157	0.674071	0.932065	-0.101498
8372			Thiazopyr;Methyl nogalote;Nogalonic acid methyl ester;ME;Methyl [4,5-dihydroxy-9,10-dioxo-3-(3-oxobutanoyl)-9,10-dihydroanthracen-2-yl]acetate;Auraviketone;Aklanote;Aklanonic acid;[4,5-Dihydroxy-9,10-dioxo-3-(3-oxopentanoyl)-9,10-dihydroanthracen-2-yl]acetic acid;Nogalaviketone;Methyl 5,7-dihydroxy-2-methyl-4,6,11-trioxo-3,4,6,11-tetrahydrotetracene-1-carboxylate	-17.898570280425;3.78707068825307;3.78707068825307;3.78707068825307;3.78707068825307	MS1 mz matched	395.079	136.881	0.0936841	0.113428	0.834507	0.474043	0.607465	0.825936	-0.275899
8373			Dolineone;Dicumarol;Pachyrrhizin;Dehydroneotenone;Dicumarol;Dicoumarol;Tetracenomycin D1	-1.15484165711539;-1.15484165711539;-1.15484165711539;-1.15484165711539;-1.19025160137426;-1.19025160137426	MS1 mz matched	395.079	162.952	0.193838	0.230321	0.686877	0.579931	0.639728	0.841601	-0.248792
8383			Isopetasoside;	0.496195493691939;	MS1 mz matched	395.206	169.188	0.645895	0.910614	0.550905	0.309066	0.545411	0.709296	-0.495541
8384			1-Hexanol arabinosylglucoside;Echitovenine	15.7655404812725;2.25514626401104	MS1 mz matched	395.206	149.592	0.175882	0.267111	1.07161	0.112557	0.43012	0.658459	-0.602835
8397			Bismuth subnitrate;Bismuth hydroxide nitrate oxide	22.66939707	MS1 mz matched	396.004	267.911	0.040921	0.0368899	0.219495	0.811682	0.708353	1.10927	0.149615
8410			Norendoxifen;	-1.47276418181118;	MS1 mz matched	396.139	165.935	0.0373701	0.214909	0.815256	0.345852	0.558696	0.173888	-2.52377
8426					Unmapped	396.864	573.935	0.214135	0.233142	1.70856	0.031229	0.307069	0.918476	-0.122686
8432					Unmapped	397.008	23.168	0.34225	0.0897444	0.259114	0.409	0.582332	3.81361	1.93116
8442			Furaneol 4-(6-malonylglucoside);Resistomycin	-6.81067847864137;8.77438581299945	MS1 mz matched	397.071	206.256	0.53465	0.557512	0.439054	0.58386	0.64085	0.958993	-0.0604082
8443	p-CHLOROPHENYLALANINE	0.3628			MS2 reverse	397.064	22.7675	0.0830706	0.0707988	0.641737	0.800004	0.70535	1.17333	0.230614
8445			Zearalenone 4-sulfate;Dihydro-ME;Dihydro-nogalonic acid methyl ester;Auramycinone;Nogalavinone;Nogalamycinone	-16.4238680879075;-8.03817732317779;-8.03817732317779;-8.03817732317779	MS1 mz matched	397.094	37.8525	0.0940014	0.155776	0.701989	0.316206	0.547478	0.603441	-0.728716
8459			AICAR;Shiromodiol diacetate;Piperonyl butoxide;Mocolin J acid	14.1923153342906;19.8102181105708;19.8102181105708;19.8102181105708	MS1 mz matched	397.231	25.0665	0.358787	0.390926	0.738004	0.645173	0.658768	0.917788	-0.123767
8461			Nb-Palmitoyltryptamine;Lauroyl peroxide;Dilauroyl peroxide	0.750132338849157;-24.0679058772931	MS1 mz matched	397.33	42.878	0.0796646	0.0901941	0.86724	0.417253	0.585827	0.883257	-0.179095
8477					Unmapped	398.117	304.325	0.0842632	0.117756	2.28729	0.000815541	0.128085	0.715574	-0.482826
8508			2-O-Galloylgalactaric acid;Di-n-heptyl phthalate;10beta,14beta-Dihydroxytaxa-4(20),11-dien-5alpha-yl acetate;5alpha-Acetoxy-10beta,14beta-dihydroxytaxadiene	-5.79721187247263;-12.9746191604591;-12.9746191604591	MS1 mz matched	399.183	41.71	0.582826	0.754165	1.07933	0.197736	0.498577	0.772811	-0.371813
8520			Fludarabine;	-12.7720948423436;	MS1 mz matched	400.032	267.978	0.0183654	0.0173177	0.647079	0.641171	0.65741	1.0605	0.0847447
8524					Unmapped	400.093	171.304	0.12805	0.154812	1.29971	0.118097	0.435291	0.827132	-0.27381
8534					Unmapped	400.866	344.453	0.0837285	0.0799762	0.448944	0.638297	0.656547	1.04692	0.0661473
8539			Cyananin;	-12.3077392101074;	MS1 mz matched	400.967	22.534	0.182816	0.277719	0.665138	0.203186	0.501713	0.658275	-0.603237
8541			Glucose isomerase from streptomyces rubiginosus;	3.18404819705662;	MS1 mz matched	401.015	25.679	0.157668	0.114263	1.09894	0.491395	0.613343	1.37987	0.464537
8550			Bismurrayaquinone A;Methicillin sodium;Meticillin sodium;Sodium methicillin monohydrate	-9.53795528605272;24.5181645083841	MS1 mz matched	401.091	304.587	0.110529	0.189221	2.24439	0.00248456	0.133373	0.584124	-0.775652
8553	Sucrose	0.8468			MS2 forward	401.128	368.817	0.0223136	0.028623	2.25989	0.0032975	0.144855	0.779568	-0.359254
8555			Sulforidazine;	-1.17395884412995;	MS1 mz matched	401.143	175.967	0.15116	0.193009	0.432611	0.508496	0.618844	0.783174	-0.352595
8557			Clusin;6-Hydroxy-9,9-dimethyl-5-(3-methyl-1-oxobutyl)-1-propyl-3H,9H-[1,2]-dioxolo[3',4':4,5]furo[2,3-f][1]benzopyran-3-one;	-5.18440244149857;-5.18440244149857;	MS1 mz matched	401.166	356.087	0.0501345	0.0841217	1.76689	0.0410527	0.326027	0.595976	-0.746673
8561	Cortisone acetate	0.9452			MS2 forward	401.198	41.839	0.140007	0.216839	1.69549	0.0529846	0.341103	0.645674	-0.631123
8563			MG(0:0/22:6(4Z,7Z,10Z,13Z,16Z,19Z)/0:0);7b-Hydroxy-3-oxo-5b-cholanoic acid;MG(22:6(4Z,7Z,10Z,13Z,16Z,19Z)/0:0/0:0);Erythronolide B	-22.8506719955246;-22.8506719955246;-22.8506719955246;14.9589148162188	MS1 mz matched	401.268	43.099	0.119417	0.116988	0.077577	0.878119	0.724336	1.02076	0.0296391
8576					Unmapped	402.035	335.814	0.801684	0.832149	0.23479	0.697951	0.676216	0.96339	-0.0538081
8596			Prothiofos	9.303331639	MS1 mz matched	402.972	32.8175	0.0898876	0.0807264	0.17121	0.641993	0.657656	1.11348	0.155082
8612			Fragransin B2;2-(4-Allyl-2,6-dimethoxyphenoxy)-1-(3-hydroxy-4,5-dimethoxyphenyl)-1-propanol;Dihydroclusin;(2S,4R,6S)-2-[2-(4-hydroxy-3-methoxyphenyl)ethyl]tetrahydro-6-(4-hydroxy-3,5-dimethoxyphenyl)-2H-pyran-4-ol;Myristicanol B;Furomammea D;2-(4-Allyl-2,6-dimethoxyphenoxy)-1-(4-hydroxy-3,5-dimethoxyphenyl)-1-propanol;Chlormadinone acetate	-15.9031725627163;-15.9031725627163;-15.9031725627163;-15.9031725627163;-15.9031725627163;-15.9031725627163;-15.9031725627163;4.14547743374827	MS1 mz matched	403.177	42.541	0.107074	0.12336	0.355822	0.647329	0.659517	0.867977	-0.204271
8630	3',5'-Cyclic guanosine monophosphate	0.3064			MS2 reverse	404.06	268.594	0.02044	0.0216817	0.0796731	0.72051	0.683142	0.94273	-0.085083
8645			Chlorfepyr	3.279310392	MS1 mz matched	404.971	35.255	5.75496	5.05164	0.377401	0.389098	0.573552	1.13923	0.188056
8651			2,5-Diamino-6-(5-phospho-D-ribosylamino)pyrimidin-4(3H)-one;2,5-Diamino-6-(1-D-ribosylamino)pyrimidin-4(3H)-one 5'-phosphate	-7.36390373	MS1 mz matched	405.073	25.26	0.101775	0.150094	1.33048	0.104002	0.421342	0.678075	-0.560482
8654			(R)-Apiumetin glucoside;omega-Salicoyisalicin;Edulisin VI;Naproxen O-glucuronide;Piceatannol 4'-glucoside;Afzelechin 7-apioside;Benzyl 2,6-dihydroxybenzoate 2-glucoside;Flacourtin;(E)-Oxyresveratrol 3'-O-b-D-glucoside;Braxoron;9alpha-Bromo-11-oxoprogesterone;9alpha-Bromopregn-4-ene-3,11,20-trione	-23.1019219850623;-23.1019219850623;-23.1019219850623;-23.1019219850623;-23.1019219850623;-23.1019219850623;-23.1019219850623;-23.1019219850623;-23.1019219850623;6.40213693488699	MS1 mz matched	405.11	363.203	0.0684606	0.0973973	2.34508	0.000305717	0.116609	0.7029	-0.508608
8655			S-Adenosylhomocysteine;Acetyl-maltose;6-O-Acetyl-alpha-D-glucopyranosyl-(1->4)-D-glucose	11.4846447897665;-2.08264562646126	MS1 mz matched	405.106	274.07	0.0597029	0.0707184	1.49534	0.147047	0.462579	0.844234	-0.244285
8656			(R)-Apiumetin glucoside;omega-Salicoyisalicin;Edulisin VI;Naproxen O-glucuronide;Piceatannol 4'-glucoside;Afzelechin 7-apioside;Benzyl 2,6-dihydroxybenzoate 2-glucoside;Flacourtin;(E)-Oxyresveratrol 3'-O-b-D-glucoside;2-(4-Chloro-3,5-dimethylphenoxy)-N-(2-phenyl-2H-benzotriazol-5-yl)-acetamide	-10.7904834331536;-10.7904834331536;-10.7904834331536;-10.7904834331536;-10.7904834331536;-10.7904834331536;-10.7904834331536;-10.7904834331536;-10.7904834331536;5.66335491725983	MS1 mz matched	405.113	306.93	0.0344468	0.0521127	2.08437	0.0511281	0.339144	0.661005	-0.597267
8664			2-O-Caffeoylhydroxycitric acid;1-phthylacetylspermine	15.9345290711896;-6.21162800555991	MS1 mz matched	405.239	42.573	0.161428	0.165011	0.110092	0.900823	0.729404	0.978287	-0.0316701
8704			Tetracenomycin E;Tetracenomycin B2;8-Demethyltetracenomycin A2	-4.58311942748945;-4.58311942748945	MS1 mz matched	407.083	31.114	0.189856	0.264671	0.949126	0.304531	0.544056	0.717327	-0.479296
8716	Cholic acid	0.9999			MS2 forward	407.279	200.684	0.339168	0.422781	0.124452	0.712426	0.680694	0.802231	-0.317911
8730			1-(5-Phosphoribosyl)-4-(N-succinocarboxamide)-5-aminoimidazole	0.244439072	MS1 mz matched	408.088	268.602	0.034278	0.0329708	0.201027	0.826708	0.712128	1.03965	0.056094
8746			N-Carbamoyl glucuronide lorcaserin;	13.6187985479045;	MS1 mz matched	408.91	315.374	0.172722	0.196189	0.735693	0.372047	0.568016	0.880386	-0.183791
8750			Butoconazole;Butocozole	9.11887234687129;9.12472580459068	MS1 mz matched	409.022	41.198	0.120831	0.333785	1.30732	0.266338	0.531162	0.362003	-1.46593
8752			Apigenin 7-sulfate;1,1-Dichloro-2-(dihydroxy-4'-chlorophenyl)-2-(4'-chlorophenyl)ethylene	21.0337065061064;-20.2843175655045	MS1 mz matched	409.028	22.711	0.124317	0.161675	0.996075	0.221433	0.511558	0.768931	-0.379073
8754			7,11,12-Triacetoxycoumestan;	-14.4048322707359;	MS1 mz matched	409.058	40.918	0.481149	0.576545	0.0368413	0.432681	0.592104	0.834539	-0.260948
8756			3-(4-Hydroxybenzoyl)epicatechin;Bensulfuron-methyl;Bensulfuron methyl;Methyl bensulfuron	-22.2360309028031;3.53239877334942	MS1 mz matched	409.091	175.613	0.131464	0.076233	2.06099	0.00425028	0.158723	1.7245	0.786179
8766			Risperidone;Aspidoalbine	0.477070620481233;-2.56870647649854	MS1 mz matched	409.21	26.4505	0.142472	0.129695	0.0518209	0.7242	0.684247	1.09852	0.135559
8767	1-Palmitoyl Lysophosphatidic Acid	0.9854			MS2 forward	409.234	238.181	0.162921	0.202748	0.520988	0.362293	0.564667	0.803566	-0.315512
8796			Ipratropium bromide;Altanserin	11.1628396187132;9.23282654122828	MS1 mz matched	410.145	268.542	0.128294	0.104842	0.868005	0.220118	0.510889	1.22369	0.291237
8809					Unmapped	410.985	338.906	7.88505	8.17158	0.942704	0.30238	0.543402	0.964936	-0.0514943
8810	Statil	0.8687			MS2 forward	410.984	57.414	0.0916132	0.0764129	0.997393	0.206412	0.503536	1.19892	0.26174
8820			Zileuton O-glucuronide;	14.471696930003;	MS1 mz matched	411.091	365.434	0.0261003	0.0318	1.03716	0.253349	0.526065	0.820764	-0.284961
8830	Bisindolylmaleimide I	0.6623			MS2 forward	411.184	42.496	0.0764297	0.0701246	0.459619	0.538358	0.627819	1.08991	0.124213
8831			Adapalene;Carfentrazone-ethyl	-8.52151197601311;22.1552522227803	MS1 mz matched	411.2	150.356	0.235588	0.365841	1.18763	0.199941	0.499862	0.643963	-0.63495
8835			Austalide K;3beta,21-Dihydroxy-preg-5,7,9(11)-trien-20-one diacetate	-0.259567000392634;-0.322396749444178	MS1 mz matched	411.225	26.5015	0.305922	0.321293	0.317682	0.830716	0.713118	0.952158	-0.0707269
8845					Unmapped	411.965	34.224	0.0527565	0.0489093	0.446986	0.593319	0.643505	1.07866	0.109239
8846					Unmapped	411.982	267.91	0.0271198	0.0246244	0.122996	0.768401	0.696905	1.10134	0.13926
8876					Unmapped	413.05	342.575	0.421231	0.430442	0.338164	0.793007	0.703521	0.9786	-0.0312081
8879			Premithramycinone;1-OH-Nogalamycinone	-15.6889081759571;-15.6889081759571	MS1 mz matched	413.089	42.79	0.0680075	0.0734315	0.0553245	0.873625	0.72331	0.926135	-0.110705
8882			Flecainide;Flecainide	0.454679564799333;0.482931043603834	MS1 mz matched	413.127	359.035	0.0578045	0.0816828	1.50509	0.0751741	0.382008	0.707671	-0.498849
8891					Unmapped	413.244	150.217	0.169465	0.0877091	1.61394	0.0994907	0.416274	1.93212	0.950188
8892			11'-Carboxy-alpha-tocotrienol;Adlupulone;Lupulone;Sodium deoxycholate	-9.67878956857123;-9.67878956857123;-9.67878956857123;-3.86217257827603	MS1 mz matched	413.265	134.556	0.334625	0.290909	0.532944	0.582664	0.640509	1.15027	0.201978
8893			3a,7a-Dihydroxycholanoic acid;Isohyodeoxycholic acid;3b,12b-Dihydroxy-5b-cholanoic acid;7b,12a-Dihydroxycholanoic acid;Murocholic acid;Allodeoxycholic acid;Deoxycholic acid;Ursodeoxycholic acid;Allochenodeoxycholic acid;3b,7a-Dihydroxy-5b-cholanoic acid;Isodeoxycholic acid;3b,12a-Dihydroxy-5a-cholanoic acid;7a,12b-dihydroxy-5b-Cholan-24-oic acid;3a,12b-Dihydroxy-5b-cholanoic acid;Chenodeoxycholic…	-4.23102487024201;-4.23102487024201;-4.23102487024201;-4.23102487024201;-4.23102487024201;-4.23102487024201;-4.23102487024201;-4.23102487024201;-4.23102487024201;-4.23102487024201;-4.23102487024201;-4.23102487024201;-4.23102487024201;-4.23102487024201;-4.	MS1 mz matched	413.265	116.563	0.265107	0.137562	1.49259	0.0380905	0.321126	1.92719	0.946498
8896					Unmapped	413.288	32.821	0.111397	0.0984075	0.0994742	0.71436	0.681284	1.132	0.178877
8913			6-Heptenyl glucosinolate;Cephalosporin C	-1.29367329990867;-20.1496055574385	MS1 mz matched	414.097	343.212	0.0450752	0.0757452	1.67808	0.0480834	0.33566	0.59509	-0.748821
8937			Heterotropan;Desonide;Citreoviridin D;Diasarone 2;Armillyl everninate;Methylprednisolone acetate;6alpha-Methylprednisolone 21-acetate;11beta,17,21-Trihydroxy-6alpha-methylpreg-1,4-diene-3,20-dione 21-acetate;M-Predrol;Deoxyschizandrin;Hellebrigenin;Bufotalidin;Magnosalin;Arenobufagin	5.51943831091926;5.51943831091926;5.51943831091926;5.51943831091926;5.51943831091926;5.49252930960791;5.49252930960791;5.49252930960791;5.49252930960791;5.49252930960791	MS1 mz matched	415.222	42.4315	1.7261	2.1412	0.392295	0.694891	0.675254	0.806139	-0.3109
8945					Unmapped	416.009	267.979	0.0166021	0.0171068	0.275091	0.775829	0.698933	0.970498	-0.0432023
8957			N-Acetyl-9-O-lactoylneuraminic acid;	-22.2902585013591;	MS1 mz matched	416.289	44.316	0.17578	0.175878	0.0795415	0.997388	0.749027	0.999441	-0.000806177
8962			6,6'-Dibromoindigotin;6,6'-Dibromoindigo;Tyrian purple	3.192187134	MS1 mz matched	416.897	344.442	0.0804931	0.0899125	0.961618	0.318748	0.548195	0.895237	-0.159658
8973			Aloin;5-Hydroxy-3,3',4',6,7,8-hexamethoxyflavone;Gaylussacin;Liquiritin;Isoliquiritin;Isosakuranetin 7-xyloside;Equol 7-O-glucuronide;Fenoprofen glucuronide;Equol 4'-O-glucuronide;Dihydrodaidzin;2-Hydroxy-3-methyl-4H-pyran-4-one O-(6E-cinnamoyl-b-D-glucoside);7-Hydroxy-3,3',4',5,6,8-hexamethoxyflavone;Natsudaidain;6-Hydroxy-3,3',4',5,7,8-hexamethoxyflavone;Naringenin 5-rhamnoside;Neoisoliquiritin…	-21.9859362842611;-21.9859362842611;-21.9859362842611;-21.9859362842611;-21.9859362842611;-21.9859362842611;-21.9859362842611;-21.9859362842611;-21.9859362842611;-21.9859362842611;-21.9859362842611;-21.9859362842611;-21.9859362842611;-21.9859362842611;-21	MS1 mz matched	417.117	192.077	0.227307	0.280078	0.8735	0.385994	0.572573	0.811584	-0.301187
8977			(R)-Byakangelicinn 2'-(3-methylbutanoate);Lirioresinol A;Euparotin acetate;Liatrin;(+)-Syringaresinol	-10.3670157503477;-10.3670157503477;-10.4440184540868;-10.4440184540868;-10.4440184540868	MS1 mz matched	417.158	432.149	0.0430422	0.0598319	1.87389	0.00731908	0.191445	0.719385	-0.475163
8983			dehydrofelodipine;C25-Allenic-apo-aldehyde;(3S,5R,6R)-3,5-Dihydroxy-6,7-didehydro-5,6-dihydro-12'-apo-beta-caroten-12'-al;C25-Epoxy-apo-aldehyde;(3S,5R,6S)-5,6-Epoxy-3-hydroxy-5,6-dihydro-12'-apo-beta-caroten-12'-al	15.6970264600292;-17.7893676089059;-17.7893676089059	MS1 mz matched	417.215	25.736	0.413835	0.40393	0.281292	0.914185	0.7323	1.02452	0.0349492
9004			Jadomycin A;Jadomycin B aglycon	11.76870851	MS1 mz matched	418.142	344.427	0.0406291	0.0729577	1.70866	0.0517908	0.339857	0.556886	-0.844547
9032			2',4',6'-Trihydroxydihydrochalcone 2'-glucoside;2',4',6'-Trihydroxydihydrochalcone 4'-glucoside;9-Bromo-16alpha-methyl-pregn-4-ene-3,11,20-trione	-23.7295943542488;-23.7295943542488;4.90943279458245	MS1 mz matched	419.132	213.316	0.0437371	0.0403601	0.209408	0.725561	0.684652	1.08367	0.115929
9034			Kanzonol F;9alpha-Fluoro-11beta,17alpha,21-trihydroxypreg-1,4-diene-3,20-dione 21-acetate;Isoflupredone acetate;U-6013	0.775832717628158;-1.90387886753885	MS1 mz matched	419.19	276.62	0.223528	0.273207	0.873823	0.342345	0.557365	0.818165	-0.289537
9035			7-Methylrosmanol;Cortisone;19-Oic-deoxycorticosterone;Aldosterone;Prednisolone;Tricyclodehydroisohumulone;Cortisone;17alpha,21-Dihydroxy-4-pregnene-3,11,20-trione;Kendall's compound E;Reichstein's substance Fa;Aldosterone;11beta,21-Dihydroxy-3,20-dioxo-4-pregnen-18-al;Prednisolone;Cinerin II;Tricyclodehydroisohumulone;Aldosterone hemiacetal;11beta,18-Epoxy-18,21-dihydroxypregn-4-ene-3,20-dione	6.45763701013564;6.45763701013564;6.45763701013564;6.45763701013564;6.45763701013564;6.45763701013564;6.3854531604743;6.3854531604743;6.3854531604743;6.3854531604743;6.3854531604743;6.3854531604743	MS1 mz matched	419.209	40.204	0.105498	0.114158	0.298369	0.636917	0.656131	0.924139	-0.113819
9051			Bendroflumethiazide;Bendroflumethiazide	-1.04598688985785;-1.0889758591254	MS1 mz matched	420.037	268.542	0.0254326	0.0246039	0.196525	0.721783	0.683524	1.03368	0.0477879
9055	N-Acetyl-D-lactosamine	0.3565			MS2 reverse	420.09	304.375	0.0183825	0.0264349	1.92534	0.0224402	0.280385	0.695387	-0.524113
9081			S-Adenosylhomocysteine;Acetyl-maltose;6-O-Acetyl-alpha-D-glucopyranosyl-(1->4)-D-glucose	11.4846447897665;-2.08264562646126	MS1 mz matched	421.076	273.553	0.0230217	0.0239076	0.624163	0.724606	0.684368	0.962945	-0.0544742
9096			3,5-Dihydroxyphenyl 1-O-(6-O-galloyl-beta-D-glucopyranoside);17-[[3-(1-Pyrrolidinyl)propyl]imino]androst-5-en-3beta-ol acetate	-22.4818663309053;10.6735631510764	MS1 mz matched	421.328	44.386	0.0610109	0.0532595	0.799251	0.28744	0.538634	1.14554	0.196028
9105					Unmapped	422.073	321.831	0.0170126	0.0240519	1.93517	0.00968751	0.205813	0.707328	-0.499549
9111			(R)-Apiumetin glucoside;omega-Salicoyisalicin;Edulisin VI;Naproxen O-glucuronide;Piceatannol 4'-glucoside;Afzelechin 7-apioside;Benzyl 2,6-dihydroxybenzoate 2-glucoside;Flacourtin;(E)-Oxyresveratrol 3'-O-b-D-glucoside;2-(4-Chloro-3,5-dimethylphenoxy)-N-(2-phenyl-2H-benzotriazol-5-yl)-acetamide	-10.7904834331536;-10.7904834331536;-10.7904834331536;-10.7904834331536;-10.7904834331536;-10.7904834331536;-10.7904834331536;-10.7904834331536;-10.7904834331536;5.66335491725983	MS1 mz matched	422.146	304.612	0.00751494	0.0101941	2.22853	0.00356438	0.14785	0.737187	-0.439897
9117			4-Chloro-alpha-[4-[2-(diethylamino)ethoxy]phenyl]-alpha-phenylbenzeneethanol	-13.91591814	MS1 mz matched	422.962	38.713	0.521831	0.474697	0.363139	0.609417	0.647881	1.09929	0.136576
9130			6-Hydroxymelatonin glucuronide;Eprosartan	10.9223620755204;16.7704163923539	MS1 mz matched	423.153	26.001	0.106942	0.154637	0.98258	0.132356	0.449144	0.69157	-0.532054
9141					Unmapped	423.309	43.738	0.0689934	0.0625506	0.435238	0.702339	0.677587	1.103	0.141433
9146					Unmapped	423.982	27.435	0.065087	0.125677	1.41852	0.0401373	0.324574	0.517891	-0.949281
9177					Unmapped	425.006	274.177	0.0297627	0.025169	0.80432	0.272749	0.533532	1.18251	0.241857
9178					Unmapped	425.011	147.451	0.0289146	0.029439	0.168018	0.880711	0.724924	0.982186	-0.0259313
9179					Unmapped	425.017	26.382	0.129132	0.0796241	0.161087	0.475304	0.607903	1.62177	0.697567
9196			(3beta,5alpha,6alpha,7alpha,22E,24R)-5,6-Epoxyergosta-8,14,22-triene-3,7-diol;13'-Hydroxy-gamma-tocotrienol;Leupeptin	-24.1085551514545;-24.1085551514545;17.8688257324206	MS1 mz matched	425.303	159.392	0.0849394	0.0688309	0.778504	0.239465	0.520132	1.23403	0.303376
9229			IDP;IDP;Inosine 5'-diphosphate;Inosine diphosphate;dXDP	6.94277279556548;7.01356546317291;7.01356546317291	MS1 mz matched	427.016	338.898	5.43509	5.63783	1.17473	0.191677	0.494932	0.964039	-0.0528368
9231					Unmapped	427.028	153.422	0.0440243	0.0447661	0.177245	0.816129	0.70948	0.983429	-0.0241073
9237			(R)-Apiumetin glucoside;omega-Salicoyisalicin;Edulisin VI;Naproxen O-glucuronide;Piceatannol 4'-glucoside;Afzelechin 7-apioside;Benzyl 2,6-dihydroxybenzoate 2-glucoside;Flacourtin;(E)-Oxyresveratrol 3'-O-b-D-glucoside;2-(4-Chloro-3,5-dimethylphenoxy)-N-(2-phenyl-2H-benzotriazol-5-yl)-acetamide	-10.7904834331536;-10.7904834331536;-10.7904834331536;-10.7904834331536;-10.7904834331536;-10.7904834331536;-10.7904834331536;-10.7904834331536;-10.7904834331536;5.66335491725983	MS1 mz matched	427.095	306.955	0.0105662	0.0159345	2.18	0.00954824	0.205119	0.663103	-0.592695
9241			N-Desmethyleletriptan;	-10.453996625565;	MS1 mz matched	427.178	40.3045	0.188215	0.474943	0.839704	0.164958	0.476521	0.39629	-1.33537
9242			Trospium;Kalihinol A	11.297667070909;9.94332052341476	MS1 mz matched	427.195	173.024	0.0704137	0.099346	1.63863	0.0642432	0.361303	0.708773	-0.496605
9248			3a,7a-Dihydroxycholanoic acid;Isohyodeoxycholic acid;3b,12b-Dihydroxy-5b-cholanoic acid;7b,12a-Dihydroxycholanoic acid;Murocholic acid;Allodeoxycholic acid;Deoxycholic acid;Ursodeoxycholic acid;Allochenodeoxycholic acid;3b,7a-Dihydroxy-5b-cholanoic acid;Isodeoxycholic acid;3b,12a-Dihydroxy-5a-cholanoic acid;7a,12b-dihydroxy-5b-Cholan-24-oic acid;3a,12b-Dihydroxy-5b-cholanoic acid;Chenodeoxycholic…	-4.23102487024201;-4.23102487024201;-4.23102487024201;-4.23102487024201;-4.23102487024201;-4.23102487024201;-4.23102487024201;-4.23102487024201;-4.23102487024201;-4.23102487024201;-4.23102487024201;-4.23102487024201;-4.23102487024201;-4.23102487024201;-4.	MS1 mz matched	427.26	117.515	0.173558	0.0904326	1.33875	0.0730928	0.378379	1.91919	0.9405
9250			2-Angeloyl-9-(3-methyl-2E-pentenoyl)-2b,9a-dihydroxy-4Z,10(14)-oplopadien-3-one;	9.675281481462;	MS1 mz matched	427.26	146.329	2.19673	1.85472	0.578244	0.551729	0.631606	1.1844	0.244161
9251			Beta-Cortol;Cortol;gamma-Eudesmol rhamnoside;Cortol;Carboprost	10.1171392316401;10.1171392316401;10.1171392316401;10.0473501742692;10.0473501742692	MS1 mz matched	427.283	45.214	0.0901701	0.0820546	0.701542	0.496251	0.614933	1.0989	0.136065
9263			Oxiconazole;Ziprasidone	16.3121873012069;-10.9193484788917	MS1 mz matched	428.129	274.782	0.0337405	0.0442069	1.73764	0.0560899	0.344134	0.763239	-0.389794
9284			8-Acetoxy-4'-methoxypinoresinol;Cubebinone;Sesartemin;Sesartemin	-23.2988551084054;-23.2988551084054;-23.2988551084054;-23.3737087447446	MS1 mz matched	429.153	233.575	0.0240978	0.0301072	1.22158	0.115621	0.433026	0.800398	-0.321211
9286			Mammea E/BB;Mammea E/BA;Melleolide H;Armillarilin;Athamantin	-12.6271750148814;-12.6271750148814;-12.6271750148814;-12.6271750148814;-12.7357280069655	MS1 mz matched	429.194	37.66	0.90028	1.25017	0.822478	0.276832	0.534994	0.720127	-0.473676
9292					Unmapped	429.299	45.4935	0.290303	0.215579	1.89392	0.00559298	0.175941	1.34662	0.429343
9293			MG(0:0/24:6(6Z,9Z,12Z,15Z,18Z,21Z)/0:0);Australigenin;25-Hydroxyvitamin D3-26,23-lactol;24-Oxo-1alpha,25-dihydroxyvitamin D3;Schidigeragenin C;7 alpha-Hydroxy-3-oxo-4-cholestenoate;MG(24:6(6Z,9Z,12Z,15Z,18Z,21Z)/0:0/0:0);Barogenin;Nuatigenin;(20S,22S,25S)-22,25-Epoxyfurost-5-ene-3beta,26-diol;Convallamarogenin;Hecogenin;Ruscogenin;2,22-Dideoxy-3-dehydroecdysone;7alpha-Hydroxy-3-oxo-4-cholestenoat…	-22.8675574603543;-22.8675574603543;-22.8675574603543;-22.8675574603543;-22.8675574603543;-22.8675574603543;-22.8675574603543;-22.8675574603543;-22.844783612066;-22.844783612066;-22.844783612066;-22.844783612066;-22.844783612066;-22.844783612066;-22.84478	MS1 mz matched	429.298	95.809	0.0821875	0.0625891	1.57223	0.0200044	0.270225	1.31313	0.393008
9301			1-(5-Phosphoribosyl)-4-(N-succinocarboxamide)-5-aminoimidazole	0.244439072	MS1 mz matched	430.083	268.594	0.0291613	0.0329117	0.884103	0.419703	0.586845	0.886046	-0.174546
9319			Methyl nogalote;Nogalonic acid methyl ester;ME;Methyl [4,5-dihydroxy-9,10-dioxo-3-(3-oxobutanoyl)-9,10-dihydroanthracen-2-yl]acetate;Auraviketone;Aklanote;Aklanonic acid;[4,5-Dihydroxy-9,10-dioxo-3-(3-oxopentanoyl)-9,10-dihydroanthracen-2-yl]acetic acid;Nogalaviketone;Methyl 5,7-dihydroxy-2-methyl-4,6,11-trioxo-3,4,6,11-tetrahydrotetracene-1-carboxylate	-8.83649827239915;-8.83649827239915;-8.83649827239915;-8.83649827239915	MS1 mz matched	431.042	206.244	0.0431434	0.0438105	0.103924	0.830528	0.713072	0.984772	-0.0221379
9323			Methyl (3x,4E,10R)-3,10-dihydroxy-4,11-dodecadiene-6,8-diynoate 10-glucoside;Aloesol 7-glucoside;Gartanin;1,3,5,8-Tetrahydroxy-2,4-diprenylxanthone	15.0642938944529;15.0642938944529;-23.475523485232	MS1 mz matched	431.109	153.08	0.0602145	0.0646407	0.724945	0.497448	0.615321	0.931527	-0.102331
9328			Melleolide G;Melleolide B;Inflexin;3beta,11beta-Diacetoxy-1alpha-hydroxykaura-16-ene-6,15-dione;Grandisin;Magnosalicin;Schizandrin	-14.2803993556608;-14.2803993556608;-14.2725330090773;-14.2725330090773;-14.2725330090773;-14.2725330090773	MS1 mz matched	431.209	42.975	0.0955609	0.114257	1.02717	0.225305	0.513489	0.836368	-0.25779
9346	Glycolithocholic acid	0.9443			MS2 forward	432.318	45.0775	0.0661653	0.0788618	1.29143	0.10502	0.422441	0.839003	-0.253253
9349					Unmapped	432.813	315.387	0.101597	0.114709	0.971858	0.249262	0.524373	0.885691	-0.175125
9363			Melleolide K;Eleganin;Graminiliatrin	7.58310010288637;-11.0363123813154;-11.0363123813154	MS1 mz matched	433.153	359.746	0.124402	0.169603	0.680401	0.268493	0.531969	0.733488	-0.447155
9367			LPA(0:0/18:2(9Z,12Z));LPA(18:2(9Z,12Z)/0:0);Glutathionylspermidine;N1-(gamma-L-Glutamyl-L-cysteinyl-glycyl)-spermidine	-20.8044641466466;-20.8044641466466;7.38293503149569	MS1 mz matched	433.234	236.796	0.963303	1.22716	0.781815	0.202583	0.501372	0.784987	-0.349259
9375			3a,7a,12a-Trihydroxy-5b-cholestan-26-al;3a,7a-Dihydroxycoprostanic acid;3alpha,7alpha,12alpha-Trihydroxy-5beta-cholestan-26-al;3alpha,7alpha-Dihydroxy-5beta-cholestate;3alpha,7alpha-Dihydroxy-5beta-cholestanoate	-12.9161602368942;-12.9161602368942;-12.8931370752641;-12.8931370752641	MS1 mz matched	433.329	95.983	0.104128	0.112945	0.360439	0.677345	0.669621	0.921932	-0.117267
9401			Fipronil	16.97968086	MS1 mz matched	434.946	343.181	0.278226	0.363339	1.10467	0.155658	0.469578	0.765748	-0.385058
9406			Tianeptine;	-3.04983219189357;	MS1 mz matched	435.121	362.881	0.0207676	0.0295171	1.83334	0.0445278	0.331099	0.70358	-0.507214
9414	1-Oleoyl-sn-glycerol 3-phosphate	0.962			MS2 forward	435.249	235.153	0.127969	0.159146	0.567865	0.333305	0.553836	0.804101	-0.314552
9430			3-Phenylpropyl glucosinolate;	17.3361291659855;	MS1 mz matched	436.079	343.688	0.0216108	0.0347955	1.82297	0.0331547	0.311465	0.621081	-0.687146
9434			Methyl (3x,4E,10R)-3,10-dihydroxy-4,11-dodecadiene-6,8-diynoate 10-glucoside;Aloesol 7-glucoside;Chlorphonium chloride;Phosfon D	-12.703524464486;-12.703524464486;15.9038418380857	MS1 mz matched	436.155	417.509	0.00979658	0.0119689	1.12151	0.220942	0.511309	0.818504	-0.288939
9436					Unmapped	436.161	304.041	0.00603297	0.0103523	1.79039	0.0526872	0.340797	0.582764	-0.779016
9438	N-Formylmethionyl-Leucylphenylalanine	0.3272			MS2 reverse	436.198	284.042	0.00619112	0.0114829	2.16287	0.00728545	0.191193	0.539162	-0.89121
9454			Pyrazolate;4-(2,4-Dichlorobenzoyl)-1,3-dimethyl-5-pyrazolyl p-toluenesulfote	-4.109393892	MS1 mz matched	437.012	343.769	0.0557938	0.062969	1.60323	0.0839646	0.39597	0.886052	-0.174536
9467			Licorisoflavan A;16alpha,17-Dihydroxypregn-4-ene-3,20-dione cyclic acetal with 2-furyl methyl ketone	2.8906494059257;2.94587037357437	MS1 mz matched	437.242	25.727	0.119335	0.127332	0.714474	0.814627	0.709101	0.937199	-0.0935725
9468			LPA(18:0/0:0);LPA(0:0/18:0);	-22.4087800187373;-22.4087800187373;	MS1 mz matched	437.265	234.056	0.0598339	0.0781097	1.38897	0.115585	0.432992	0.766023	-0.38454
9510			Metosulam;Metosulam	-2.39088594272956;-2.6299739082873	MS1 mz matched	439.224	42.4975	0.272953	0.246643	0.520612	0.830308	0.713018	1.10667	0.146229
9518			Camelledionol;13'-Hydroxy-alpha-tocotrienol;Pfaffic acid	-0.102877610491992;-0.102877610491992;0	MS1 mz matched	439.319	36.531	0.0773265	0.0555616	1.27321	0.0812754	0.391917	1.39172	0.476874
9534	Folate	0.39175			MS2 reverse	440.134	169.799	0.0271431	0.0230875	0.0413669	0.601333	0.645705	1.17566	0.233473
9557			Pectachol;3-O-Acetylepisamarcandin;Cinobufagin	-13.6492874732815;-13.6492874732815;-13.5615526117023	MS1 mz matched	441.23	55.8765	0.337892	0.303618	0.360222	0.719554	0.682854	1.11289	0.154306
9561			dehydrofelodipine;C25-Allenic-apo-aldehyde;(3S,5R,6R)-3,5-Dihydroxy-6,7-didehydro-5,6-dihydro-12'-apo-beta-caroten-12'-al;C25-Epoxy-apo-aldehyde;(3S,5R,6S)-5,6-Epoxy-3-hydroxy-5,6-dihydro-12'-apo-beta-caroten-12'-al	15.6970264600292;-17.7893676089059;-17.7893676089059	MS1 mz matched	441.258	25.788	0.157327	0.189783	0.951821	0.389535	0.573689	0.828986	-0.270581
9572			Guanosine diphosphate;8-oxo-dGDP;GDP;Guanosine 5'-diphosphate;Guanosine diphosphate;8-Oxo-dGDP	6.62220967405381;6.62220967405381;6.68857216186697;6.68857216186697	MS1 mz matched	442.027	335.163	0.157785	0.169198	0.510791	0.448834	0.598345	0.932545	-0.100754
9602			1-O-[2-(L-Cysteimido)-2-deoxy-alpha-D-glucopyranosyl]-1D-myo-inositol;Desacetylmycothiol	-10.1834686	MS1 mz matched	443.137	361.065	0.0205606	0.0270055	1.64164	0.0702423	0.373183	0.761347	-0.393374
9604			Flavoxate;Flavoxate	6.75318545599014;6.64658375813344	MS1 mz matched	443.173	42.1695	0.211786	0.220885	0.572199	0.841534	0.715758	0.958809	-0.060685
9607	Ethynodiol diacetate	0.4814			MS2 reverse	443.255	172.47	0.114374	0.0957222	0.950754	0.425027	0.58903	1.19485	0.256832
9641			3,6,7-Trihydroxy-4'-methoxyflavone 7-rhamnoside;Physcionin;Rheochrysin;Sissotrin;Kaempferide 3-rhamnoside;Glucoobtusifolin;Calycosin 7-galactoside;Trifolirhizin;Prunitrin;Glycitin;Cephamycin C	-21.439236518122;-21.439236518122;-21.439236518122;-21.439236518122;-21.439236518122;-21.439236518122;-21.439236518122;-21.439236518122;-21.439236518122;-21.439236518122;2.31422380136926	MS1 mz matched	445.112	174.687	0.0400888	0.0524488	0.658834	0.396896	0.577027	0.764342	-0.387709
9649			Neoporrigenin B;12-Ketoporrigenin;Leontogenin;24-Oxo-1alpha,23,25-trihydroxyvitamin D3;Spirotaccagenin;Cepagenin;Taccagenin;3-Dehydro-2-deoxyecdysone	-21.4042818325963;-21.4042818325963;-21.4042818325963;-21.4042818325963;-21.4042818325963;-21.4042818325963;-21.4042818325963;-21.3493875912149	MS1 mz matched	445.294	97.403	0.659857	0.342512	1.81647	0.0438752	0.330196	1.92652	0.945999
9650			Neoporrigenin B;12-Ketoporrigenin;Leontogenin;24-Oxo-1alpha,23,25-trihydroxyvitamin D3;Spirotaccagenin;Cepagenin;Taccagenin;3-Dehydro-2-deoxyecdysone	-21.4215346768585;-21.4215346768585;-21.4215346768585;-21.4215346768585;-21.4215346768585;-21.4215346768585;-21.4215346768585;-21.3666404364242	MS1 mz matched	445.294	115.907	1.08435	0.456362	1.99439	0.00456452	0.163306	2.37607	1.24858
9653			Se-Adenosylselenomethionine;Stylisterol B;Di-n-decyl phthalate;Didecyl phthalate;Didecyl 1,2-Benzenedicarboxylate;Diisodecyl phthalate;3-Dehydroteasterone	-22.6809158937081;-21.784757615146;-21.784757615146;-21.784757615146;-21.784757615146	MS1 mz matched	445.33	44.7635	0.152945	0.123088	1.20491	0.121707	0.438468	1.24257	0.313326
9666			Benzethonium chloride	3.577094433	MS1 mz matched	446.289	168.212	0.289684	0.395227	0.896385	0.305019	0.544203	0.732956	-0.448202
9671					Unmapped	446.379	30.074	0.0163059	0.0205759	1.26127	0.159467	0.472495	0.792477	-0.335558
9675					Unmapped	446.999	26.273	0.479218	0.291025	0.230897	0.578045	0.639185	1.64666	0.71954
9679			Risperidone;Vismione D	0.477070620481233;6.58200581996646	MS1 mz matched	447.151	27.5735	0.0684466	0.0767541	0.601137	0.555376	0.632625	0.891765	-0.165265
9707	Glycochenodeoxycholate	1			MS2 forward	448.305	184.684	0.488525	0.621858	0.871497	0.382875	0.571576	0.785589	-0.348154
9712			Cyhalothrin	-12.93453086	MS1 mz matched	448.844	315.374	0.111041	0.125575	0.92072	0.258888	0.528289	0.884259	-0.17746
9714					Unmapped	449.067	175.694	0.0364692	0.0210552	0.729649	0.241445	0.521011	1.73208	0.792502
9716			Maesopsin 6-glucoside;Neocarthamin;Miscanthoside;Astilbin;Phloretin 2'-O-glucuronide;Neoastilbin;(2S,3S)-Taxifolin 3-rhamnoside;2',3,4,4',6'-Peptahydroxychalcone 4'-O-glucoside;PHC 4'-O-glucoside;2',3,4,4',6'-Pentahydroxychalcone 4'-O-beta-D-glucoside;Astilbin;Neocarthamin	-22.1749400376632;-22.1749400376632;-22.1749400376632;-22.1749400376632;-22.1749400376632;-22.1493916459013;-22.1493916459013;-22.1493916459013;-22.1493916459013	MS1 mz matched	449.106	279.063	0.0660604	0.0770692	1.46464	0.05927	0.350346	0.857157	-0.222369
9723			11'-Carboxy-alpha-tocotrienol;Adlupulone;Lupulone;Sodium deoxycholate	-9.67878956857123;-9.67878956857123;-9.67878956857123;-3.86217257827603	MS1 mz matched	449.242	135.601	0.240573	0.235151	0.399973	0.937855	0.737281	1.02306	0.0328859
9771			Fluocinolone Acetonide;Dihydrogeranylgeranyl diphosphate	-5.49136280616688;-23.7458628116872	MS1 mz matched	451.199	492.294	0.0218066	0.022034	0.0565225	0.953401	0.740453	0.98968	-0.0149659
9788					Unmapped	451.979	27.7775	0.0473896	0.06584	0.00437874	0.516225	0.621241	0.719769	-0.474394
9794			desbutyl-lumefantrine;	3.50780480461404;	MS1 mz matched	452.081	278.367	0.407546	0.42191	0.171623	0.827912	0.712426	0.965954	-0.049973
9796			Bispyribac-sodium	-4.988719984	MS1 mz matched	452.1	357.76	0.0127032	0.0190742	1.01253	0.143891	0.459861	0.66599	-0.586427
9801	1-Palmitoyl-2-hydroxy-sn-glycero-3-phosphoethanolamine	0.9828			MS2 forward	452.277	175.315	5.19304	4.41563	0.82075	0.473571	0.607301	1.17606	0.23396
9814					Unmapped	453.013	26.2615	0.0410152	0.0480305	0.153778	0.715973	0.681773	0.853941	-0.227792
9817			Quicetol sulfate;Quicetol	-23.3004444	MS1 mz matched	453.055	21.997	0.0600316	0.0600035	0.307732	0.999241	0.749376	1.00047	0.000674916
9829			SAICAR;Verapamil	10.3459669329996;10.5660962148475	MS1 mz matched	453.28	174.894	1.1758	1.03818	0.804814	0.557984	0.633347	1.13255	0.17958
9830			7-a,27-Dihydroxycholesterol;3a,7a-Dihydroxy-5b-cholestan-26-al;7a,12a-Dihydroxy-5b-cholestan-3-one;(24S)-7alpha,24-Dihydroxycholesterol;20a,22b-Dihydroxycholesterol;7a,12a-Dihydroxy-5a-cholestan-3-one;7-a,25-Dihydroxycholesterol;17a,20a-Dihydroxycholesterol;(24R)-Cholest-5-ene-3-beta,7-alpha,24-triol ;3alpha,7alpha-Dihydroxy-5beta-cholestan-26-al;7alpha,12alpha-Dihydroxy-5beta-cholestan-3-one;5be…	-18.3946398424024;-18.3946398424024;-18.3946398424024;-18.3946398424024;-18.3946398424024;-18.3946398424024;-18.3946398424024;-18.3946398424024;-18.3946398424024;-18.4058743901855;-18.4058743901855;-18.4058743901855;-18.4058743901855;-18.4058743901855;-18	MS1 mz matched	453.298	44.394	1.13266	0.635171	1.87014	0.00828192	0.198019	1.78324	0.834499
9831			Ceanothenic acid;Ubiquinone-4;13'-Carboxy-alpha-tocotrienol;Primisulfuron	-18.2911028056356;-18.2911028056356;-18.2911028056356;-22.8918378271864	MS1 mz matched	453.298	95.7195	0.200414	0.202301	0.613196	0.986422	0.746943	0.990675	-0.0135169
9832			PE(P-16:0e/0:0);Terpendole E	3.14504798929359;-2.28679626710969	MS1 mz matched	453.319	170.351	0.213236	0.0612114	1.32217	0.280934	0.536429	3.48359	1.80058
9861			Atrovirinone;Delavirdine	16.7807149563086;-18.2534024967734	MS1 mz matched	455.186	424.327	0.00735655	0.00975607	1.41532	0.0743278	0.380549	0.754049	-0.407271
9866			Callystatin A	-19.72282852	MS1 mz matched	455.315	45.49	3.26058	2.0468	1.60747	0.0245278	0.287952	1.59301	0.671759
9867			3a,7a,12a-Trihydroxy-5b-cholestan-26-al;3a,7a-Dihydroxycoprostanic acid;3alpha,7alpha,12alpha-Trihydroxy-5beta-cholestan-26-al;3alpha,7alpha-Dihydroxy-5beta-cholestate;3alpha,7alpha-Dihydroxy-5beta-cholestanoate	-12.9161602368942;-12.9161602368942;-12.8931370752641;-12.8931370752641	MS1 mz matched	455.314	96.711	0.604267	0.288907	1.98029	0.0110095	0.216796	2.09156	1.06458
9868			Callystatin A	-21.50336165	MS1 mz matched	455.314	112.682	0.37792	0.23362	1.35271	0.21768	0.509634	1.61767	0.693915
9870			Flavin Mononucleotide;FMN;Riboflavin-5-phosphate;Flavin mononucleotide	-12.7097157887653;-12.7097157887653	MS1 mz matched	455.335	173.862	0.05603	0.0392991	1.95818	0.00470062	0.165174	1.42573	0.511703
9873					Unmapped	456.007	339.178	0.196773	0.17816	0.576385	0.41124	0.58329	1.10448	0.143362
9888					Unmapped	456.806	392.912	0.230451	0.244874	1.49134	0.0658876	0.364696	0.9411	-0.0875797
9895			Kanzonol F;9alpha-Fluoro-11beta,17alpha,21-trihydroxypreg-1,4-diene-3,20-dione 21-acetate;Isoflupredone acetate;U-6013	0.775832717628158;-1.90387886753885	MS1 mz matched	457.136	279.652	0.107238	0.105147	0.265112	0.763838	0.695645	1.01989	0.0284165
9900	1-Oleoyl-L-.alpha.-lysophosphatidic acid	0.963			MS2 forward	457.233	232.88	0.14601	0.158715	0.483969	0.567894	0.636237	0.919953	-0.120368
9906			2-(Methoxycarbonyl)-5-methyl-2,4-bis(3-methyl-2-butenyl)-6-(2-methyl-1-oxopropyl)-5-(4-methyl-3-pentenyl)cyclohexanone;(3beta,17alpha,23S)-17,23-Epoxy-3,29-dihydroxy-27-norlanost-8-en-24-one;(3beta,5alpha,9alpha,22E,24R)-3,5,9-Trihydroxy-23-methylergosta-7,22-dien-6-one;	-21.6302492380719;-21.6302492380719;-21.6302492380719;	MS1 mz matched	457.33	72.8965	3.57652	2.73844	0.993361	0.416245	0.585405	1.30604	0.385203
9908			2-(Methoxycarbonyl)-5-methyl-2,4-bis(3-methyl-2-butenyl)-6-(2-methyl-1-oxopropyl)-5-(4-methyl-3-pentenyl)cyclohexanone;(3beta,17alpha,23S)-17,23-Epoxy-3,29-dihydroxy-27-norlanost-8-en-24-one;(3beta,5alpha,9alpha,22E,24R)-3,5,9-Trihydroxy-23-methylergosta-7,22-dien-6-one;	-21.3221807297158;-21.3221807297158;-21.3221807297158;	MS1 mz matched	457.33	122.669	1.05363	0.291762	2.33869	0.00344436	0.146545	3.61127	1.85251
9929			Doronine;4,8-Secosenecion-8,11,16-trione, 15,20-dihydro-12-(acetyloxy)-20-chloro-15-hydroxy-4-methyl-	-23.62770043	MS1 mz matched	458.907	344.425	0.108358	0.115858	0.490372	0.638692	0.656666	0.935264	-0.0965547
9931	Ribulose 5-phosphate	0.3618			MS2 reverse	459.04	28.0395	0.0260978	0.0347903	1.00119	0.143757	0.459743	0.750147	-0.414756
9934			Glycitein 4'-O-glucuronide;Glycitein 7-O-glucuronide;Irilone 4'-glucoside;Anhydrochlortetracycline;Anhydro-7-chlorotetracycline	11.4181560284418;11.4181560284418;11.4181560284418;4.59678981065229	MS1 mz matched	459.106	273.532	0.0173552	0.0199762	1.42281	0.201201	0.500586	0.868796	-0.20291
9937	Fludrocortisone acetate	0.49545			MS2 reverse	459.164	184.494	0.0651894	0.0670366	0.247218	0.911723	0.731771	0.972445	-0.0403107
9984			Kaempferol 3-glucuronide;3-Methylellagic acid 8-rhamnoside;Quercetin 3,3'-bissulfate;Quercetin 3,4'-bissulfate	16.4373938597857;16.4373938597857;12.7605614733494;12.7605614733494	MS1 mz matched	461.361	45.064	0.288301	0.202239	1.06311	0.218455	0.510036	1.42555	0.511515
9985			6-O-Methylarmillaridin;	-21.5999982721033;	MS1 mz matched	461.946	318.324	0.0337293	0.0341122	0.168314	0.881742	0.725157	0.988775	-0.0162862
10008			Triclosan glucuronide;	3.77039472380092;	MS1 mz matched	462.974	26.281	0.0839929	0.057477	0.0563607	0.588218	0.642081	1.46133	0.547281
10012			3'-(6''-Galloylglucosyl)-phloroacetophenone;(-)-Epigallocatechin 3'-glucuronide;3'-(2''-Galloylglucosyl)-phloroacetophenone;(-)-Epigallocatechin 7-glucuronide;(-)-Epigallocatechin 3-glucuronide;	-10.4557909949705;-10.4557909949705;-10.4557909949705;-10.4557909949705;-10.4557909949705;	MS1 mz matched	463.091	274.18	0.121575	0.136685	1.65808	0.0459479	0.33299	0.889457	-0.169003
10013			Armillarinin;Enhydrin;Glaucolide A;Diffutin;1-(2-Hydroxy-3,4,5,6-tetramethoxyphenyl)-3-(2,3,4,6-tetramethoxyphenyl)-2-propen-1-one	7.34315466831317;-9.93303720512304;-9.93303720512304;-9.93303720512304;-9.93303720512304	MS1 mz matched	463.164	361.039	0.0376265	0.0531998	1.18482	0.159232	0.472318	0.707267	-0.499673
10018			Pristimerin	3.751082022	MS1 mz matched	463.294	23.8935	0.296668	0.355072	0.747437	0.483296	0.610637	0.835514	-0.259263
10019	ponasterone A	0.6262			MS2 forward	463.301	167.495	0.279088	0.297029	0.571099	0.683558	0.671637	0.939599	-0.0898836
10039	Glycocholic acid	1			MS2 forward	464.3	226.748	0.169496	0.610098	0.482413	0.296367	0.541531	0.277818	-1.84779
10059			N,O-Didesmethylvenlafaxine glucuronide;O-Desmethyl-tramado glucuronide;	4.78122354573312;4.78122354573312;	MS1 mz matched	465.239	42.26	0.165087	0.125782	0.609403	0.303481	0.543738	1.31249	0.392305
10064	Cholesteryl sulfate	0.9999			MS2 forward	465.311	23.9135	3.91261	5.23335	1.10772	0.229359	0.515457	0.747632	-0.4196
10078			4-Hydroxytamoxifen sulfate;	0.762666551990755;	MS1 mz matched	466.172	304.581	0.00723143	0.0130148	2.26403	0.00291226	0.13985	0.55563	-0.847804
10084			Leupeptin	10.55605795	MS1 mz matched	466.326	174.35	0.505065	0.456409	0.452811	0.847179	0.717116	1.10661	0.146143
10099			hydroxyrepaglinide;	1.12159330955997;	MS1 mz matched	467.263	209.262	0.0408025	0.050096	0.813562	0.244848	0.522496	0.814485	-0.296039
10100			Salmeterol;Bimatoprost;Salmeterol	16.2334465131162;16.2334465131162;16.1339920818785	MS1 mz matched	467.278	45.715	0.131438	0.0951154	1.14981	0.215211	0.508341	1.38188	0.466628
10108			3-alpha-Androstanediol glucuronide;3,17-Androstanediol glucuronide;17-Hydroxyandrostane-3-glucuronide;	0.571513569735041;0.571513569735041;0.571513569735041;	MS1 mz matched	467.581	338.903	0.0939888	0.101221	0.871521	0.36016	0.563917	0.928551	-0.106947
10128					Unmapped	469.028	338.903	45.3341	47.0355	1.08606	0.194488	0.496645	0.963826	-0.0531548
10133			7-hydroxymethotrexate;	-17.5055107450296;	MS1 mz matched	469.151	167.556	0.0868307	0.129713	0.76406	0.254182	0.526404	0.669408	-0.579041
10135			Limonin;Zapoterin;Limonin;Evodin;Zapoterin;Butyrylmallotochromene;1-Butanone, 1-(6-((3-acetyl-2,4-dihydroxy-6-methoxy-5-methylphenyl)methyl)-5,7-dihydroxy-2,2-dimethyl-2H-1-benzopyran-8-yl)-;Drummondin A;Isobutyrylmallotochromene	16.1214284005362;16.1214284005362;16.0531576215188;16.0531576215188;16.0531576215188;16.0531576215188;16.0531576215188	MS1 mz matched	469.202	418.272	0.0132194	0.017769	1.61629	0.0785571	0.38763	0.743958	-0.426706
10136			1-Phosphatidyl-1D-myo-inositol 3-phosphate;	21.3443059165988;	MS1 mz matched	469.224	172.422	0.0606925	0.0533042	0.259258	0.668758	0.666792	1.13861	0.187269
10139			Sanguisorbic acid dilactone;	9.99369971656999;	MS1 mz matched	469.294	159.342	1.1024	0.831036	0.37567	0.349623	0.560103	1.32654	0.407663
10140			3a,7a,12a-Trihydroxy-5b-cholestan-26-al;3a,7a-Dihydroxycoprostanic acid;3alpha,7alpha,12alpha-Trihydroxy-5beta-cholestan-26-al;3alpha,7alpha-Dihydroxy-5beta-cholestate;3alpha,7alpha-Dihydroxy-5beta-cholestanoate	-12.9161602368942;-12.9161602368942;-12.8931370752641;-12.8931370752641	MS1 mz matched	469.294	96.475	0.36486	0.253657	1.34392	0.0883769	0.402246	1.4384	0.524465
10141			3a,7a,12a-Trihydroxy-5b-cholestan-26-al;3a,7a-Dihydroxycoprostanic acid;3alpha,7alpha,12alpha-Trihydroxy-5beta-cholestan-26-al;3alpha,7alpha-Dihydroxy-5beta-cholestate;3alpha,7alpha-Dihydroxy-5beta-cholestanoate	-17.5208519434819;-17.5208519434819;-17.4978288878677;-17.4978288878677	MS1 mz matched	469.293	67.93	0.741485	0.579906	0.8958	0.51335	0.620356	1.27863	0.354598
10142			Sanguisorbic acid dilactone;	-6.65878085785621;	MS1 mz matched	469.293	45.0235	0.281771	0.187231	1.32888	0.0695166	0.371817	1.50494	0.589706
10164					Unmapped	471.077	281.454	0.0797154	0.0698553	0.708675	0.293967	0.540766	1.14115	0.190491
10171			LPA(0:0/18:1(9Z));LPA(18:1(9Z)/0:0);DHAP(18:0);Stearoylglycerone phosphate	-18.3152672599103;-18.3152672599103;-18.3152672599103;-18.3377305683968	MS1 mz matched	471.212	37.3475	0.0425811	0.0419855	0.166807	0.943076	0.738355	1.01418	0.0203197
10172			Lucidenic acid K;	-12.1468445319288;	MS1 mz matched	471.24	135.56	0.148274	0.138788	0.408105	0.86344	0.720957	1.06835	0.0953837
10175			Diclofenac acyl glucuronide;	7.56575116507356;	MS1 mz matched	471.277	32.808	0.224812	0.172415	0.239051	0.428783	0.590548	1.3039	0.382836
10178			Homaline	-5.710430591	MS1 mz matched	471.309	97.227	0.84542	0.522871	1.94197	0.0165149	0.25242	1.61688	0.693214
10179			Valenciachrome;Unknown 370;4-Methoxy-5-(3,7,11,15-tetramethyl-2,6,10,14-hexadecatetraenyl)-1,3-benzenediol;(9E)-Valenciaxanthin;Calcipotriol;4-Methoxy-3-geranylgeranyl-1,2-dihydroxybenzene;Testosterone cypiote	5.46910582661194;5.46910582661194;5.46910582661194;5.46910582661194;5.46910582661194;5.46910582661194;5.57849340413756	MS1 mz matched	471.31	194.188	0.602749	0.518812	0.464607	0.484173	0.610934	1.16179	0.216345
10192					Unmapped	472.126	366.429	0.014212	0.0184992	1.31472	0.110641	0.428241	0.768249	-0.380354
10196	Folinic acid	0.46365			MS2 reverse	472.17	171.688	0.0304071	0.0352865	0.669034	0.403978	0.580158	0.861721	-0.214707
10209					Unmapped	473.02	28.2745	0.0257702	0.0249474	0.00167409	0.877291	0.724147	1.03298	0.0468124
10211			Chicoric acid;D-Chicoric acid;Chicoric acid	-18.0480153990852;-18.0480153990852;-17.9931733011944	MS1 mz matched	473.071	341.976	0.45195	0.454094	0.0974742	0.964718	0.742714	0.995279	-0.00682645
10215			Suxibuzone;9-Chloro-11beta,17,21-trihydroxypregn-4-ene-3,20-dione 21-acetate;9-Chloro-17-hydroxycorticosterone 21-acetate;9alpha-Chlorocortisol acetate	8.93105152587999;4.79254116275823	MS1 mz matched	473.144	171.944	2.82228	2.28964	0.404263	0.470244	0.606136	1.23263	0.301737
10216			Flecainide;Flecainide	0.454679564799333;0.482931043603834	MS1 mz matched	473.16	359.271	0.0277013	0.0512263	2.04274	0.00143835	0.131444	0.540763	-0.886931
10224			11'-Carboxy-alpha-tocotrienol;Adlupulone;Lupulone;Sodium deoxycholate	-9.67878956857123;-9.67878956857123;-9.67878956857123;-3.86217257827603	MS1 mz matched	473.287	134.711	0.501784	0.482976	0.397515	0.851958	0.718256	1.03894	0.0551129
10225			Pubescenol;	-24.0148528130582;	MS1 mz matched	473.287	116.484	0.372724	0.333759	0.409306	0.614535	0.649236	1.11675	0.159301
10226			Pubescenol;	-8.72678945754629;	MS1 mz matched	473.289	24.408	0.313631	0.372527	1.99453	0.0146776	0.241975	0.841901	-0.248278
10227			Gamma-linolenyl carnitine;Alpha-linolenyl carnitine;	18.4921547260124;18.4921547260124;	MS1 mz matched	473.325	96.251	0.720629	0.398221	1.76453	0.0180315	0.260702	1.80962	0.855687
10242	fumagillin	0.48065			MS2 reverse	474.261	175.46	0.262955	0.233636	0.878383	0.446576	0.597492	1.12549	0.170556
10257					Unmapped	474.841	573.692	0.0736985	0.08124	1.48758	0.053248	0.341372	0.90717	-0.140556
10259					Unmapped	474.938	343.791	0.140009	0.146369	0.158038	0.72479	0.684422	0.956547	-0.0640924
10260					Unmapped	474.995	26.8775	0.0724034	0.0995165	0.0969353	0.599495	0.645204	0.727552	-0.458879
10282			CB3717	-20.53797765	MS1 mz matched	476.148	364.553	0.0531594	0.0682382	1.31805	0.16905	0.479613	0.779026	-0.360256
10285			CDP-glycerol;Epothilone C	13.0477417732441;13.2572761431355	MS1 mz matched	476.261	134.645	0.53273	0.491439	0.290454	0.76855	0.696946	1.08402	0.116392
10286			CDP-glycerol;Epothilone C	12.1605850122079;12.3701191962119	MS1 mz matched	476.261	117.401	0.309169	0.159273	1.2388	0.128065	0.444812	1.94113	0.9569
10287			LysoPE(18:2(9Z,12Z)/0:0);LysoPE(0:0/18:2(9Z,12Z));	-17.4761213428524;-17.4761213428524;	MS1 mz matched	476.277	173.933	11.0885	10.0309	0.958343	0.450853	0.599102	1.10544	0.144622
10302			3-Phenylpropyl glucosinolate;	17.3361291659855;	MS1 mz matched	477.116	343.198	0.0340188	0.0388061	1.03388	0.318894	0.548236	0.876634	-0.189953
10307			Iloprost;	-20.7503294585985;	MS1 mz matched	477.25	39.112	0.158495	0.0894617	0.323276	0.473026	0.607111	1.77166	0.825099
10312					Unmapped	477.31	23.838	0.139336	0.174765	0.562865	0.298608	0.542235	0.797275	-0.32685
10329			LysoPE(0:0/18:1(9Z));LysoPE(18:1(11Z)/0:0);LysoPE(0:0/18:1(11Z));LysoPE(18:1(9Z)/0:0);Delcorine	-17.5309391829919;-17.5309391829919;-17.5309391829919;-17.5309391829919;9.36117155380068	MS1 mz matched	478.293	172.34	5.77763	5.58929	0.481711	0.815976	0.709442	1.0337	0.0478123
10354			N-debutylhalofantrine;	-9.00258149028531;	MS1 mz matched	479.29	25.1845	0.295026	0.12493	0.90655	0.205354	0.502937	2.36152	1.23972
10358			3,4-Dihydro-3-hydroxy-4-S-glutathionyl bromobenzene;2,3-Dihydro-2-S-glutathionyl-3-hydroxy bromobenzene;Borreverine	-4.16379538278718;-4.16379538278718;7.70311286950889	MS1 mz matched	479.326	23.991	0.503196	0.627066	0.991543	0.272702	0.533515	0.80246	-0.317498
10369					Unmapped	480.187	283.975	0.0199995	0.0397237	2.07037	0.0248112	0.28891	0.503465	-0.990037
10376			LysoPE(18:0/0:0);LysoPE(0:0/18:0);LysoPC(15:0);	-1.74396557798479;-1.74396557798479;-1.74396557798479;	MS1 mz matched	480.309	171.304	35.9538	33.9818	0.664019	0.600432	0.64546	1.05803	0.0813821
10396			Codonocarpine	18.48562334	MS1 mz matched	481.261	42.499	0.734288	0.561088	1.14953	0.266998	0.53141	1.30869	0.38812
10418			Mersalyl acid	1.394390858	MS1 mz matched	482.868	344.425	0.0629043	0.0609606	0.198291	0.804863	0.706607	1.03189	0.0452824
10429			7-Methyl-1,4,5-naphthalenetriol 4-[xylosyl-(1-&gt;6)-glucoside];	-2.22324082260201;	MS1 mz matched	483.149	44.318	0.0683396	0.0595433	0.601875	0.479595	0.609379	1.14773	0.198783
10438			3a,7b,21-Trihydroxy-5b-cholanoic acid;1b,3a,7b-Trihydroxy-5b-cholanoic acid;3a,6b,7a,12a-Tetrahydroxy-5b-cholanoic acid;2b,3a,7a,12a-Tetrahydroxy-5b-cholanoic acid;3a,7a,12a,19-Tetrahydroxy-5b-cholanoic acid;3a,6b,7b,12b-Tetrahydroxy-5b-cholanoic acid;3b,4b,7a,12a-Tetrahydroxy-5b-cholanoic acid;3a,6b,7b,12a-Tetrahydroxy-5b-cholanoic acid;3a,4b,7a,12a-Tetrahydroxy-5b-cholanoic acid;1b-Hydroxycholi…	5.91822680673205;5.91822680673205;5.91822680673205;5.91822680673205;5.91822680673205;5.91822680673205;5.91822680673205;5.91822680673205;5.91822680673205;5.91822680673205;5.91822680673205;5.89230053089092	MS1 mz matched	483.309	45.051	0.152399	0.138703	0.469711	0.578206	0.639232	1.09874	0.135845
10448					Unmapped	484.038	335.837	0.648059	0.653536	0.0124545	0.929584	0.735562	0.991619	-0.0121424
10474			11,13-Dihydrotaraxinic acid glucosyl ester;Abscisic acid glucose ester;Abscisic acid-beta-D-glucopyranosyl ester;beta-D-Glucopyranosyl abscisate	-6.99830385525252;-7.03913052669765	MS1 mz matched	485.197	327.022	0.0200875	0.0244092	1.10882	0.17922	0.486857	0.822948	-0.281127
10475			16alpha,17alpha-Dihydroxyprogesterone acetophenide	-0.89233648	MS1 mz matched	485.206	146.569	0.0353053	0.0297067	0.62715	0.567551	0.636137	1.18846	0.249099
10480			Withaperuvin C;(4beta,5beta,6beta,14beta,15alpha,20S,22R)-5,6-Epoxy-4,14,15-trihydroxy-1-oxowitha-2,24-dienolide;Eucalyptone;24,25-Epoxywithanolide D;	-12.50581596228;-12.50581596228;-12.50581596228;-12.50581596228;	MS1 mz matched	485.256	98.118	0.298095	0.116443	2.19342	0.000186879	0.106868	2.56	1.35614
10481			Hydrocortisone cypiote	-19.58572324	MS1 mz matched	485.289	116.502	0.330478	0.377353	0.489127	0.765799	0.696188	0.875779	-0.191362
10482			Hydrocortisone cypiote	-21.24766681	MS1 mz matched	485.288	26.396	0.116061	0.0810063	1.21318	0.137161	0.453765	1.43274	0.518779
10483			Hovenine A;Quillaic acid;Alisol C;Glabric acid;Acerinol	8.36341284059722;-20.2058459763492;-20.2058459763492;-20.2058459763492;-20.2058459763492	MS1 mz matched	485.325	44.971	0.219086	0.172801	1.09677	0.117692	0.434925	1.26785	0.342386
10507			Citicoline;CDP-choline;Cytidine 5'-diphosphocholine;Citicoline	-6.76162760200179;-6.69873202066958	MS1 mz matched	487.104	273.812	0.019843	0.024727	1.3795	0.135111	0.451822	0.802483	-0.317457
10516			Amisulbrom	-16.72722063	MS1 mz matched	487.271	42.4395	0.260631	0.22183	0.697881	0.355165	0.562131	1.17492	0.232557
10517			2,3-Dihydrowithanolide E;14alpha-Hydroxyixocarpanolide;Perulactone B;Withaphysacarpin;Hydrocortisone butyrate propiote;Hydrocortisone buteprate;Hydrocortisone probutate	-12.869528578832;-12.869528578832;-12.869528578832;-12.869528578832;-12.8621558155558	MS1 mz matched	487.271	134.09	0.162655	0.131746	0.644992	0.338358	0.555826	1.23461	0.304056
10519			Benzethonium chloride	3.577094433	MS1 mz matched	487.304	170.852	0.218262	0.19544	0.88886	0.67445	0.668672	1.11677	0.159335
10532			dGTP;Adenosine triphosphate;2-hydroxy-dATP;ATP;Adenosine 5'-triphosphate;dGTP;2'-Deoxyguanosine 5'-triphosphate;Deoxyguanosine 5'-triphosphate;Deoxyguanosine triphosphate;2-Hydroxy-dATP;2-Hydroxy-2'-deoxyadenosine 5'-triphosphate	-13.8017788521356;-13.8017788521356;-13.8017788521356;-13.8017788521356;-13.8017788521356;-13.8017788521356	MS1 mz matched	488.16	363.411	0.0121017	0.0209404	1.94692	0.00591939	0.179337	0.577912	-0.791079
10557			Piritramide;	8.68819964605548;	MS1 mz matched	489.284	22.039	0.230818	0.207935	0.457794	0.501958	0.616773	1.11005	0.150619
10558			Homaline	-19.98650707	MS1 mz matched	489.31	23.932	0.046653	0.0764991	1.2739	0.0558793	0.343938	0.609851	-0.713471
10566			Avizafone;LDZ	9.746412276	MS1 mz matched	489.947	34.988	0.145807	0.124355	0.580994	0.283948	0.537461	1.17251	0.229596
10579					Unmapped	490.709	95.522	0.0535241	0.0359167	0.977944	0.154866	0.468959	1.49023	0.575533
10582					Unmapped	490.855	315.348	0.149455	0.170983	1.01221	0.223679	0.512684	0.874092	-0.194143
10585			3-(3,5-Diiodo-4-hydroxyphenyl)pyruvate;3,5-Diiodo-4-hydroxyphenylpyruvate;3-(3,5-Diiodo-4-hydroxyphenyl)pyruvate	24.3083408863653;24.3083408863653	MS1 mz matched	490.97	26.834	0.0173802	0.0237826	0.707234	0.375676	0.569227	0.730794	-0.452463
10588			Americanin B;	23.7025070650998;	MS1 mz matched	491.154	171.452	0.0947814	0.105856	0.26106	0.606447	0.647087	0.895384	-0.159421
10594			Latanoprost;	-15.2083945718352;	MS1 mz matched	491.291	25.788	0.474003	0.499335	0.704535	0.813553	0.708828	0.949267	-0.0751136
10609			Malvidin 3-galactoside;Malvidin 3-glucoside;Malvidin 3-O-glucoside;Enin;Malvidin-3-glucoside	-17.442093857001;-17.442093857001;-17.4394577058703	MS1 mz matched	492.118	268.869	0.0201445	0.0249357	1.33738	0.0713097	0.375161	0.807861	-0.307821
10618					Unmapped	492.343	165.298	0.352391	0.324631	0.729017	0.539642	0.628188	1.08552	0.11838
10627			Glyburide;Glyburide;Glibenclamide	-4.04855021418764;-3.03641573382482	MS1 mz matched	492.988	338.897	5.92791	6.05528	0.618581	0.49731	0.615277	0.978966	-0.0306686
10635	Vindoline	0.3159			MS2 reverse	493.169	171.044	0.0338225	0.0339951	0.00700069	0.973686	0.744479	0.994921	-0.00734566
10637			Vestitone 7-glucoside;Eleganin;Graminiliatrin	-6.17840040327722;-6.21893841800886;-6.21893841800886	MS1 mz matched	493.178	357.488	0.00785296	0.0102948	0.870062	0.207912	0.504377	0.762812	-0.390601
10675			3,5-Di-O-galloyl-1,4-galactarolactone;	24.3528400481704;	MS1 mz matched	495.053	341.993	0.238314	0.252332	0.821053	0.407842	0.581835	0.944445	-0.0824611
10676			Yuccaol A;Oxytetracycline hydrochloride;OTC	-0.798402280147375;-19.1050680987795	MS1 mz matched	495.115	147.357	0.0167098	0.0164923	0.211482	0.943203	0.738381	1.01319	0.018902
10678			(R)-Byakangelicin 3'-glucoside;(R)-Byakangelicin 2'-glucoside;Musabalbisiane A;Mycophenolic acid O-acyl-glucuronide;(R)-Isobyakangelicin 3'-glucoside;Mycophenolic acid glucuronide;Mycophenolic acid O-acyl-glucuronide	-16.2778767175379;-16.2778767175379;-16.2778767175379;-16.2778767175379;-16.2778767175379;-16.2778767175379;-16.3254414268619	MS1 mz matched	495.142	359.31	0.0357094	0.0707792	1.41642	0.0882024	0.402006	0.504518	-0.987022
10679			(R)-Byakangelicin 3'-glucoside;(R)-Byakangelicin 2'-glucoside;Musabalbisiane A;Mycophenolic acid O-acyl-glucuronide;(R)-Isobyakangelicin 3'-glucoside;Mycophenolic acid glucuronide;Mycophenolic acid O-acyl-glucuronide	-18.9671406103635;-18.9671406103635;-18.9671406103635;-18.9671406103635;-18.9671406103635;-18.9671406103635;-19.0147051917714	MS1 mz matched	495.149	275.08	0.0605545	0.0537633	0.338198	0.677781	0.669763	1.12632	0.171613
10688	Enterostatin human	0.9388			MS2 forward	495.276	42.8085	2.79292	2.6196	0.45734	0.762763	0.695347	1.06616	0.0924267
10693			Hibiscitrin;	-16.9172466547093;	MS1 mz matched	495.367	45.086	0.145584	0.118851	0.889049	0.249883	0.524633	1.22493	0.292698
10707			3-Phenylpropyl glucosinolate;	17.3361291659855;	MS1 mz matched	496.099	343.192	0.0305577	0.0486217	1.60423	0.0541652	0.34229	0.628478	-0.670066
10734			Musabalbisiane B;Eucaglobulin;	-1.45812587361514;-1.45812587361514;	MS1 mz matched	497.165	44.093	0.283911	0.276773	0.264697	0.859528	0.720043	1.02579	0.036737
10737					Unmapped	497.256	109.656	0.409514	0.331747	0.359312	0.412657	0.583893	1.23441	0.303826
10741			Polyporusterone C;Polyporusterone B;Farnesyl triphosphate	-3.75613732152674;-3.75613732152674;21.6306948211594	MS1 mz matched	497.295	30.748	0.399898	0.44258	0.558334	0.597357	0.644619	0.90356	-0.146308
10748					Unmapped	498.053	336.446	0.082227	0.0904732	1.47371	0.111914	0.429495	0.908854	-0.137879
10751					Unmapped	498.114	327.08	0.00801582	0.0106671	1.20694	0.299072	0.54238	0.751453	-0.412244
10752			CB3717	-20.53797765	MS1 mz matched	498.129	364.851	0.0300218	0.0392671	1.66972	0.0741193	0.380186	0.764553	-0.387311
10766					Unmapped	498.899	343.801	0.079722	0.0786696	0.326382	0.928874	0.735413	1.01338	0.019173
10774			Orcein;Isonocardicin A;1-Azetidineacetic acid;Nocardicin A;Nocardicin B	-16.6969120512744;-8.59734685876066;-8.59734685876066;-8.59734685876066	MS1 mz matched	499.147	152.976	0.0280648	0.0272084	0.0776591	0.822468	0.711073	1.03147	0.0447087
10784			Trihydroxycoprostanoic acid;2-Deoxybrassinolide;Castasterone;7-Oxateasterone;(22R,23R,24S)-3beta,22,23-Trihydroxy-7-oxa-5alpha-ergostane-6-one;7-Oxatyphasterol;(22R,23R,24S)-3alpha,22,23-Trihydroxy-7-oxa-5alpha-ergostane-6-one	-11.1437451368092;-11.1437451368092;-11.198444622066;-11.198444622066;-11.198444622066	MS1 mz matched	499.304	94.28	0.435123	0.407173	0.191265	0.833359	0.713768	1.06864	0.0957804
10792			Dofetilide;Dofetilide	-7.28205498332014;-7.2539461466869	MS1 mz matched	500.145	344.428	0.0104281	0.0168607	1.78402	0.0340671	0.313414	0.618485	-0.69319
10798			LysoPE(20:4(5Z,8Z,11Z,14Z)/0:0);LysoPE(0:0/20:4(8Z,11Z,14Z,17Z));LysoPE(0:0/20:4(5Z,8Z,11Z,14Z));LysoPE(20:4(8Z,11Z,14Z,17Z)/0:0);Fexofedine;4-(1-Hydroxy-4-(4-(hydroxydiphenylmethyl)-1-piperidinyl)butyl)-alpha,alpha-dimethylbenzeneacetic acid;Aflatrem	-17.0162498840857;-17.0162498840857;-17.0162498840857;-17.0162498840857;-21.7254396126547;-21.7254396126547	MS1 mz matched	500.277	170.972	4.68705	3.66098	1.07807	0.26894	0.532135	1.28027	0.356449
10811			Limonexic acid;	-8.20834762524477;	MS1 mz matched	501.18	206.933	0.339575	0.367988	0.351467	0.54815	0.630601	0.922789	-0.115928
10812			Cyclocalamin;Isocyclocalamin;Verrucarin A;Muconomycin A	-6.6604239517854;-6.6604239517854;-6.694870756901	MS1 mz matched	501.217	382.071	0.00524513	0.00589417	0.469928	0.596827	0.644473	0.889885	-0.16831
10815					Unmapped	501.281	118.609	0.347389	0.227621	0.941033	0.175557	0.48432	1.52617	0.609915
10816					Unmapped	501.282	133.321	0.422633	0.333447	0.737169	0.387163	0.572943	1.26746	0.341945
10851					Unmapped	502.991	27.076	0.0895346	0.061199	0.284488	0.560864	0.634164	1.46301	0.548937
10869			N-debutylhalofantrine;	-9.00258149028531;	MS1 mz matched	503.327	23.99	0.07689	0.120993	1.28637	0.138825	0.455312	0.635494	-0.654051
10885			Deltamethrin;Alangiside;Isoalangiside	-17.8887923372989;-9.57531629380456;-9.57531629380456	MS1 mz matched	504.19	365.263	0.0285405	0.0357671	1.00614	0.174645	0.483676	0.797954	-0.325622
10910					Unmapped	505.307	25.677	0.203432	0.636674	1.61592	0.100474	0.417406	0.319523	-1.64601
10922			dGTP;Adenosine triphosphate;2-hydroxy-dATP;ATP;Adenosine 5'-triphosphate;dGTP;2'-Deoxyguanosine 5'-triphosphate;Deoxyguanosine 5'-triphosphate;Deoxyguanosine triphosphate;2-Hydroxy-dATP;2-Hydroxy-2'-deoxyadenosine 5'-triphosphate	8.54665297007448;8.54665297007448;8.54665297007448;8.54665297007448;8.54665297007448;8.54665297007448	MS1 mz matched	506.185	272.272	0.0122283	0.0353614	2.37876	0.000905581	0.128841	0.345808	-1.53196
10932					Unmapped	506.886	315.319	0.119929	0.134754	0.751553	0.369815	0.567262	0.889986	-0.168146
10936					Unmapped	507.014	31.673	0.0297237	0.0391653	0.0133537	0.67618	0.66924	0.758929	-0.397964
10942					Unmapped	507.271	124.052	0.71655	0.590244	0.787988	0.377185	0.569725	1.21399	0.279755
10954			Clomocycline;	23.7855321021691;	MS1 mz matched	507.918	34.66	0.0174191	0.0178547	0.408434	0.854346	0.718822	0.975606	-0.0356293
10971			LysoPC(17:0);LysoPE(0:0/20:0);LysoPE(20:0/0:0);rbomycin	-16.1402376144182;-16.1402376144182;-16.1402376144182;9.0677005893609	MS1 mz matched	508.34	164.487	8.1561	8.63919	0.618549	0.584709	0.64109	0.944082	-0.0830166
10976					Unmapped	509.019	338.901	4.56906	4.76678	1.24778	0.13846	0.454975	0.958521	-0.0611183
10978			Myricetin 3-arabinoside;Exserohilone	22.6048789841771;-4.22136012675334	MS1 mz matched	509.112	220.19	0.0261919	0.026871	0.28776	0.849007	0.717553	0.974726	-0.0369318
10981			Piperenol A triacetate;	9.72708955762202;	MS1 mz matched	509.158	358.487	0.00838814	0.0142148	1.82051	0.0460362	0.333104	0.5901	-0.760969
10987					Unmapped	509.286	119.666	0.452191	0.345631	1.33034	0.0974948	0.413924	1.30831	0.3877
10997			Cefmenoxime;	15.709376382796;	MS1 mz matched	510.06	25.6825	0.0267068	0.0421463	1.58693	0.0670395	0.367009	0.633667	-0.658203
11025			Polyporusterone C;Polyporusterone B;	-3.75613732152674;-3.75613732152674;	MS1 mz matched	511.273	32.0725	1.05089	1.53628	0.590409	0.35747	0.56296	0.68405	-0.547826
11032			Ganoderic acid Mf;3alpha-Acetoxy-11-keto-beta-boswellic acid;3beta-Acetoxy-12-oxo-28,13beta-oleananolide;Ganoderic acid X;11a,12a-Epoxy-3b-hydroxy-28,13-oleananolide 3-acetate;Ganoderic acid S;Acetoxolone;Acetylglycyrrhetinic acid	22.3150114253451;22.3150114253451;22.3150114253451;22.3150114253451;22.3150114253451;22.3150114253451;22.2654348528599	MS1 mz matched	511.362	46.33	0.0465903	0.0547913	0.180783	0.598818	0.645019	0.850323	-0.233917
11062			Ganoderic acid C1;Ganoderic acid V1;Ganoderic acid xi;Ganoderenic acid A;Ganoderenic acid B;Ganoderic acid J;Ganosporelactone B;Cucurbitacin I;Stigmatellin A;Stigmatellin	-12.7201795803722;-12.7201795803722;-12.7201795803722;-12.7201795803722;-12.7201795803722;-12.7201795803722;-12.7201795803722;-12.8102049201324;-12.8102049201324	MS1 mz matched	513.287	40.5685	0.755664	0.957899	0.580635	0.340077	0.556493	0.788877	-0.342127
11071			Malvidin 3-galactoside;Malvidin 3-glucoside;Malvidin 3-O-glucoside;Enin;Malvidin-3-glucoside	-17.442093857001;-17.442093857001;-17.4394577058703	MS1 mz matched	514.1	269.116	0.053926	0.0637974	2.11716	0.00209473	0.132874	0.84527	-0.242517
11074					Unmapped	514.17	36.142	0.0385984	0.0565223	1.14804	0.275322	0.534457	0.682889	-0.550278
11075			Phenylacetic acid-N-isopropylnortropine-ester methobromide;13-Dihydrocarminomycin	9.44062576960873;-13.8113133857639	MS1 mz matched	514.172	272.942	0.0149833	0.026262	1.87425	0.0661147	0.365156	0.570533	-0.809617
11078			LysoPC(P-16:0);	-7.45779214474377;	MS1 mz matched	514.305	158.778	0.244317	0.23602	0.137355	0.820694	0.710629	1.03516	0.0498473
11089	Adynerin	0.9516			MS2 forward	515.302	42.159	1.30856	1.8217	0.752612	0.183218	0.489539	0.718321	-0.4773
11094			Fluticasone;Fluticasone Propionate;	15.1356170944577;15.1356170944577;	MS1 mz matched	516.202	360.353	0.0474555	0.0790348	1.68057	0.0128282	0.230396	0.600438	-0.735912
11095			LysoPE(18:0/0:0);LysoPE(0:0/18:0);LysoPC(15:0);	-1.74396557798479;-1.74396557798479;-1.74396557798479;	MS1 mz matched	516.285	171.449	1.0621	0.924755	1.08392	0.379618	0.570522	1.14852	0.199781
11098			LysoPC(16:0);	3.04946683695147;	MS1 mz matched	516.319	172.96	0.442028	0.431358	0.137318	0.953186	0.74041	1.02473	0.0352495
11108			CB3717	-20.53797765	MS1 mz matched	517.174	365.217	0.00942649	0.0147226	1.37448	0.125618	0.44235	0.640273	-0.643242
11114			3,4-Dihydro-3-hydroxy-4-S-glutathionyl bromobenzene;2,3-Dihydro-2-S-glutathionyl-3-hydroxy bromobenzene;Borreverine	-4.16379538278718;-4.16379538278718;7.70311286950889	MS1 mz matched	517.27	25.168	0.0475515	0.0476177	0.073058	0.997032	0.74896	0.99861	-0.00200683
11128			Ceforanide;Ceforanide	-14.3956994593957;-14.448097137543	MS1 mz matched	518.082	343.215	0.0188043	0.0292735	1.88383	0.0147253	0.242248	0.642368	-0.638529
11130					Unmapped	518.128	269.873	0.0603155	0.0575718	0.219583	0.740245	0.688962	1.04766	0.0671662
11148					Unmapped	519.015	343.192	0.0589698	0.0586687	0.24277	0.956768	0.74113	1.00513	0.00738416
11154			Musabalbisiane B;Eucaglobulin;	-1.45812587361514;-1.45812587361514;	MS1 mz matched	519.147	43.495	0.10371	0.106133	0.0135327	0.918839	0.733294	0.977169	-0.0333205
11170					Unmapped	520.15	291.562	0.00630996	0.0338231	1.01904	0.315562	0.547295	0.186558	-2.42231
11178					Unmapped	520.375	162.895	0.0444477	0.0528893	1.04716	0.304934	0.544178	0.840391	-0.250868
11197			3,7-Dihydroxy-25-methoxycucurbita-5,23-dien-19-al;	6.35297040973341;	MS1 mz matched	521.338	24.5655	0.322764	0.399716	1.06146	0.191525	0.494838	0.807484	-0.308494
11221					Unmapped	522.861	344.42	0.0345896	0.0350758	0.305272	0.798545	0.704971	0.986138	-0.0201392
11236					Unmapped	523.271	41.1965	0.242905	0.228578	0.598883	0.764701	0.695884	1.06268	0.0877083
11239			Citicoline;CDP-choline;Cytidine 5'-diphosphocholine;Citicoline	10.239103545997;10.239103545997	MS1 mz matched	523.309	31.578	0.404274	0.389065	0.10515	0.808002	0.707413	1.03909	0.05532
11249			Jamaicamide B	14.92699981	MS1 mz matched	524.03	335.186	0.152414	0.160532	0.426512	0.562637	0.63469	0.949429	-0.0748686
11268	Raffinose	0.3533			MS2 reverse	525.152	361.159	0.0204331	0.0362258	1.76851	0.0519253	0.34	0.564047	-0.826112
11269			Ketotifen-N-glucuronide;Nocardicin D	-20.2471057170303;-4.94699093085876	MS1 mz matched	525.159	277.25	0.0249327	0.0229116	0.418981	0.730713	0.686178	1.08821	0.121958
11271					Unmapped	525.222	34.089	0.0274205	0.0222996	0.617441	0.39588	0.576571	1.22964	0.298233
11274			Absintholide;Withangulatin A;Ganosporeric acid A;Nebramycin factor 4;6''-O-Carbamoylkamycin B	21.992500426782;21.992500426782;21.992500426782;15.8512932488394	MS1 mz matched	525.268	233.424	0.0130029	0.0108296	0.132304	0.548171	0.630607	1.20068	0.263856
11276			Desmosine;Isodesmosine;	13.8929717766412;13.8929717766412;	MS1 mz matched	525.287	40.866	0.520147	0.618333	0.182973	0.472737	0.60701	0.841209	-0.249464
11278			3alpha-Acetomethoxy-11alpha-oxo-12-ursen-24-oic acid;	-20.564974950859;	MS1 mz matched	525.352	94.809	0.0290642	0.0317069	0.328931	0.611977	0.648561	0.91665	-0.125557
11289			6''-O-Carbamoylkamycin A	19.15621973	MS1 mz matched	526.246	206.27	0.0510042	0.0694553	0.763112	0.387674	0.573104	0.734345	-0.44547
11293			LysoPE(22:5(4Z,7Z,10Z,13Z,16Z)/0:0);LysoPE(0:0/22:5(4Z,7Z,10Z,13Z,16Z));LysoPE(0:0/22:5(7Z,10Z,13Z,16Z,19Z));LysoPE(22:5(7Z,10Z,13Z,16Z,19Z)/0:0);	-17.6529091701197;-17.6529091701197;-17.6529091701197;-17.6529091701197;	MS1 mz matched	526.292	169.753	1.32204	1.04158	0.657087	0.37645	0.569483	1.26926	0.343988
11294	Buprenorphine	0.49995			MS2 reverse	526.313	177.576	0.204333	0.2272	0.422267	0.515439	0.621	0.899352	-0.153042
11319			Glycochenodeoxycholate-3-sulfate;N-[(3a,5b,7b)-7-hydroxy-24-oxo-3-(sulfooxy)cholan-24-yl]-Glycine;N-[(3a,5b,7a)-3-hydroxy-24-oxo-7-(sulfooxy)cholan-24-yl]-Glycine;Glycochenodeoxycholate 7-sulfate	-3.66164068505034;-3.66164068505034;-3.66164068505034;-3.58984406657878	MS1 mz matched	528.261	211.762	0.050669	0.0449197	0.232639	0.69443	0.675108	1.12799	0.173754
11325			Decachlorobiphenyl;PCB 209	3.038353132	MS1 mz matched	528.664	169.787	0.114019	0.105995	0.71487	0.696848	0.67587	1.07569	0.105265
11337			Curcumin monoglucoside	-3.767219662	MS1 mz matched	529.177	272.997	0.0144783	0.0208181	1.60082	0.135085	0.451797	0.695467	-0.523946
11340			7,12-Dihydroxy-3,11,15,23-tetraoxolanost-8-en-26-oic acid;Cavipetin A;Ganoderic acid N;Ganoderic acid theta;Physapubescin;Proscillaridin	-5.59752469877123;-5.59752469877123;-5.59752469877123;-5.59752469877123;-5.59752469877123;-5.65730320135991	MS1 mz matched	529.281	42.5095	0.236276	0.32043	0.558546	0.299842	0.54262	0.737371	-0.439538
11356			4',5,6-Trimethylscutellarein 7-glucoside;	-11.2449821093309;	MS1 mz matched	530.165	37.3135	0.0144924	0.0128874	0.105908	0.640783	0.657294	1.12454	0.169335
11360			LysoPC(16:0);	3.04946683695147;	MS1 mz matched	530.302	169.797	71.4347	69.1092	0.357215	0.792511	0.70339	1.03365	0.0477463
11365					Unmapped	530.79	315.337	0.058088	0.0648892	0.915359	0.269197	0.53223	0.895187	-0.159739
11401			Pubescenol;	-8.72678945754629;	MS1 mz matched	533.302	25.035	0.0330268	0.0393399	0.805322	0.234152	0.517714	0.839522	-0.252359
11411			Asperlicin	24.40669479	MS1 mz matched	534.235	176.455	0.12179	0.121172	0.39107	0.963247	0.742423	1.0051	0.00733768
11424			Coenzyme M 7-mercaptoheptanoylthreonine-phosphate heterodisulfide;Coenzyme M-HTP heterodisulfide;CoM-S-S-CoB;N-{7-[(2-Sulfoethyl)dithio]heptanoyl}-3-O-phospho-L-threonine	-7.452712539	MS1 mz matched	535.046	342.598	0.0400047	0.0412653	0.639815	0.677206	0.669575	0.969451	-0.0447602
11433					Unmapped	535.235	38.477	0.101304	0.109593	0.0525327	0.775963	0.698969	0.924369	-0.113459
11435			UDP-L-arabinose;UDP-D-Xylose;UDP-D-apiose;Ambenonium	-8.59501771284489;-8.59501771284489;-8.59501771284489;5.01744928150074	MS1 mz matched	535.271	40.8635	0.25553	0.196003	0.744978	0.300664	0.542874	1.30371	0.382618
11436			UDP-L-arabinose;UDP-D-Xylose;UDP-D-apiose;Ambenonium	-8.63492255292329;-8.63492255292329;-8.63492255292329;4.97754389821434	MS1 mz matched	535.271	157.984	0.0534693	0.0343311	1.38115	0.147868	0.463271	1.55746	0.639196
11439			(2alpha,3alpha,5alpha,22R,23R)-2,3,22,23-Tetrahydroxy-25-methylergost-24(28)en-6-one;Homodolichosterone;	-0.366537075642795;-0.366537075642795;	MS1 mz matched	535.361	44.0485	0.0470653	0.0416776	0.694377	0.392132	0.574876	1.12927	0.175391
11462			alpha-L-Rhamnopyranosyl-(1->2)-beta-D-galactopyranosyl-(1->2)-beta-D-glucuronopyranoside;beta-Fabatriose	-8.762262687	MS1 mz matched	537.118	172.444	0.0529092	0.0633235	0.946907	0.379849	0.570597	0.835538	-0.259222
11469			Iloprost;	-20.7503294585985;	MS1 mz matched	537.287	40.103	2.08666	1.62906	1.30203	0.209921	0.505489	1.2809	0.357153
11478			hydroxynefazodone;	2.05758776647448;	MS1 mz matched	538.01	339.195	0.195186	0.178677	0.624394	0.418025	0.586148	1.09239	0.127494
11484			Apramycin	-11.68223649	MS1 mz matched	538.266	174.786	0.163169	0.172543	0.557183	0.532386	0.626085	0.945674	-0.0805853
11499			N-Acetyl-O-demethylpuromycin	-1.802819971	MS1 mz matched	539.23	174.189	0.0524398	0.0196608	1.7278	0.0691239	0.371069	2.66722	1.41534
11502			Desglucocoroloside;	-13.2930483837673;	MS1 mz matched	539.266	43.5895	0.826003	0.917132	0.580727	0.808566	0.707558	0.900637	-0.150983
11506					Unmapped	539.35	26.6305	0.0545201	0.0610361	0.666222	0.54305	0.629162	0.893243	-0.162875
11520					Unmapped	540.364	177.873	0.133881	0.148145	0.909481	0.435218	0.593106	0.903719	-0.146054
11541					Unmapped	542.3	169.411	0.184096	0.204832	0.13624	0.630425	0.654155	0.898762	-0.153988
11548					Unmapped	543.008	267.914	0.0226605	0.021966	0.252041	0.919497	0.733434	1.03162	0.0449082
11552			Mycalamide A	-13.908952	MS1 mz matched	543.297	42.4335	0.233118	0.338231	0.802529	0.216526	0.509032	0.689226	-0.53695
11588					Unmapped	546.169	26.257	0.0483334	0.0603641	0.930369	0.409435	0.582519	0.800699	-0.320669
11598					Unmapped	546.821	315.319	0.069464	0.0776885	0.855486	0.311518	0.54613	0.894135	-0.161436
11606			Khelmarin D;Bisosthenon B;Dracorubin	14.0988233883256;14.0988233883256;-17.2073883609115	MS1 mz matched	547.167	278.449	3.41636	4.1779	1.99627	0.00630759	0.183063	0.817722	-0.290318
11610			Ganoderic acid Mf;3alpha-Acetoxy-11-keto-beta-boswellic acid;3beta-Acetoxy-12-oxo-28,13beta-oleananolide;Ganoderic acid X;11a,12a-Epoxy-3b-hydroxy-28,13-oleananolide 3-acetate;Ganoderic acid S;Acetoxolone;Acetylglycyrrhetinic acid	17.2253283742544;17.2253283742544;17.2253283742544;17.2253283742544;17.2253283742544;17.2253283742544;17.1757520540926	MS1 mz matched	547.319	24.517	0.0680035	0.0900173	1.00921	0.146006	0.461692	0.755449	-0.404593
11620			6''-O-Carbamoylkamycin A	19.15621973	MS1 mz matched	548.228	206.265	0.00942573	0.0119189	0.524125	0.485353	0.611331	0.790822	-0.338575
11627					Unmapped	549.023	28.187	0.046059	0.0605477	0.89232	0.286838	0.538434	0.760705	-0.39459
11633	Manumycin A	0.8522			MS2 forward	549.251	41.5925	0.0857331	0.0954628	0.710432	0.459844	0.602417	0.898078	-0.155087
11637			UDP-L-rhamnose;Hordatine A	3.46409537732939;4.91784868515706	MS1 mz matched	549.304	279.07	0.0199943	0.00869499	0.581902	0.373771	0.568594	2.29952	1.20134
11639					Unmapped	549.326	338.903	0.0878907	0.0952695	0.748617	0.345035	0.558387	0.922548	-0.116304
11668			Myricatin;	23.5670386159941;	MS1 mz matched	551.031	338.903	39.3536	40.1915	0.606979	0.486879	0.611842	0.979152	-0.0303946
11676			Pyrrhoxanthinol;Avermectin B1b aglycone	-23.7134513458883;2.98078637708388	MS1 mz matched	551.302	41.5025	0.178888	0.15155	0.503471	0.403353	0.579885	1.18039	0.239261
11694			Withaperuvin E;Tigloylgomicin H;	6.79211299838464;6.79211299838464;	MS1 mz matched	552.587	168.806	0.0448115	0.047771	0.184796	0.780218	0.700119	0.938049	-0.0922653
11700			LysoPE(20:4(5Z,8Z,11Z,14Z)/0:0);LysoPE(0:0/20:4(8Z,11Z,14Z,17Z));LysoPE(0:0/20:4(5Z,8Z,11Z,14Z));LysoPE(20:4(8Z,11Z,14Z,17Z)/0:0);Fexofedine;4-(1-Hydroxy-4-(4-(hydroxydiphenylmethyl)-1-piperidinyl)butyl)-alpha,alpha-dimethylbenzeneacetic acid;Aflatrem	-5.06557600586807;-5.06557600586807;-5.06557600586807;-5.06557600586807;-9.77482201338534;-9.77482201338534	MS1 mz matched	553.282	41.801	0.76924	1.09561	0.126285	0.442446	0.595915	0.702111	-0.510228
11705			Ganoderiol C;	-2.16976512071607;	MS1 mz matched	553.371	44.721	0.0261894	0.0314952	0.500348	0.455312	0.600758	0.831536	-0.266149
11717			Pateamine;Pateamine A	-18.00029569	MS1 mz matched	554.303	169.411	21.0554	22.3774	0.691636	0.430381	0.591189	0.940921	-0.0878537
11727			3,5-Di-O-galloyl-1,4-galactarolactone;	24.3528400481704;	MS1 mz matched	555.074	341.971	0.405701	0.390446	0.215124	0.74163	0.689362	1.03907	0.0552914
11763			Atorvastatin;Atorvastatin	16.1210060554555;16.1217225879679	MS1 mz matched	557.254	304.611	0.00507811	0.0116281	1.7872	0.0561019	0.344145	0.436711	-1.19525
11768			8-Hydroxyluteolin 4'-methyl ether 8-glucoside-3'-sulfate;	-8.95309651795356;	MS1 mz matched	557.453	41.928	0.207744	0.227423	0.740604	0.43077	0.591344	0.913466	-0.130576
11775			Phosphoribosyl-AMP;Adenosine diphosphate ribose;ADP-ribose;ADP-D-ribose;Adenosine diphosphate ribose;ADP-D-ribose;Phosphoribosyl-AMP;N1-(5-Phospho-D-ribosyl)-AMP;1-(5-Phosphoribosyl)-AMP;1-(5-Phospho-beta-D-ribosyl)-AMP	-1.20467559325922;-1.20467559325922;-1.25207553867952;-1.25207553867952;-1.25207553867952	MS1 mz matched	558.059	26.856	0.0212249	0.0288126	1.1421	0.261901	0.529467	0.736655	-0.440938
11778			N-Acetyl-O-demethylpuromycin	-1.802819971	MS1 mz matched	558.235	175.03	0.0327074	0.0260005	1.21502	0.150316	0.465305	1.25795	0.331079
11784			LysoPC(0:0/18:0);LysoPC(18:0);	-5.33013566368493;-5.33013566368493;	MS1 mz matched	558.331	164.682	38.6594	42.0177	0.800781	0.490132	0.612925	0.920076	-0.120175
11790					Unmapped	558.979	267.911	0.0248672	0.0238188	0.0206638	0.89365	0.727823	1.04402	0.0621435
11791					Unmapped	559.007	344.111	0.0254042	0.0287065	1.12922	0.22126	0.51147	0.884966	-0.176305
11795			Prunus inhibitor b;(2S,2'R,3S,3'R,4S)-3,4',5,7-Tetrahydroxyflavan(2-&gt;7,4-&gt;8)-3,3',5,5',7-pentahydroxyflavan;	-11.1093483991281;-11.1093483991281;	MS1 mz matched	559.126	31.441	0.0274006	0.0236647	0.214451	0.530571	0.625552	1.15787	0.211471
11804					Unmapped	559.328	42.2645	0.771273	0.768908	0.269594	0.99098	0.747813	1.00308	0.00443168
11816					Unmapped	560.185	25.9615	0.0560863	0.0607049	0.67615	0.799481	0.705214	0.923917	-0.114164
11834	Protoporphyrin	0.34755			MS2 reverse	561.238	134.992	0.0620363	0.0494359	1.02578	0.293584	0.540643	1.25488	0.327554
11841			Cholesterol glucuronide;Rhodoxanthin	-3.47465385850153;6.93479919585527	MS1 mz matched	561.378	146.856	0.145462	0.174466	0.7445	0.330046	0.552529	0.833759	-0.262298
11880			Bofousine	5.004696001	MS1 mz matched	563.313	23.429	0.0262069	0.0272681	0.0813566	0.884814	0.72585	0.961083	-0.0572673
11887					Unmapped	564.013	25.82	0.020098	0.0268817	0.858149	0.395175	0.576254	0.747648	-0.419569
11900					Unmapped	564.871	343.834	0.0515362	0.0531554	0.360206	0.606943	0.64722	0.969538	-0.04463
11902					Unmapped	564.996	267.919	0.033871	0.0323978	0.0306613	0.858722	0.719853	1.04547	0.0641547
11908					Unmapped	565.241	304.452	0.00363124	0.00522065	1.89782	0.0517443	0.339807	0.695553	-0.523767
11913			Uridine diphosphate glucose;[(2R,3S,4R,5R)-5-(2,4-dioxo-1,2,3,4-tetrahydropyrimidin-1-yl)-3,4-dihydroxyoxolan-2-yl]methyl {[(3R,4S,5S,6R)-3,4,5-trihydroxy-6-(hydroxymethyl)oxan-2-yl phosphonato]oxy}phosphonate;Uridine diphosphategalactose;UDP-glucose;UDPglucose;UDP-D-glucose;Uridine diphosphate glucose;UDP-alpha-D-glucose;UDP-alpha-D-galactose;UDP-D-galactose;UDP-galactose;UDP-D-galactopyranose;U…	-5.13507108742011;-5.13507108742011;-5.13507108742011;-5.13507108742011;-5.13507108742011;-5.13507108742011	MS1 mz matched	565.299	301.55	0.0130466	0.00826081	0.921513	0.275151	0.534396	1.57934	0.65932
11919			Anhydrorhodovibrin	2.118461545	MS1 mz matched	565.444	44.7555	0.0347423	0.0225752	1.33656	0.0766311	0.38447	1.53896	0.621958
11925					Unmapped	566.04	336.433	0.579947	0.58404	0.0562757	0.942974	0.738334	0.992992	-0.0101462
11929			dGTP;Adenosine triphosphate;2-hydroxy-dATP;ATP;Adenosine 5'-triphosphate;dGTP;2'-Deoxyguanosine 5'-triphosphate;Deoxyguanosine 5'-triphosphate;Deoxyguanosine triphosphate;2-Hydroxy-dATP;2-Hydroxy-2'-deoxyadenosine 5'-triphosphate	-13.8017788521356;-13.8017788521356;-13.8017788521356;-13.8017788521356;-13.8017788521356;-13.8017788521356	MS1 mz matched	566.179	365.168	0.0250993	0.0405367	1.69116	0.0639654	0.360719	0.619176	-0.691579
11945					Unmapped	567.004	338.291	0.110897	0.122232	1.14178	0.160201	0.473045	0.907268	-0.1404
11956			Deoxycholic acid 3-glucuronide;(3a,5b,7a)-23-Carboxy-7-hydroxy-24-norcholan-3-yl-b-D-Glucopyranosiduronic acid;	-4.83491174823673;-4.83491174823673;	MS1 mz matched	567.315	305.3	0.10656	0.0777993	0.663698	0.345728	0.558649	1.36968	0.453843
11967			Isepamicin;	17.8785597949855;	MS1 mz matched	568.293	174.231	0.0354757	0.0561357	1.34387	0.225776	0.513721	0.631963	-0.662088
11983					Unmapped	569.277	42.438	0.227364	0.317313	0.281543	0.386126	0.572615	0.716528	-0.480905
11993					Unmapped	570.126	277.872	0.0370894	0.0400631	0.625057	0.599602	0.645234	0.925776	-0.111265
11994			Islanditoxin;Cyclochlorotine;Cyclochlorotine	-1.54667679250896;-1.54667679250896;-1.62756467068191	MS1 mz matched	570.159	274.15	0.0746243	0.0947029	2.1073	0.00886458	0.201475	0.787983	-0.343763
12001			trans-Zeatin riboside diphosphate	18.57945406	MS1 mz matched	570.339	189.528	0.1196	0.111965	0.200159	0.683578	0.671644	1.06819	0.0951687
12008					Unmapped	571.061	268.75	0.0146921	0.0150419	0.288616	0.865411	0.721415	0.976742	-0.0339505
12014			Ganoderic acid H;	-6.17335148762524;	MS1 mz matched	571.287	225.262	0.0295287	0.0328811	0.414052	0.455588	0.600859	0.898044	-0.155142
12015			Enkephalin L;Butirosin A;Butirosin B;Oxyapramycin	8.46688266737982;-2.16109057281837;-2.16109057281837;-2.16109057281837	MS1 mz matched	571.291	41.879	0.166197	0.174111	0.302957	0.8349	0.714145	0.954546	-0.0671129
12035			LysoPE(22:0/0:0);LysoPE(0:0/22:0);	-4.53999505720531;-4.53999505720531;	MS1 mz matched	572.347	162.685	0.383975	0.413301	0.320753	0.645757	0.658971	0.929045	-0.106179
12045					Unmapped	573.06	23.308	0.0225666	0.0319472	1.00726	0.173425	0.482807	0.70637	-0.501503
12046			Mulberrofuran P;	11.526556179985;	MS1 mz matched	573.126	327.075	0.0033341	0.00533586	1.386	0.181129	0.488149	0.624847	-0.678425
12048			Ganoderic acid C1;Ganoderic acid V1;Ganoderic acid xi;Ganoderenic acid A;Ganoderenic acid B;Ganoderic acid J;Ganosporelactone B;Cucurbitacin I;Stigmatellin A;Stigmatellin	-2.04883187195008;-2.04883187195008;-2.04883187195008;-2.04883187195008;-2.04883187195008;-2.04883187195008;-2.04883187195008;-2.13885817241423;-2.13885817241423	MS1 mz matched	573.308	42.45	0.166668	0.170207	0.324634	0.937508	0.737209	0.979206	-0.0303161
12065					Unmapped	574.228	176.352	0.0259403	0.0279892	0.528714	0.669375	0.666997	0.926797	-0.109675
12071			Dynemicin A	-11.53545888	MS1 mz matched	574.412	31.6245	0.013794	0.0168827	0.326307	0.476885	0.608449	0.817047	-0.29151
12077					Unmapped	574.925	34.88	0.015579	0.015824	0.351183	0.91588	0.732663	0.984517	-0.0225126
12079					Unmapped	574.992	338.899	9.50266	9.9259	1.22599	0.121859	0.438598	0.95736	-0.0628662
12110					Unmapped	576.755	392.912	0.146398	0.155768	1.66921	0.0470425	0.334383	0.939846	-0.0895032
12114			dTDP-D-galacturote;dTDP-D-glucurote	15.5694527337616;15.5694527337616	MS1 mz matched	577.056	341.974	0.176332	0.185837	0.652016	0.559467	0.633756	0.948851	-0.0757463
12116			Ephedrannin A;	-1.00970946421789;	MS1 mz matched	577.079	268.543	0.0161588	0.0174076	0.470671	0.633406	0.655066	0.92826	-0.107399
12118					Unmapped	577.135	279.665	0.0789505	0.0832927	0.897206	0.401037	0.578867	0.947868	-0.0772416
12123			Oscillatoxin A	20.58968119	MS1 mz matched	577.321	40.8045	0.024483	0.0257561	0.798925	0.821284	0.710777	0.950573	-0.0731308
12137			Ceforanide;Ceforanide	-14.3956994593957;-14.448097137543	MS1 mz matched	578.103	343.181	0.0229426	0.0362383	1.81495	0.0328649	0.310829	0.633104	-0.659485
12140			N-Acetyl-O-demethylpuromycin-5'-phosphate	12.05781994	MS1 mz matched	578.191	359.746	0.0164046	0.0338092	2.236	0.00085141	0.128404	0.48521	-1.04332
12144					Unmapped	578.344	168.196	0.932538	1.06467	0.634783	0.571844	0.637385	0.875895	-0.19117
12169			beta-Doradecin;Phoenicoxanthin;Adonirubin	-7.22684420508306;-7.14844942624657	MS1 mz matched	579.387	149.192	0.11388	0.0981089	0.662114	0.522508	0.623151	1.16075	0.215061
12181			N3'-Acetylapramycin	8.172845674	MS1 mz matched	580.296	303.634	0.00186872	0.00263638	1.39248	0.147016	0.462552	0.708818	-0.496512
12183			dTDP-D-glucose;dTDP-D-galactose;Estramustine phosphate sodium	24.8082235717286;24.8082235717286;-6.55625345216762	MS1 mz matched	580.359	165.794	0.34385	0.464654	0.633742	0.3096	0.545568	0.740013	-0.434377
12186			GW 2433	21.6178204	MS1 mz matched	580.903	343.19	0.0802566	0.0786012	0.436678	0.908113	0.730991	1.02106	0.0300691
12188					Unmapped	581.05	335.833	0.0640507	0.0694288	0.259158	0.495228	0.6146	0.922538	-0.116319
12190			5'-Methoxybilobetin;	-14.5957110146772;	MS1 mz matched	581.108	268.97	0.0135467	0.0145781	0.570974	0.637996	0.656456	0.929253	-0.105857
12197			5-Oxoavermectin ''1a'' aglycone	23.5266116	MS1 mz matched	581.324	26.339	0.0364612	0.0488598	0.995323	0.233214	0.517278	0.74624	-0.422288
12199			Hydroxyspirilloxanthin;Monodemethyl spirilloxanthin;Spheroidenone;Spheroiden-2-one;R.g.-Keto I;Thiothece-474	14.8615222380697;14.8615222380697;14.8615222380697;14.8615222380697	MS1 mz matched	581.452	41.019	0.424481	0.463118	1.09378	0.288675	0.539044	0.916573	-0.125678
12207					Unmapped	582.148	344.401	0.00759513	0.0101104	1.47884	0.102845	0.420073	0.751217	-0.412698
12210	1-Stearoyl-sn-glycerol 3-phosphocholine	0.39445			MS2 reverse	582.374	164.317	1.54925	1.47123	0.534481	0.561073	0.634226	1.05303	0.0745435
12224	Acetylvalerenolic acid	0.4616			MS2 reverse	583.334	168.38	0.147844	0.142149	0.153657	0.859316	0.719993	1.04007	0.0566747
12233			Janthitrem B;Janthitrem B	15.9075301942814;15.9478489110268	MS1 mz matched	584.355	206.183	0.0501802	0.0525562	0.154471	0.693632	0.674856	0.954793	-0.06674
12239			Physalin E acetate;	2.67397911794815;	MS1 mz matched	585.207	249.832	0.0323098	0.0318731	0.0163611	0.890777	0.727184	1.0137	0.0196318
12241			UDP-L-rhamnose;Hordatine A	-15.2643346640892;-13.8106085826843	MS1 mz matched	585.271	42.4315	0.0595881	0.0611015	0.0931182	0.897749	0.728728	0.975231	-0.0361848
12262					Unmapped	586.359	161.586	0.163725	0.158663	0.330828	0.822146	0.710992	1.03191	0.0453122
12284					Unmapped	588.259	169.082	0.171619	0.199766	1.25584	0.209023	0.504994	0.859099	-0.219103
12289			dTDP-4-dimethylamino-4,6-dideoxy-5-C-methyl-L-mannose	9.017439893	MS1 mz matched	588.43	31.657	0.0415304	0.0693642	1.19749	0.103685	0.420996	0.598729	-0.740025
12293					Unmapped	588.832	315.161	0.133975	0.150849	0.878491	0.273974	0.533974	0.88814	-0.171141
12299					Unmapped	589.056	22.77	0.03714	0.0476664	0.772572	0.362553	0.564758	0.779166	-0.359997
12303			D-Urobilinogen;I-Urobilin;D-Urobilinogen;Urobilin;I-Urobilin	-17.6773090555775;-17.6773090555775;-17.617849863401;-17.617849863401	MS1 mz matched	589.297	304.908	0.0119064	0.00864309	0.617091	0.363248	0.565001	1.37757	0.462123
12333					Unmapped	591.022	338.9	1.86497	1.95469	1.21769	0.0926713	0.407949	0.954096	-0.0677942
12339			Agavoside A;(20S,22S,25S)-22,25-Epoxyfurost-5-ene-3beta,26-diol 3-O-beta-D-glucoside;Agavoside A	-16.6192537736359;-16.563038997514;-16.563038997514	MS1 mz matched	591.351	250.649	0.023394	0.0169111	0.796068	0.283063	0.53716	1.38335	0.468169
12343					Unmapped	591.46	45.398	0.0422662	0.0301833	1.39635	0.0450733	0.331837	1.40032	0.485756
12353			BRACO-19;9-[4-(N,N-dimethylamino)phenylamino]-3,6-bis (3-pyrrolodino-propiomido) acridine	-9.093317612	MS1 mz matched	592.342	174	0.129021	0.146672	0.880251	0.395706	0.576493	0.879652	-0.184995
12369					Unmapped	593.312	43.193	0.0411001	0.0386919	0.389274	0.721107	0.683321	1.06224	0.0871109
12373			Hericenone H;Hericenone E;	19.3515377657414;19.3515377657414;	MS1 mz matched	593.404	159.406	0.0815781	0.0853176	0.126774	0.863625	0.721	0.95617	-0.0646616
12374			Hericenone H;Hericenone E;	18.7791882430557;18.7791882430557;	MS1 mz matched	593.403	146.641	0.0522787	0.0571185	0.19508	0.785852	0.701627	0.915268	-0.127733
12377			3,5-Digalloylepicatechin;	-1.80326694088255;	MS1 mz matched	593.476	97.327	0.0444938	0.0388534	0.643655	0.487194	0.611948	1.14517	0.195563
12386			Notoginsenoside R10;	-2.67558777853993;	MS1 mz matched	594.362	249.983	0.0135124	0.0134804	0.310197	0.993915	0.748371	1.00237	0.00341993
12406			Tetragastrin;	5.27504195187765;	MS1 mz matched	595.245	304.581	0.00550737	0.0129374	2.06947	0.0546401	0.342755	0.425693	-1.23211
12408			Pipercyclobutanamide B;Dipiperamide D;Berbamunine;(1S)-1,2,3,4-Tetrahydro-1-[[4-[2-hydroxy-5-[[(1R)-1,2,3,4-tetrahydro-7-hydroxy-6-methoxy-2-methyl-1-isoquinolinyl]methyl]phenoxy]phenyl]methyl]-6-methoxy-2-methyl-7-isoquinolinol;Guattegaumerine;N,N'-Dimethyllindoldhamine;Magnoline	-2.38575735253414;-2.38575735253414;-2.32370701022129;-2.32370701022129;-2.32370701022129	MS1 mz matched	595.287	224.055	0.12101	0.123268	0.252366	0.855511	0.719097	0.981683	-0.026671
12422			Zafirlukast;Zafirlukast	10.419690812065;10.4309911703146	MS1 mz matched	596.191	364.693	0.00871882	0.0130317	1.74655	0.0376079	0.32027	0.669047	-0.57982
12452			Penitrem E	14.94548781	MS1 mz matched	598.334	203.197	0.037629	0.0470044	1.66423	0.051547	0.339596	0.800541	-0.320952
12459			(S)-2,3-Dihydro-3,5-dihydroxy-2-oxo-3-indoleacetic acid 5-[glucosyl-(1-&gt;4)-b-D-glucoside];	-10.4528212059432;	MS1 mz matched	599.147	36.531	0.00825937	0.0124643	1.13041	0.19924	0.499456	0.662642	-0.593698
12463			Ciclesonide;Condurangogenin C	-19.8105266946608;-19.8034938175946	MS1 mz matched	599.318	221.324	0.0788065	0.0852108	0.731969	0.658378	0.663307	0.924842	-0.112721
12473			UDP-4-dehydro-6-deoxy-D-glucose;UDP-4-dehydro-6-deoxy-D-glucose;UDP-4-keto-6-deoxy-D-glucose;UDP-4-oxo-6-deoxy-D-glucose;UDP-4-dehydro-6-deoxy-alpha-D-glucose;UDP-4-keto-rhamnose	-19.0781968346183;-19.1590281445742;-19.1590281445742	MS1 mz matched	600.036	28.0775	0.0139108	0.0103955	0.553907	0.554734	0.632446	1.33816	0.420253
12474			O-acetyl-ADP-ribose;O-Acetyl-ADP-ribose;2'-O-Acetyl-ADP-ribose;AADPR	22.8950368608604;22.9585903559616	MS1 mz matched	600.086	343.731	0.0164751	0.0244437	1.64009	0.0565205	0.344532	0.674005	-0.569169
12486					Unmapped	601.018	342.592	0.0662911	0.0696711	0.830422	0.465353	0.604402	0.951486	-0.071745
12489			4'-Methylisoscutellarein 8-(2''-sulfoglucoside);	18.399550465987;	MS1 mz matched	601.093	22.679	0.0186382	0.0163654	0.0440927	0.819901	0.71043	1.13888	0.187612
12493					Unmapped	601.298	25.138	0.0420174	0.0517979	1.07882	0.114072	0.431571	0.81118	-0.301906
12515					Unmapped	602.447	31.419	0.0415778	0.102321	1.65175	0.0132452	0.233184	0.406347	-1.29921
12523			6-Hydroxysandoricin;	-21.4756434407332;	MS1 mz matched	603.232	304.283	0.00350502	0.00498929	1.8379	0.0853509	0.39799	0.702508	-0.509413
12525			Isotetrandrine;Thalmidine;(+)-O-Methylthalicberine;Obaberine;Rodiasine;(+)-Tetrandrine;Tetrandrine;Isotetrandrine;Cycleanine	-2.06828078593386;-2.08901015148816;-2.08901015148816;-2.08901015148816;-2.08901015148816;-2.08901015148816;-2.08901015148816	MS1 mz matched	603.276	29.05	0.0198613	0.0200206	0.00264707	0.963453	0.742464	0.992044	-0.0115237
12544					Unmapped	604.864	343.801	0.0372045	0.0370462	0.0962785	0.960932	0.741962	1.00427	0.00615201
12545			Caffeoylcycloartenol;	-16.1328805937626;	MS1 mz matched	604.863	315.05	0.0386827	0.0417009	0.671365	0.456427	0.601168	0.927621	-0.108392
12563					Unmapped	606.033	335.811	0.0824053	0.0938202	1.04559	0.180812	0.487935	0.878333	-0.187161
12568					Unmapped	606.271	33.4435	0.0455549	0.0432202	0.439332	0.857385	0.719539	1.05402	0.0759017
12579			Cefonicid sodium	-6.314007181	MS1 mz matched	606.969	337.686	0.359254	0.373151	0.936426	0.298827	0.542304	0.962759	-0.0547541
12590			24-Acetyl- 25-cinnamoylvulgaroside;	20.2712348494003;	MS1 mz matched	607.347	189.497	0.119354	0.0698708	1.35356	0.0898152	0.404199	1.70821	0.772481
12596					Unmapped	607.468	40.032	0.0874419	0.102201	1.07458	0.446325	0.597396	0.855588	-0.225012
12645			Mulberrofuran P;	11.526556179985;	MS1 mz matched	611.082	327.117	0.00604889	0.00967912	1.23484	0.243224	0.521791	0.624942	-0.678205
12668			Indinavir;Indivir	7.39211081335298;7.39211081335298	MS1 mz matched	612.794	344.409	0.0303316	0.0323311	0.713525	0.310017	0.545691	0.938157	-0.0920986
12684					Unmapped	614.329	211.165	0.274058	0.335157	0.466621	0.438922	0.594554	0.8177	-0.290357
12691			Cascaroside A;Narirutin;Cascaroside F;Naringin;5'-Methoxycastavinol;(S)-Naringenin 8-C-(2''-rhamnosylglucoside);Glucoliquiritin;Natsudaidain 3-glucoside;ringin;ringenin 7-O-neohesperidoside;ringenin 7-O-[alpha-L-rhamnosyl-(1->2)-beta-D-glucoside];rirutin;ringenin 7-O-rutinoside;Cascaroside A;ringin chalcone;Cascaroside B	-3.8017563854761;-3.8017563854761;-3.8017563854761;-3.8017563854761;-3.8017563854761;-3.8017563854761;-3.8017563854761;-3.8017563854761;-3.79193187211156;-3.79193187211156;-3.79193187211156;-3.79193187211156;-3.79193187211156	MS1 mz matched	615.146	169.706	0.0682894	0.0600654	0.0874558	0.893982	0.727896	1.13692	0.185126
12693			Dimoracin;	24.7999983669037;	MS1 mz matched	615.218	248.72	0.0642234	0.0613331	0.253616	0.578238	0.639241	1.04712	0.0664335
12696			Zafirlukast;Zafirlukast	10.419690812065;10.4309911703146	MS1 mz matched	615.234	365.193	0.0082159	0.0136084	1.96685	0.00803955	0.196473	0.603738	-0.728006
12704			N-desethylamiodarone;	20.4532509620319;	MS1 mz matched	615.992	338.902	0.780094	0.815236	1.07956	0.145949	0.461643	0.956893	-0.0635703
12710			Penitrem F	-3.572546359	MS1 mz matched	616.289	163.047	0.238058	0.254638	0.481542	0.445689	0.597155	0.934889	-0.0971323
12715			DG(15:0/0:0/20:5n3);DG(20:5(5Z,8Z,11Z,14Z,17Z)/15:0/0:0);DG(15:0/20:5(5Z,8Z,11Z,14Z,17Z)/0:0);Hydroxyspheroidenone	-15.6129633074456;-15.6129633074456;-15.6129633074456;19.6517902614285	MS1 mz matched	616.495	338.899	0.221017	0.230412	1.16102	0.218978	0.510305	0.959225	-0.0600588
12721			Hemorphin-4;	-17.0693281248687;	MS1 mz matched	617.227	304.57	0.00801333	0.0176564	2.08977	0.0314335	0.307555	0.45385	-1.13971
12727			Minosaminomycin	13.29638026	MS1 mz matched	617.342	104.691	0.0774444	0.0526563	0.896393	0.146366	0.461999	1.47075	0.556555
12728			PhosphoribosylformiminoAICAR-phosphate;Phosphoribulosylformimino-AICAR-P;5-(5-Phospho-D-ribosylaminoformimino)-1-(5-phosphoribosyl)-imidazole-4-carboxamide;N-(5'-Phospho-D-ribosylformimino)-5-amino-1-(5''-phospho-D-ribosyl)-4-imidazolecarboxamide;N-(5'-Phosphoribosylformimino)-5-amino-1-(5''-phosphoribosyl)-4-imidazolecarboxamide;Phosphoribosyl-formimino-AICAR-phosphate;1-(5-Phosphoribosyl)-5-[(5…	13.8568689366034;13.8568689366034;13.8568689366034;13.8568689366034	MS1 mz matched	617.367	174.334	0.106143	0.127394	0.103991	0.554964	0.632511	0.833184	-0.263292
12729			Lansioside B;19-Methoxypomolic acid 3-arabinoside;Momordicoside I;	-16.2176365348491;-16.2176365348491;-16.2176365348491;	MS1 mz matched	617.403	155.338	0.0991943	0.115149	0.182242	0.418043	0.586156	0.861446	-0.215168
12754					Unmapped	619.258	43.064	0.0339923	0.0230783	0.731605	0.453433	0.600063	1.47291	0.558667
12756			Cholic acid glucuronide;Lappaconitine	-16.5361541323767;0.342284178615173	MS1 mz matched	619.287	220.519	0.0778477	0.0724875	0.275685	0.532406	0.626091	1.07395	0.102923
12759					Unmapped	619.383	171.3	0.208361	0.227117	0.548775	0.647959	0.659736	0.917416	-0.124352
12783					Unmapped	621.326	287.462	0.130199	0.0522855	2.27154	0.00199455	0.132715	2.49016	1.31624
12793					Unmapped	622.264	36.105	0.0477541	0.0448195	0.402388	0.719113	0.682722	1.06548	0.0914969
12810			Canthaxanthin;(6S,6'S)-epsilon,epsilon-Carotene-3,3'-dione;E,e-Carotene-3,3'-dione;Alloxanthin;Canthaxanthin	11.1076121756716;11.1076121756716;11.1076121756716;11.1076121756716;11.1623615092189	MS1 mz matched	623.414	175.785	0.0641746	0.0549546	0.279077	0.612784	0.648774	1.16777	0.223762
12819					Unmapped	624.223	173.013	0.035782	0.0381932	0.388416	0.649489	0.660265	0.936869	-0.094081
12841			3'-Deoxydihydrostreptomycin	-2.467889235	MS1 mz matched	626.295	35.307	0.0361093	0.0430713	0.846763	0.209039	0.505003	0.838361	-0.254356
12859					Unmapped	627.482	165.794	0.0554485	0.0309338	1.85975	0.0347798	0.314881	1.79249	0.841963
12860					Unmapped	627.482	151.302	0.0402548	0.0287702	2.02455	0.00126341	0.130822	1.39918	0.484587
12869					Unmapped	628.345	209.233	0.0376556	0.0418509	0.521687	0.412983	0.584031	0.899754	-0.152397
12870			Janthitrem G;	14.1083573809087;	MS1 mz matched	628.381	211.07	0.0190114	0.0250625	0.636204	0.435634	0.593269	0.75856	-0.398664
12875			Kelevan	7.401842696	MS1 mz matched	628.767	315.161	0.0431649	0.0482835	0.977857	0.240926	0.520781	0.893989	-0.161671
12876			Janthitrem G;	-0.0530305784899758;	MS1 mz matched	628.825	344.438	0.0246374	0.0267205	1.0477	0.181607	0.488469	0.922042	-0.117096
12895					Unmapped	629.994	335.183	0.0546782	0.0767061	1.10582	0.113175	0.430715	0.712826	-0.488377
12913					Unmapped	631.347	171.556	0.220536	0.199559	0.551406	0.679116	0.670198	1.10512	0.144204
12914					Unmapped	631.357	95.0955	0.141399	0.0931182	0.961976	0.156281	0.470063	1.51849	0.602633
12916			8-C-Ascorbylepigallocatechin 3-gallate;Myricetin 7-(6''-galloylglucoside);Caldariellaquinol	-19.630344042476;-19.630344042476;2.34668703990601	MS1 mz matched	631.468	40.036	0.0427463	0.0466058	0.809291	0.733468	0.686988	0.917189	-0.124709
12923			3'-Sialyllactose;6'-Sialyllactose;	-14.459304904907;-14.459304904907;	MS1 mz matched	632.202	398.58	0.0192967	0.0204853	0.430863	0.470859	0.606352	0.94198	-0.0862319
12925					Unmapped	632.262	163.047	0.0776813	0.0761433	0.0507319	0.882011	0.725218	1.0202	0.0288499
12931			N-desethylamiodarone;	20.4532509620319;	MS1 mz matched	633.034	338.903	25.8552	26.4955	0.565555	0.483141	0.610585	0.975834	-0.0352925
12935			Lactodifucotetraose;	5.44501040771226;	MS1 mz matched	633.235	304.519	0.00589468	0.0124298	2.19768	0.0250557	0.289723	0.474238	-1.07632
12939			Maslinic acid 3-O-b-D-glucoside;Momordicin II;Momordicoside L;Lucyoside Q;28-Glucosylpomolate;Soyasapogenol B 3-O-b-D-glucuronide;Soyasapogenol B 3-O-D-glucuronide;Soyasapogenol B 3-O-beta-D-glucuronide	-6.43670865202463;-6.43670865202463;-6.43670865202463;-6.43670865202463;-6.43670865202463;-6.43670865202463;-6.46271697980211	MS1 mz matched	633.398	170.259	0.0900019	0.0979117	0.442663	0.488273	0.612308	0.919215	-0.121526
12970					Unmapped	636.313	211.75	0.0260795	0.0275598	0.0685886	0.749854	0.691719	0.946287	-0.079651
12980			dTDP-D-galacturote;dTDP-D-glucurote	15.5694527337616;15.5694527337616	MS1 mz matched	637.077	341.963	0.291059	0.279046	0.299725	0.695614	0.675482	1.04305	0.0608055
12982					Unmapped	637.217	365.258	0.0316916	0.055779	1.47729	0.0752733	0.382177	0.568164	-0.815622
12986					Unmapped	637.321	309.981	0.0479869	0.025251	1.94124	0.00364885	0.148729	1.9004	0.926303
12999					Unmapped	638.33	210.049	0.50798	0.615044	0.595341	0.28138	0.536582	0.825925	-0.275918
13010			Lymecycline;Oxidized dinoflagellate luciferin	3.66370740246059;-21.7508938206185	MS1 mz matched	639.226	40.918	0.0649846	0.0901296	0.304472	0.453577	0.600116	0.721013	-0.471902
13015			Mosesin 4	-17.11817864	MS1 mz matched	639.408	176.52	0.0452308	0.0462918	0.402665	0.882551	0.72534	0.977081	-0.0334497
13033					Unmapped	641.222	304.399	0.00326344	0.00400036	1.77877	0.0249169	0.289263	0.815787	-0.293735
13034			(E,E)-4,4''-Bi(N-4-hydroxycinnamoylserotonin);	-11.3186835455679;	MS1 mz matched	641.241	42.947	0.0505395	0.0565397	0.14159	0.759508	0.69444	0.893876	-0.161853
13035			(E,E)-4,4''-Bi(N-4-hydroxycinnamoylserotonin);	-9.86379347140124;	MS1 mz matched	641.241	134.835	0.0179058	0.0107345	1.21452	0.301597	0.543161	1.66806	0.738171
13052			Spicamycin;Septacidin	17.7023906273361;17.7023906273361	MS1 mz matched	642.36	207.474	0.492205	0.638275	1.29427	0.114087	0.431585	0.771149	-0.374918
13069					Unmapped	643.977	338.895	0.101774	0.0947906	0.854385	0.288771	0.539076	1.07367	0.102555
13080			S-(9-hydroxy-PGA1)-glutathione;S-(11-hydroxy-9-deoxy-delta12-PGD2)-glutathione;Sepiolite	-9.52377265581675;-9.52377265581675;7.04481287608011	MS1 mz matched	644.799	315.152	0.0531294	0.0601043	1.00741	0.239022	0.519933	0.883954	-0.177958
13083					Unmapped	645.289	25.019	0.0243141	0.0319832	0.866281	0.202746	0.501465	0.760216	-0.395518
13091					Unmapped	645.993	32.277	0.0055157	0.00274489	1.22869	0.139345	0.455789	2.00944	1.0068
13100			PE(14:1(9Z)/15:0);PE(15:0/14:1(9Z));Eosin;D & C Red no. 21	16.8660528027255;16.8660528027255;-24.8083588198491	MS1 mz matched	646.874	343.206	0.0536313	0.0551427	0.393708	0.822624	0.711112	0.97259	-0.0400961
13119					Unmapped	648.044	337.046	0.444225	0.455209	0.119153	0.788103	0.702226	0.975869	-0.0352412
13133					Unmapped	649.006	338.291	0.103733	0.110475	0.80483	0.310554	0.545848	0.938974	-0.0908433
13140			Saponin H;Lucyoside N;Arjunolic acid 3-glucoside;	-9.22212846106882;-9.22212846106882;-9.22212846106882;	MS1 mz matched	649.393	168.65	0.0885876	0.0917311	0.0363605	0.829075	0.712713	0.965732	-0.0503055
13158			Metocurine;Metocurine	-3.42959416953555;-3.37241657546196	MS1 mz matched	651.337	36.509	0.034806	0.0338023	0.296392	0.872266	0.722998	1.02969	0.0422137
13160	Fungichromin	0.40475			MS2 reverse	651.373	172.275	0.0493719	0.0452623	0.0124132	0.685093	0.672132	1.0908	0.125382
13175					Unmapped	652.786	344.442	0.0153208	0.0157513	0.157365	0.780282	0.700136	0.972664	-0.0399864
13201					Unmapped	655.218	304.341	0.0145266	0.0355294	2.19643	0.00446769	0.161935	0.408861	-1.29032
13216					Unmapped	656.357	44.9995	0.0287606	0.0237017	0.656037	0.41985	0.586906	1.21344	0.279103
13225					Unmapped	656.995	338.897	12.0384	12.5364	1.1682	0.198824	0.499214	0.960276	-0.0584796
13238					Unmapped	657.497	338.902	0.328586	0.340808	1.12885	0.286874	0.538446	0.964139	-0.0526867
13264					Unmapped	659.951	337.662	0.161146	0.167295	0.308774	0.558978	0.633621	0.963248	-0.0540209
13267			O-acetyl-ADP-ribose;O-Acetyl-ADP-ribose;2'-O-Acetyl-ADP-ribose;AADPR	22.8950368608604;22.9585903559616	MS1 mz matched	660.105	343.201	0.0185999	0.026587	1.75213	0.0270792	0.296045	0.699588	-0.515423
13285					Unmapped	662.059	337.053	0.0662369	0.0900858	1.56123	0.0807031	0.39103	0.735265	-0.443664
13291					Unmapped	662.329	206.883	0.164798	0.165456	0.108054	0.981025	0.745904	0.996023	-0.00574876
13307			DG(15:0/24:1(15Z)/0:0);DG(24:1(15Z)/15:0/0:0);DG(15:0/0:0/24:1n9);	-18.9450437360173;-18.9450437360173;-18.9450437360173;	MS1 mz matched	664.067	20.6085	0.0908661	0.189362	1.68159	0.115974	0.433354	0.479855	-1.05933
13311			Amphibine H;	-13.7680592611982;	MS1 mz matched	664.316	43.654	0.0147788	0.0105074	1.20221	0.250284	0.5248	1.40651	0.492118
13326			Coroloside;	-13.9694439428704;	MS1 mz matched	665.352	274.194	0.0482754	0.0689232	0.755575	0.260955	0.529099	0.700423	-0.513701
13327					Unmapped	665.353	36.063	0.0648053	0.0616043	0.0467741	0.834082	0.713945	1.05196	0.0730799
13332			Glycerol 1,2-didodecanoate 3-tetradecanoate;	24.8855265778016;	MS1 mz matched	666.061	20.578	1.87087	4.67042	1.8442	0.11774	0.434969	0.40058	-1.31984
13359			Adenophostin A	7.815973666	MS1 mz matched	668.327	293.273	0.0104824	0.0127269	0.937574	0.326517	0.55109	0.823646	-0.279904
13380					Unmapped	670.342	291.896	0.0477681	0.0777831	1.04154	0.190932	0.494471	0.614119	-0.703409
13386					Unmapped	670.835	344.404	0.0375196	0.0392105	0.286313	0.722967	0.683878	0.956877	-0.0635951
13390			cis-Ferulic acid [arabinosyl-(1-&gt;3)-[glucosyl-(1-&gt;6)]-glucosyl] ester;	7.97532086788479;	MS1 mz matched	671.19	304.551	0.00400417	0.00605725	2.06179	0.0147398	0.242331	0.661055	-0.597158
13395			PA(16:0/18:2(9Z,12Z));	-13.6359376841453;	MS1 mz matched	671.464	47.8225	0.210661	0.201805	0.523549	0.728876	0.685635	1.04388	0.0619616
13397	1-Palmitoyl-2-linoleoyl-sn-glycero-3-phosphate	0.9723			MS2 forward	671.464	96.303	0.645002	0.748467	0.885654	0.32801	0.551702	0.861764	-0.214635
13420					Unmapped	673.025	338.882	0.441198	0.450996	0.628103	0.391248	0.574473	0.978276	-0.0316865
13456					Unmapped	676.245	155.941	0.0481858	0.0469435	0.478256	0.675616	0.669055	1.02646	0.0376804
13483					Unmapped	679.098	21.105	0.0126359	0.020095	1.60149	0.110538	0.428139	0.628807	-0.669311
13497			Mycimicin III	-16.2431128	MS1 mz matched	680.398	165.322	0.0181473	0.0174635	0.103427	0.748908	0.69145	1.03916	0.0554124
13504			Flubendiamide	-10.46322331	MS1 mz matched	681.383	276.623	0.0147405	0.0148254	0.354123	0.977396	0.745201	0.994272	-0.00828807
13509					Unmapped	681.998	25.922	0.0398981	0.0243881	0.386847	0.582946	0.640589	1.63597	0.710144
13511					Unmapped	682.089	343.712	0.0121493	0.0157017	1.28341	0.0961287	0.412275	0.77376	-0.370042
13512					Unmapped	682.234	283.356	0.00353151	0.00607517	1.84684	0.0339843	0.31324	0.581302	-0.78264
13521					Unmapped	683.021	342.589	0.0673946	0.0703721	0.459387	0.55872	0.63355	0.957689	-0.0623705
13527					Unmapped	683.38	42.347	0.0556009	0.076426	2.121	0.00199472	0.132715	0.727513	-0.458956
13540			Glycochenodeoxycholic acid 3-glucuronide;	20.4502718092441;	MS1 mz matched	684.38	161.942	0.0155404	0.0118472	1.36937	0.0429579	0.32889	1.31174	0.391482
13550			Saponin H;Lucyoside N;Arjunolic acid 3-glucoside;	-9.22212846106882;-9.22212846106882;-9.22212846106882;	MS1 mz matched	685.36	172.825	0.03281	0.0396627	0.646418	0.18575	0.491192	0.827226	-0.273647
13553					Unmapped	685.405	104.65	0.0434387	0.0198172	2.0036	0.0153567	0.245763	2.19197	1.13223
13559					Unmapped	685.527	150.995	0.0741266	0.0857419	1.09512	0.404882	0.580552	0.864532	-0.210008
13571					Unmapped	686.809	315.05	0.0852152	0.0940706	0.817543	0.342366	0.557373	0.905864	-0.142633
13572			Oleandomycin;Amimycin;Landomycin;Matromycin;Romicil	12.58326024	MS1 mz matched	686.867	343.742	0.0369455	0.0425757	0.843588	0.30445	0.544032	0.86776	-0.204632
13593			Pseudoaconitine	4.970978809	MS1 mz matched	688.345	205.061	0.0443148	0.0447268	0.29529	0.955726	0.740921	0.990789	-0.01335
13604			Limocitrin 3-rutinoside;Spinacetin 3-rutinoside;Rhamnazin 3-sophoroside;	18.9554978566347;18.9554978566347;18.9554978566347;	MS1 mz matched	689.149	363.882	0.0131191	0.0169127	1.6442	0.0918655	0.406908	0.775697	-0.366434
13615					Unmapped	690.141	21.998	0.0218401	0.0364518	1.42702	0.211316	0.506252	0.599151	-0.739008
13634					Unmapped	692.138	22.097	0.381053	0.602669	1.43197	0.246068	0.52302	0.632276	-0.661373
13648					Unmapped	693.448	47.408	0.0417618	0.0379385	0.974641	0.492681	0.613766	1.10078	0.138522
13662					Unmapped	695.163	173.108	0.0150094	0.0142325	0.513203	0.816499	0.709574	1.05459	0.0766836
13668					Unmapped	695.464	47.539	0.189884	0.1721	0.748464	0.385003	0.572257	1.10333	0.141868
13682					Unmapped	696.704	392.911	0.0799183	0.0849129	1.50669	0.0568979	0.344877	0.94118	-0.0874574
13687					Unmapped	697.208	365.324	0.00520826	0.00858246	2.08755	0.00891202	0.201742	0.60685	-0.720589
13690			Pimelea factor P2;Daphnopsis factor R1	0.783274888	MS1 mz matched	697.362	169.111	0.790094	0.907351	0.278848	0.504958	0.617728	0.87077	-0.199636
13700					Unmapped	697.995	338.903	1.29883	1.32331	0.599575	0.508768	0.618929	0.981495	-0.026947
13707			Cerdlan;	15.5320594896453;	MS1 mz matched	698.498	338.903	0.407161	0.443636	1.51648	0.0660222	0.364969	0.917781	-0.123779
13717			Descladinose roxithromycin;	11.3858421107488;	MS1 mz matched	699.421	95.521	0.0557058	0.0295097	1.82749	0.00967594	0.205756	1.88771	0.916637
13718					Unmapped	699.449	171.714	0.0328229	0.0109515	0.689623	0.351452	0.560778	2.99712	1.58357
13744			PE(18:2(9Z,12Z)/15:0);PC(16:1(9Z)/14:1(9Z));PC(14:1(9Z)/16:1(9Z));PE(15:0/18:2(9Z,12Z));	14.3884092674455;14.3884092674455;14.3884092674455;14.3884092674455;	MS1 mz matched	700.952	337.669	0.224948	0.238799	0.749419	0.255732	0.527031	0.941998	-0.0862044
13790			Spirolide D;	14.5484602856404;	MS1 mz matched	706.982	343.202	0.0310734	0.0346925	0.990076	0.242419	0.521439	0.895681	-0.158943
13792			1-O-beta-D-Glucopyranosyl-2,3-di-O-(8-hexadecenoyl)glycerol;Mycolactone C	-11.2846273769039;17.756192609742	MS1 mz matched	707.498	46.768	0.0260745	0.0250665	0.0620796	0.752492	0.692467	1.04022	0.0568827
13811					Unmapped	709.994	26.546	0.00568073	0.00913545	0.342123	0.508849	0.618954	0.621833	-0.6854
13821					Unmapped	710.828	344.43	0.022554	0.0228955	0.0452855	0.791865	0.70322	0.985083	-0.0216823
13833					Unmapped	711.992	267.797	0.0174663	0.017835	0.174637	0.915555	0.732593	0.979327	-0.0301371
13836					Unmapped	712.343	174.269	0.0253987	0.0260097	0.223191	0.847797	0.717264	0.976507	-0.0342982
13838					Unmapped	712.49	43.5895	0.0711736	0.080445	0.43202	0.539451	0.628133	0.884748	-0.176661
13859			ADP-Ribosyl-L-arginine;N(omega)-(ADP-D-ribosyl)-L-arginine;Nomega-(ADP-D-ribosyl)-L-arginine	6.71249560097732;6.71249560097732	MS1 mz matched	714.506	132.59	0.333171	0.456912	1.13828	0.247758	0.523739	0.729179	-0.455655
13860			ADP-Ribosyl-L-arginine;N(omega)-(ADP-D-ribosyl)-L-arginine;Nomega-(ADP-D-ribosyl)-L-arginine	21.8028923494253;21.8028923494253	MS1 mz matched	714.506	98.17	1.08625	1.73633	1.30534	0.152417	0.467012	0.625598	-0.676692
13867					Unmapped	715.037	338.907	14.4219	14.8514	0.739161	0.3568	0.56272	0.97108	-0.0423385
13884					Unmapped	716.216	272.311	0.00423874	0.00836067	1.885	0.0462619	0.333395	0.506986	-0.979982
13914					Unmapped	719.08	341.378	0.203993	0.197852	0.223365	0.812036	0.708443	1.03104	0.0440972
13916			hydroxyitraconazole;	-0.307955375139838;	MS1 mz matched	719.22	365.562	0.00717414	0.0100184	1.47316	0.0802464	0.390317	0.716097	-0.481774
13918					Unmapped	719.463	47.254	0.0618814	0.0626921	0.32944	0.922033	0.733972	0.987069	-0.0187775
13940			DG(22:2n6/0:0/22:5n3);DG(22:2n6/0:0/22:5n6);DG(22:5(7Z,10Z,13Z,16Z,19Z)/22:2(13Z,16Z)/0:0);DG(22:2(13Z,16Z)/22:5(4Z,7Z,10Z,13Z,16Z)/0:0);DG(22:2(13Z,16Z)/22:5(7Z,10Z,13Z,16Z,19Z)/0:0);DG(22:5(4Z,7Z,10Z,13Z,16Z)/22:2(13Z,16Z)/0:0);DG(22:1(13Z)/22:6(4Z,7Z,10Z,13Z,16Z,19Z)/0:0);DG(22:1n9/0:0/22:6n3);DG(22:6(4Z,7Z,10Z,13Z,16Z,19Z)/22:1(13Z)/0:0);	-13.6480843298022;-13.6480843298022;-13.6480843298022;-13.6480843298022;-13.6480843298022;-13.6480843298022;-13.6480843298022;-13.6480843298022;-13.6480843298022;	MS1 mz matched	721.575	37.244	0.0228316	0.0100911	1.44215	0.122672	0.439294	2.26255	1.17795
13941			PG(16:0/16:0);	4.2878686926025;	MS1 mz matched	721.957	338.286	0.854018	0.881199	0.582921	0.453285	0.600008	0.969155	-0.0452012
13948			3-O-Sulfogalactosylceramide (d18:1/12:0);Fasciculol E;Fasciculol F	-0.824649207041633;3.78198640468817;3.78198640468817	MS1 mz matched	722.459	338.291	0.307284	0.314941	0.467991	0.493492	0.614032	0.975688	-0.035508
13949			PEP-16:0/18:1(11Z));PE(16:0/P-18:1(9Z));PE(P-18:0/16:1(9Z));PE(P-16:0/18:1(9Z));PE(P-18:1(11Z)/16:0);PE(18:1(9Z)/P-16:0);PE(16:0/P-18:1(11Z));PE(P-18:1(9Z)/16:0);PE(18:1(11Z)/P-16:0);PE(16:1(9Z)/P-18:0);1-Hexadecanoyl-2-(9Z-octadecenoyl)-sn-glycero-3-phosphonoethanolamine	-9.89300704541048;-9.89300704541048;-9.89300704541048;-9.89300704541048;-9.89300704541048;-9.89300704541048;-9.89300704541048;-9.89300704541048;-9.89300704541048;-9.89300704541048;-9.83556222849502	MS1 mz matched	722.51	97.685	0.953737	0.992238	0.693777	0.866564	0.721683	0.961197	-0.0570953
13962			DG(22:4(7Z,10Z,13Z,16Z)/22:2(13Z,16Z)/0:0);DG(22:1(13Z)/22:5(7Z,10Z,13Z,16Z,19Z)/0:0);DG(22:5(7Z,10Z,13Z,16Z,19Z)/22:1(13Z)/0:0);DG(22:6(4Z,7Z,10Z,13Z,16Z,19Z)/22:0/0:0);DG(22:5(4Z,7Z,10Z,13Z,16Z)/22:1(13Z)/0:0);DG(22:1n9/0:0/22:5n6);DG(22:1n9/0:0/22:5n3);DG(22:2n6/0:0/22:4n6);DG(20:5(5Z,8Z,11Z,14Z,17Z)/24:1(15Z)/0:0);DG(24:1n9/0:0/20:5n3);DG(22:1(13Z)/22:5(4Z,7Z,10Z,13Z,16Z)/0:0);DG(22:0/22:6(4Z…	-13.8917913366649;-13.8917913366649;-13.8917913366649;-13.8917913366649;-13.8917913366649;-13.8917913366649;-13.8917913366649;-13.8917913366649;-13.8917913366649;-13.8917913366649;-13.8917913366649;-13.8917913366649;-13.8917913366649;-13.8917913366649;-13	MS1 mz matched	723.591	41.337	0.244877	0.139463	0.755814	0.125687	0.44242	1.75586	0.812176
13972			PE(16:0/20:2(11Z,14Z));PE(18:0/18:2(9Z,12Z));PE(18:2(9Z,12Z)/18:0);PE(18:1(9Z)/18:1(9Z));PE(18:1(9Z)/18:1(11Z));PE(16:1(9Z)/20:1(11Z));PE(18:1(11Z)/18:1(11Z));PE(22:1(13Z)/14:1(9Z));PE(20:2(11Z,14Z)/16:0);PE(18:1(11Z)/18:1(9Z));PC(18:2(9Z,12Z)/15:0);PE(14:1(9Z)/22:1(13Z));PE(14:0/22:2(13Z,16Z));PE(22:2(13Z,16Z)/14:0);PC(15:0/18:2(9Z,12Z));PE(20:1(11Z)/16:1(9Z));Dihydrostreptomycin 3'alpha,6-bisph…	-0.679177424114922;-0.679177424114922;-0.679177424114922;-0.679177424114922;-0.679177424114922;-0.679177424114922;-0.679177424114922;-0.679177424114922;-0.679177424114922;-0.679177424114922;-0.679177424114922;-0.679177424114922;-0.679177424114922;-0.67917	MS1 mz matched	724.524	127.847	0.147973	0.204902	1.38798	0.140512	0.456853	0.722167	-0.469596
13990			Ubiquinone-8;Coenzyme Q8	0.687654335	MS1 mz matched	726.099	20.6885	0.0194208	0.0456075	1.79795	0.139229	0.455684	0.425824	-1.23167
13995			DG(22:6(4Z,7Z,10Z,13Z,16Z,19Z)/20:5(5Z,8Z,11Z,14Z,17Z)/0:0);DG(20:5(5Z,8Z,11Z,14Z,17Z)/22:6(4Z,7Z,10Z,13Z,16Z,19Z)/0:0);DG(20:5n3/0:0/22:6n3);	-5.86344154874896;-5.86344154874896;-5.86344154874896;	MS1 mz matched	726.508	47.3645	0.134542	0.111344	1.04529	0.282711	0.537039	1.20834	0.273025
13996			Spirolide F;	8.62141582663966;	MS1 mz matched	726.509	101.728	0.584238	0.664388	0.362018	0.686922	0.672719	0.879364	-0.185468
14014			DG(24:1(15Z)/20:3(8Z,11Z,14Z)/0:0);DG(20:3(8Z,11Z,14Z)/24:1(15Z)/0:0);DG(24:0/20:4(8Z,11Z,14Z,17Z)/0:0);DG(22:4(7Z,10Z,13Z,16Z)/22:0/0:0);DG(22:0/0:0/22:4n6);DG(22:2n6/0:0/22:2n6);DG(20:3n9/0:0/24:1n9);DG(24:0/0:0/20:4n6);DG(22:0/22:4(7Z,10Z,13Z,16Z)/0:0);DG(24:1n9/0:0/20:3n6);DG(20:3(5Z,8Z,11Z)/24:1(15Z)/0:0);DG(24:0/20:4(5Z,8Z,11Z,14Z)/0:0);DG(20:4(5Z,8Z,11Z,14Z)/24:0/0:0);DG(24:0/0:0/20:4n3);D…	-20.6203819729043;-20.6203819729043;-20.6203819729043;-20.6203819729043;-20.6203819729043;-20.6203819729043;-20.6203819729043;-20.6203819729043;-20.6203819729043;-20.6203819729043;-20.6203819729043;-20.6203819729043;-20.6203819729043;-20.6203819729043;-20	MS1 mz matched	728.152	26.241	0.0275793	0.0140156	0.136675	0.510213	0.619381	1.96776	0.976558
14024					Unmapped	728.878	343.182	0.0533642	0.0550503	0.18802	0.75085	0.692002	0.969373	-0.0448762
14036					Unmapped	729.973	338.291	0.522415	0.519939	0.00558343	0.895369	0.728203	1.00476	0.0068531
14037			1-O-beta-D-Glucopyranosyl-2,3-di-O-palmitoylglycerol;	-7.35706899104377;	MS1 mz matched	730.047	337.663	0.275545	0.278361	0.0112118	0.90707	0.730765	0.989883	-0.0146694
14043					Unmapped	730.475	338.291	0.209261	0.21369	0.340113	0.569477	0.636698	0.979273	-0.0302176
14044			PS(18:2(9Z,12Z)/14:0);PS(16:1(9Z)/16:1(9Z));PS(14:0/18:2(9Z,12Z));PS(14:1(9Z)/18:1(9Z));PS(18:1(9Z)/14:1(9Z));Spinosyn A;Spinosad factor A	4.69722949751124;4.69722949751124;4.69722949751124;4.69722949751124;4.69722949751124;22.379736549226	MS1 mz matched	730.477	47.819	0.0831937	0.0732654	1.28727	0.195205	0.497076	1.13551	0.183343
14045			PS(18:2(9Z,12Z)/14:0);PS(16:1(9Z)/16:1(9Z));PS(14:0/18:2(9Z,12Z));PS(14:1(9Z)/18:1(9Z));PS(18:1(9Z)/14:1(9Z));Spinosyn A;Spinosad factor A	4.27083004453725;4.27083004453725;4.27083004453725;4.27083004453725;4.27083004453725;21.9533295564761	MS1 mz matched	730.477	128.31	0.0847497	0.0933333	0.921902	0.31053	0.545841	0.908033	-0.139183
14079	PS(16:0/16:0)	0.6056			MS2 forward	734.51	46.4645	0.0228023	0.0233846	0.536532	0.865086	0.72134	0.975098	-0.0363803
14081			N1,N5-Di(hydroxyferuloyl)-N10-sipoyl spermidine	18.02013872	MS1 mz matched	734.79	344.408	0.0175309	0.0180917	0.0926039	0.705107	0.678446	0.969005	-0.0454247
14087					Unmapped	735.519	151.159	0.160909	0.193764	1.3256	0.168308	0.47906	0.830439	-0.268054
14093			PE(22:5(4Z,7Z,10Z,13Z,16Z)/14:0);PE(14:1(9Z)/22:4(7Z,10Z,13Z,16Z));PE(20:4(5Z,8Z,11Z,14Z)/16:1(9Z));PE(20:5(5Z,8Z,11Z,14Z,17Z)/16:0);PE(18:2(9Z,12Z)/18:3(9Z,12Z,15Z));PE(16:1(9Z)/20:4(8Z,11Z,14Z,17Z));PE(16:0/20:5(5Z,8Z,11Z,14Z,17Z));PE(14:0/22:5(7Z,10Z,13Z,16Z,19Z));PE(14:0/22:5(4Z,7Z,10Z,13Z,16Z));PE(18:1(11Z)/18:4(6Z,9Z,12Z,15Z));PE(18:4(6Z,9Z,12Z,15Z)/18:1(11Z));PE(18:4(6Z,9Z,12Z,15Z)/18:1(9Z…	1.9595944031626;1.9595944031626;1.9595944031626;1.9595944031626;1.9595944031626;1.9595944031626;1.9595944031626;1.9595944031626;1.9595944031626;1.9595944031626;1.9595944031626;1.9595944031626;1.9595944031626;1.9595944031626;1.9595944031626;1.9595944031626;1.9595944031626;1.9595944031626;1.9595944031626;1.9595944031626;	MS1 mz matched	736.49	43.072	0.0833017	0.0811771	0.101482	0.848145	0.717347	1.02617	0.0372735
14107					Unmapped	737.22	304.245	0.00418367	0.00661793	2.34729	0.00105932	0.129849	0.632172	-0.66161
14120			PE(18:1(9Z)/15:0);PE(18:1(11Z)/15:0);PE(15:0/18:1(9Z));PC(16:0/14:1(9Z));PE(15:0/18:1(11Z));PC(14:0/16:1(9Z));PC(16:1(9Z)/14:0);PC(14:1(9Z)/16:0);	15.3445155482179;15.3445155482179;15.3445155482179;15.3445155482179;15.3445155482179;15.3445155482179;15.3445155482179;15.3445155482179;	MS1 mz matched	738.507	96.5385	2.13536	2.67913	1.03409	0.303839	0.543846	0.797035	-0.327285
14122			PE(16:1(9Z)/20:3(5Z,8Z,11Z));PE(18:3(9Z,12Z,15Z)/18:1(11Z));PE(20:4(8Z,11Z,14Z,17Z)/16:0);PC(15:0/18:4(6Z,9Z,12Z,15Z));PC(18:4(6Z,9Z,12Z,15Z)/15:0);PE(18:3(6Z,9Z,12Z)/18:1(11Z));PE(18:1(9Z)/18:3(9Z,12Z,15Z));PE(18:2(9Z,12Z)/18:2(9Z,12Z));PE(18:1(9Z)/18:3(6Z,9Z,12Z));PE(20:3(5Z,8Z,11Z)/16:1(9Z));PE(18:1(11Z)/18:3(9Z,12Z,15Z));PE(18:3(9Z,12Z,15Z)/18:1(9Z));PE(18:4(6Z,9Z,12Z,15Z)/18:0);PE(18:3(6Z,9Z…	-11.657096355629;-11.657096355629;-11.657096355629;-11.657096355629;-11.657096355629;-11.657096355629;-11.657096355629;-11.657096355629;-11.657096355629;-11.657096355629;-11.657096355629;-11.657096355629;-11.657096355629;-11.657096355629;-11.657096355629;	MS1 mz matched	738.507	130.333	0.492249	0.624873	1.24168	0.20837	0.504632	0.787759	-0.344174
14124			PE(16:1(9Z)/20:3(5Z,8Z,11Z));PE(18:3(9Z,12Z,15Z)/18:1(11Z));PE(20:4(8Z,11Z,14Z,17Z)/16:0);PC(15:0/18:4(6Z,9Z,12Z,15Z));PC(18:4(6Z,9Z,12Z,15Z)/15:0);PE(18:3(6Z,9Z,12Z)/18:1(11Z));PE(18:1(9Z)/18:3(9Z,12Z,15Z));PE(18:2(9Z,12Z)/18:2(9Z,12Z));PE(18:1(9Z)/18:3(6Z,9Z,12Z));PE(20:3(5Z,8Z,11Z)/16:1(9Z));PE(18:1(11Z)/18:3(9Z,12Z,15Z));PE(18:3(9Z,12Z,15Z)/18:1(9Z));PE(18:4(6Z,9Z,12Z,15Z)/18:0);PE(18:3(6Z,9Z…	-12.8377346903787;-12.8377346903787;-12.8377346903787;-12.8377346903787;-12.8377346903787;-12.8377346903787;-12.8377346903787;-12.8377346903787;-12.8377346903787;-12.8377346903787;-12.8377346903787;-12.8377346903787;-12.8377346903787;-12.8377346903787;-12	MS1 mz matched	738.506	66.87	0.741692	0.712415	0.0409494	0.814918	0.709174	1.0411	0.0581024
14128			PG(16:0/16:0);	4.2878686926025;	MS1 mz matched	738.998	338.903	12.1697	12.529	0.879258	0.320832	0.548776	0.971324	-0.0419751
14129			PE(15:0/18:3(9Z,12Z,15Z));PE(18:3(9Z,12Z,15Z)/15:0);PE(15:0/18:3(6Z,9Z,12Z));PE(18:3(6Z,9Z,12Z)/15:0);	-11.3007603848016;-11.3007603848016;-11.3007603848016;-11.3007603848016;	MS1 mz matched	739.499	338.903	0.419187	0.429929	0.760269	0.460836	0.602777	0.975014	-0.0365049
14136					Unmapped	739.586	43.6225	0.0381286	0.022708	1.29294	0.0890538	0.403171	1.67908	0.747674
14154			Hordatine B glucoside;	-10.7627650935699;	MS1 mz matched	741.351	172.645	0.0230158	0.0181257	1.05282	0.184223	0.490199	1.26979	0.344588
14161					Unmapped	741.954	337.959	0.267953	0.283571	0.920254	0.365807	0.56589	0.944923	-0.0817321
14163					Unmapped	742.108	343.196	0.0159666	0.02006	0.742523	0.335743	0.554802	0.795943	-0.329263
14166			1-O-beta-D-Glucopyranosyl-2,3-di-O-(8-hexadecenoyl)glycerol;Mycolactone C	-11.2846273769039;17.756192609742	MS1 mz matched	742.537	47.7095	1.08654	1.04379	0.00926905	0.814677	0.709113	1.04096	0.0579161
14167			PE(16:0/20:2(11Z,14Z));PE(18:0/18:2(9Z,12Z));PE(18:2(9Z,12Z)/18:0);PE(18:1(9Z)/18:1(9Z));PE(18:1(9Z)/18:1(11Z));PE(16:1(9Z)/20:1(11Z));PE(18:1(11Z)/18:1(11Z));PE(22:1(13Z)/14:1(9Z));PE(20:2(11Z,14Z)/16:0);PE(18:1(11Z)/18:1(9Z));PC(18:2(9Z,12Z)/15:0);PE(14:1(9Z)/22:1(13Z));PE(14:0/22:2(13Z,16Z));PE(22:2(13Z,16Z)/14:0);PC(15:0/18:2(9Z,12Z));PE(20:1(11Z)/16:1(9Z));Dihydrostreptomycin 3'alpha,6-bisph…	-0.679177424114922;-0.679177424114922;-0.679177424114922;-0.679177424114922;-0.679177424114922;-0.679177424114922;-0.679177424114922;-0.679177424114922;-0.679177424114922;-0.679177424114922;-0.679177424114922;-0.679177424114922;-0.679177424114922;-0.67917	MS1 mz matched	742.538	128.959	1.54302	1.9794	1.29272	0.119081	0.436171	0.779541	-0.359303
14171					Unmapped	742.775	315.012	0.0349114	0.039222	1.00332	0.249276	0.524379	0.890097	-0.167966
14174			PE(16:0/20:2(11Z,14Z));PE(18:0/18:2(9Z,12Z));PE(18:2(9Z,12Z)/18:0);PE(18:1(9Z)/18:1(9Z));PE(18:1(9Z)/18:1(11Z));PE(16:1(9Z)/20:1(11Z));PE(18:1(11Z)/18:1(11Z));PE(22:1(13Z)/14:1(9Z));PE(20:2(11Z,14Z)/16:0);PE(18:1(11Z)/18:1(9Z));PC(18:2(9Z,12Z)/15:0);PE(14:1(9Z)/22:1(13Z));PE(14:0/22:2(13Z,16Z));PE(22:2(13Z,16Z)/14:0);PC(15:0/18:2(9Z,12Z));PE(20:1(11Z)/16:1(9Z));	9.81138354364893;9.81138354364893;9.81138354364893;9.81138354364893;9.81138354364893;9.81138354364893;9.81138354364893;9.81138354364893;9.81138354364893;9.81138354364893;9.81138354364893;9.81138354364893;9.81138354364893;9.81138354364893;9.81138354364893;9.81138354364893;	MS1 mz matched	743.042	341.978	0.174215	0.178444	0.466493	0.804596	0.706538	0.976299	-0.0346056
14180			PE(18:1(9Z)/15:0);PE(18:1(11Z)/15:0);PE(15:0/18:1(9Z));PC(16:0/14:1(9Z));PE(15:0/18:1(11Z));PC(14:0/16:1(9Z));PC(16:1(9Z)/14:0);PC(14:1(9Z)/16:0);	15.3445155482179;15.3445155482179;15.3445155482179;15.3445155482179;15.3445155482179;15.3445155482179;15.3445155482179;15.3445155482179;	MS1 mz matched	743.541	96.974	2.55652	2.72153	0.635442	0.80588	0.706869	0.939372	-0.0902313
14188			SM(d18:1/16:0);	-7.24394672387401;	MS1 mz matched	744.061	337.685	0.0954921	0.100273	0.385637	0.702139	0.677525	0.95232	-0.0704813
14208					Unmapped	745.5	43.064	0.158588	0.184783	0.95397	0.427675	0.590102	0.858239	-0.220548
14227			PE(P-18:1(11Z)/20:5(5Z,8Z,11Z,14Z,17Z));PE(20:5(5Z,8Z,11Z,14Z,17Z)/P-18:1(11Z));PE(20:5(5Z,8Z,11Z,14Z,17Z)/P-18:1(9Z));PE(22:6(4Z,7Z,10Z,13Z,16Z,19Z)/P-16:0);PE(O-16:1(1Z)/22:6(4Z,7Z,10Z,13Z,16Z,19Z));PE(P-18:1(9Z)/20:5(5Z,8Z,11Z,14Z,17Z));Spinetoram	-12.7298216848202;-12.7298216848202;-12.7298216848202;-12.7298216848202;-12.7298216848202;-12.7298216848202;24.9827389478702	MS1 mz matched	746.511	125.144	0.0591569	0.0657539	1.02754	0.500471	0.616297	0.899671	-0.15253
14234	1-Palmitoyl-2-oleoyl-phosphatidylglycerol	0.779			MS2 forward	747.512	45.064	0.133218	0.166538	1.22847	0.204475	0.502436	0.799921	-0.32207
14239			PE(22:5(4Z,7Z,10Z,13Z,16Z)/P-16:0);PE(P-18:1(9Z)/20:4(5Z,8Z,11Z,14Z));PE(22:5(7Z,10Z,13Z,16Z,19Z)/P-16:0);PE(20:4(8Z,11Z,14Z,17Z)/P-18:1(11Z));PE(20:4(5Z,8Z,11Z,14Z)/P-18:1(9Z));PE(P-18:0/20:5(5Z,8Z,11Z,14Z,17Z));PE(P-16:0/22:5(4Z,7Z,10Z,13Z,16Z));PE(P-16:0/22:5(7Z,10Z,13Z,16Z,19Z));PE(P-18:1(11Z)/20:4(8Z,11Z,14Z,17Z));PE(20:5(5Z,8Z,11Z,14Z,17Z)/P-18:0);PE(20:4(8Z,11Z,14Z,17Z)/P-18:1(9Z));PE(20:4…	-14.3225953857103;-14.3225953857103;-14.3225953857103;-14.3225953857103;-14.3225953857103;-14.3225953857103;-14.3225953857103;-14.3225953857103;-14.3225953857103;-14.3225953857103;-14.3225953857103;-14.3225953857103;-14.3225953857103;-14.3225953857103;	MS1 mz matched	748.525	47.081	0.35652	0.46368	1.12601	0.278558	0.535602	0.768893	-0.379145
14241			PE(22:5(4Z,7Z,10Z,13Z,16Z)/P-16:0);PE(P-18:1(9Z)/20:4(5Z,8Z,11Z,14Z));PE(22:5(7Z,10Z,13Z,16Z,19Z)/P-16:0);PE(20:4(8Z,11Z,14Z,17Z)/P-18:1(11Z));PE(20:4(5Z,8Z,11Z,14Z)/P-18:1(9Z));PE(P-18:0/20:5(5Z,8Z,11Z,14Z,17Z));PE(P-16:0/22:5(4Z,7Z,10Z,13Z,16Z));PE(P-16:0/22:5(7Z,10Z,13Z,16Z,19Z));PE(P-18:1(11Z)/20:4(8Z,11Z,14Z,17Z));PE(20:5(5Z,8Z,11Z,14Z,17Z)/P-18:0);PE(20:4(8Z,11Z,14Z,17Z)/P-18:1(9Z));PE(20:4…	-13.163211354548;-13.163211354548;-13.163211354548;-13.163211354548;-13.163211354548;-13.163211354548;-13.163211354548;-13.163211354548;-13.163211354548;-13.163211354548;-13.163211354548;-13.163211354548;-13.163211354548;-13.163211354548;-24.1826966309019	MS1 mz matched	748.526	125.213	0.157053	0.210906	1.44877	0.0867274	0.399952	0.744659	-0.425348
14259			Mubenin B;beta-Hederin	-6.93918997334718;-6.93918997334718	MS1 mz matched	750.979	338.9	2.07038	2.07542	0.0262848	0.941468	0.738025	0.997572	-0.00350662
14261			PE(15:0/18:3(9Z,12Z,15Z));PE(18:3(9Z,12Z,15Z)/15:0);PE(15:0/18:3(6Z,9Z,12Z));PE(18:3(6Z,9Z,12Z)/15:0);	-11.3007603848016;-11.3007603848016;-11.3007603848016;-11.3007603848016;	MS1 mz matched	751.48	338.899	0.810152	0.827075	0.491752	0.544639	0.629612	0.979538	-0.0298271
14276					Unmapped	752.839	343.195	0.0300394	0.0337344	1.14247	0.288596	0.539018	0.890466	-0.167367
14283					Unmapped	753.467	128.967	0.0536026	0.057043	0.777914	0.452829	0.599838	0.939689	-0.0897452
14284			Chikusetsusaponin Ia;Chikusetsusaponin Ia	18.9165686764618;18.9532830730279	MS1 mz matched	753.502	341.361	0.0307814	0.0323165	0.382987	0.686829	0.672689	0.952499	-0.0702112
14296			PS(20:4(5Z,8Z,11Z,14Z)/14:0);PS(14:0/20:4(5Z,8Z,11Z,14Z));PS(14:1(9Z)/20:3(8Z,11Z,14Z));PS(20:3(8Z,11Z,14Z)/14:1(9Z));PS(16:1(9Z)/18:3(9Z,12Z,15Z));PS(18:3(9Z,12Z,15Z)/16:1(9Z));	1.21552869231403;1.21552869231403;1.21552869231403;1.21552869231403;1.21552869231403;1.21552869231403;	MS1 mz matched	754.475	99.0105	0.136221	0.11188	1.30735	0.146497	0.462111	1.21756	0.283992
14306					Unmapped	755.014	337.043	0.0869159	0.0927082	0.404943	0.541805	0.628807	0.93752	-0.0930782
14326			PC(20:1(11Z)/14:1(9Z));PC(20:2(11Z,14Z)/14:0);PE-NMe(18:1(9Z)/18:1(9Z));PC(18:1(11Z)/16:1(9Z));PE(15:0/22:2(13Z,16Z));PC(16:1(9Z)/18:1(11Z));PC(18:2(9Z,12Z)/16:0);PE(22:2(13Z,16Z)/15:0);PC(18:1(9Z)/16:1(9Z));PC(16:0/18:2(9Z,12Z));PC(16:1(9Z)/18:1(9Z));PC(14:1(9Z)/20:1(11Z));PC(14:0/20:2(11Z,14Z));	-13.5111025954966;-13.5111025954966;-13.5111025954966;-13.5111025954966;-13.5111025954966;-13.5111025954966;-13.5111025954966;-13.5111025954966;-13.5111025954966;-13.5111025954966;-13.5111025954966;-13.5111025954966;-13.5111025954966;	MS1 mz matched	756.552	47.8225	0.135212	0.164114	0.985704	0.273542	0.533819	0.823892	-0.279472
14327			PC(20:1(11Z)/14:1(9Z));PC(20:2(11Z,14Z)/14:0);PE-NMe(18:1(9Z)/18:1(9Z));PC(18:1(11Z)/16:1(9Z));PE(15:0/22:2(13Z,16Z));PC(16:1(9Z)/18:1(11Z));PC(18:2(9Z,12Z)/16:0);PE(22:2(13Z,16Z)/15:0);PC(18:1(9Z)/16:1(9Z));PC(16:0/18:2(9Z,12Z));PC(16:1(9Z)/18:1(9Z));PC(14:1(9Z)/20:1(11Z));PC(14:0/20:2(11Z,14Z));	-0.204735676122282;-0.204735676122282;-0.204735676122282;-0.204735676122282;-0.204735676122282;-0.204735676122282;-0.204735676122282;-0.204735676122282;-0.204735676122282;-0.204735676122282;-0.204735676122282;-0.204735676122282;-0.204735676122282;	MS1 mz matched	756.552	128.231	0.137623	0.156256	1.09347	0.212319	0.506796	0.880753	-0.18319
14333					Unmapped	757.199	279.071	0.0963342	0.120684	1.68368	0.0465763	0.333796	0.798232	-0.325119
14336			(3R,2'S)-Myxol 2'-(2,4-di-O-methyl-alpha-L-fucoside)	-13.96892496	MS1 mz matched	757.502	46.554	0.0712599	0.0788956	0.352716	0.601856	0.645847	0.903218	-0.146854
14380					Unmapped	761.579	150.405	0.0405692	0.0437412	0.697914	0.533536	0.626421	0.927484	-0.108606
14384					Unmapped	762.505	43.359	0.414174	0.428564	0.348186	0.878101	0.724332	0.966424	-0.0492716
14385			2,2',3,4,4',5',6-Heptabromodiphenyl ether;2,2',3,3',4',5,6'-Heptabromodiphenyl ether;1,2,3,5-Tetrabromo-4-(2,3,5-tribromophenoxy)-benzene;BDE 175;2,2',3,4,4',5',6-Heptabromodiphenyl ether;1,2,3,5-Tetrabromo-4-(2,4,5-tribromophenoxy)-benzene;BDE 183	8.30472815852592;8.85838160687871;8.85838160687871	MS1 mz matched	762.506	98.153	0.594866	0.649455	0.625524	0.763865	0.695652	0.915945	-0.126667
14386					Unmapped	762.506	128.279	0.15074	0.164758	0.936122	0.511277	0.619712	0.914917	-0.128287
14389			14-hydroxyclarithromycin;	7.4563507064234;	MS1 mz matched	762.958	338.293	1.793	1.91088	1.31975	0.118888	0.436	0.938312	-0.0918609
14391					Unmapped	763.46	338.293	0.416011	0.424997	0.383515	0.683944	0.671762	0.978857	-0.0308299
14395					Unmapped	763.551	148.879	0.0347935	0.0455619	1.5601	0.0697627	0.372282	0.763654	-0.38901
14406			PE(20:4(8Z,11Z,14Z,17Z)/18:1(9Z));PE(18:2(9Z,12Z)/20:3(8Z,11Z,14Z));PE(20:1(11Z)/18:4(6Z,9Z,12Z,15Z));PE(20:2(11Z,14Z)/18:3(9Z,12Z,15Z));PE(20:5(5Z,8Z,11Z,14Z,17Z)/18:0);PE(18:3(6Z,9Z,12Z)/20:2(11Z,14Z));PE(18:4(6Z,9Z,12Z,15Z)/20:1(11Z));PE(18:3(9Z,12Z,15Z)/20:2(11Z,14Z));PE(20:2(11Z,14Z)/18:3(6Z,9Z,12Z));PE(22:5(7Z,10Z,13Z,16Z,19Z)/16:0);PE(22:4(7Z,10Z,13Z,16Z)/16:1(9Z));PE(20:4(5Z,8Z,11Z,14Z)/1…	-20.3664512207763;-20.3664512207763;-20.3664512207763;-20.3664512207763;-20.3664512207763;-20.3664512207763;-20.3664512207763;-20.3664512207763;-20.3664512207763;-20.3664512207763;-20.3664512207763;-20.3664512207763;-20.3664512207763;-20.3664512207763;-20	MS1 mz matched	765.024	342.546	0.0624878	0.0634639	0.459427	0.81589	0.70942	0.984619	-0.0223619
14418			Coenzyme A;CoA;Coenzyme A;CoA-SH	24.7546037048593;24.6243131087343	MS1 mz matched	766.538	127.32	0.947875	1.31048	1.6486	0.0366481	0.318514	0.723303	-0.467327
14419			1-O-beta-D-Glucopyranosyl-2,3-di-O-(8-hexadecenoyl)glycerol;Mycolactone C	-11.2846273769039;17.756192609742	MS1 mz matched	766.538	47.3395	1.84225	2.13368	0.412088	0.710617	0.680142	0.863415	-0.211874
14434					Unmapped	768.019	338.901	0.140977	0.144324	0.383719	0.699618	0.676739	0.976811	-0.033848
14443					Unmapped	768.869	343.19	0.0282853	0.0300897	0.785108	0.335544	0.554724	0.94003	-0.0892213
14447			Torvoside E;	17.837996766947;	MS1 mz matched	769.46	47.04	0.017253	0.0197691	0.231039	0.758522	0.694164	0.872723	-0.196405
14448			PS(14:1(9Z)/20:4(5Z,8Z,11Z,14Z));PS(20:4(5Z,8Z,11Z,14Z)/14:1(9Z));	21.1240682662038;21.1240682662038;	MS1 mz matched	769.501	41.976	0.431457	0.448837	0.622259	0.799002	0.70509	0.961279	-0.0569735
14457			Phyllanthusol B;	-8.01962970112039;	MS1 mz matched	770.289	250.665	0.014318	0.00812006	1.1343	0.163178	0.475238	1.76329	0.818266
14508	L-Thyroxine	0.38385			MS2 reverse	775.677	177.164	0.0133502	0.00961689	1.15915	0.162692	0.474884	1.38821	0.473224
14513					Unmapped	776.498	41.5545	0.0903807	0.11961	1.64127	0.0387333	0.32224	0.755629	-0.40425
14518					Unmapped	776.8	344.441	0.0233605	0.0252263	0.596372	0.374491	0.568834	0.926039	-0.110856
14550					Unmapped	780.52	42.459	0.114115	0.146489	1.05679	0.213251	0.507297	0.778996	-0.360312
14552			PC(18:1(11Z)/18:3(9Z,12Z,15Z));PC(18:0/18:4(6Z,9Z,12Z,15Z));PC(20:4(5Z,8Z,11Z,14Z)/16:0);PC(18:3(9Z,12Z,15Z)/18:1(11Z));PC(18:2(9Z,12Z)/18:2(9Z,12Z));PC(16:1(9Z)/20:3(5Z,8Z,11Z));PC(18:3(9Z,12Z,15Z)/18:1(9Z));PC(16:0/20:4(5Z,8Z,11Z,14Z));PC(18:4(6Z,9Z,12Z,15Z)/18:0);PC(20:3(5Z,8Z,11Z)/16:1(9Z));PC(16:1(9Z)/20:3(8Z,11Z,14Z));PC(20:4(8Z,11Z,14Z,17Z)/16:0);PC(16:0/20:4(8Z,11Z,14Z,17Z));PC(18:3(6Z,9Z…	1.081040061157;1.081040061157;1.081040061157;1.081040061157;1.081040061157;1.081040061157;1.081040061157;1.081040061157;1.081040061157;1.081040061157;1.081040061157;1.081040061157;1.081040061157;1.081040061157;1.081040061157;1.081040061157;1.081040061157;1.081040061157;1.081040061157;1.081040061157;1.081040061157;	MS1 mz matched	780.552	47.375	0.119147	0.118219	0.079426	0.938281	0.737369	1.00785	0.0112779
14587			Ginsenoside Rg3;Ginsenoside F2;Ginsenoside C;Gypenoside LXXV;Ginsenoside LXXV;Ginsenoside Rg3;Ginsenoside F2	14.9042060816281;14.9042060816281;14.9042060816281;14.9042060816281;14.9042060816281;14.9042060816281	MS1 mz matched	784.021	338.903	0.0782196	0.0733297	0.527912	0.408549	0.582139	1.06668	0.0931318
14592			PS(18:2(9Z,12Z)/18:1(9Z));PS(16:0/20:3(8Z,11Z,14Z));PS(18:3(9Z,12Z,15Z)/18:0);PS(18:1(9Z)/18:2(9Z,12Z));PS(20:3(8Z,11Z,14Z)/16:0);PS(18:0/18:3(9Z,12Z,15Z));	-12.9776340776856;-12.9776340776856;-12.9776340776856;-12.9776340776856;-12.9776340776856;-12.9776340776856;	MS1 mz matched	784.51	171.699	0.0469077	0.0536735	1.03962	0.313819	0.546796	0.873947	-0.194383
14597			PC(18:1(11Z)/18:1(11Z));PC(18:2(9Z,12Z)/18:0);PC(18:1(11Z)/18:1(9Z));PC(20:1(11Z)/16:1(9Z));PC(14:0/22:2(13Z,16Z));PC(16:1(9Z)/20:1(11Z));PC(16:0/20:2(11Z,14Z));PC(20:2(11Z,14Z)/16:0);PC(18:1(9Z)/18:1(9Z)) ;PC(22:2(13Z,16Z)/14:0);PC(18:0/18:2(9Z,12Z));PC(22:1(13Z)/14:1(9Z));PC(14:1(9Z)/22:1(13Z));PC(18:1(9Z)/18:1(11Z));	-15.6530071866412;-15.6530071866412;-15.6530071866412;-15.6530071866412;-15.6530071866412;-15.6530071866412;-15.6530071866412;-15.6530071866412;-15.6530071866412;-15.6530071866412;-15.6530071866412;-15.6530071866412;-15.6530071866412;-15.6530071866412;	MS1 mz matched	784.581	127.048	0.112038	0.0781348	0.172215	0.463121	0.603602	1.43391	0.519957
14599					Unmapped	784.785	315.027	0.032772	0.0356529	0.782265	0.339359	0.556215	0.919195	-0.121557
14622					Unmapped	786.92	337.03	0.269691	0.278264	0.569857	0.461779	0.603118	0.969189	-0.0451503
14625			Ursolic acid 3-[glucosyl-(1-&gt;4)-xyloside];Oleanolic acid 3-[glucosyl-(1-&gt;4)-xyloside];28-Glucosyloleanolic acid 3-arabinoside;alpha-Hederin	18.0855511212025;18.0855511212025;18.0855511212025;18.122329454884	MS1 mz matched	787.421	336.445	0.0347551	0.0397092	1.92016	0.00600681	0.180204	0.875239	-0.192251
14642	2-Oleoyl-1-stearoyl-sn-glycero-3-phosphoserine	0.4581			MS2 reverse	788.541	47.181	0.105771	0.106628	0.390078	0.962542	0.742283	0.991961	-0.0116453
14644					Unmapped	788.928	336.436	0.0309165	0.0324349	0.106668	0.82995	0.71293	0.953186	-0.0691704
14645			13-Demethyl tacrolimus;31-O-Demethyltacrolimus;P1,P4-Bis(5'-uridyl) tetraphosphate;UppppU	1.77217074219943;1.77217074219943;-1.0126661752445	MS1 mz matched	788.985	342.576	0.0324142	0.0357771	1.19844	0.238195	0.519562	0.906003	-0.142413
14661					Unmapped	791.25	360.435	0.0223279	0.0226831	0.424442	0.801287	0.705683	0.984341	-0.0227697
14666			Sanguisorbin E;	3.53093006460753;	MS1 mz matched	791.98	338.903	1.78128	1.75089	0.49849	0.582432	0.640443	1.01736	0.0248295
14669					Unmapped	792.481	338.901	0.728225	0.723861	0.289908	0.853531	0.718629	1.00603	0.00867088
14672			PC(20:1(11Z)/14:1(9Z));PC(20:2(11Z,14Z)/14:0);PE-NMe(18:1(9Z)/18:1(9Z));PC(18:1(11Z)/16:1(9Z));PE(15:0/22:2(13Z,16Z));PC(16:1(9Z)/18:1(11Z));PC(18:2(9Z,12Z)/16:0);PE(22:2(13Z,16Z)/15:0);PC(18:1(9Z)/16:1(9Z));PC(16:0/18:2(9Z,12Z));PC(16:1(9Z)/18:1(9Z));PC(14:1(9Z)/20:1(11Z));PC(14:0/20:2(11Z,14Z));	-0.204735676122282;-0.204735676122282;-0.204735676122282;-0.204735676122282;-0.204735676122282;-0.204735676122282;-0.204735676122282;-0.204735676122282;-0.204735676122282;-0.204735676122282;-0.204735676122282;-0.204735676122282;-0.204735676122282;	MS1 mz matched	792.537	128.108	0.212995	0.220601	0.222715	0.790102	0.702755	0.965522	-0.0506182
14675					Unmapped	792.831	343.805	0.0206634	0.0206095	0.186883	0.968194	0.743401	1.00261	0.00376683
14685					Unmapped	793.538	47.181	0.247719	0.282523	1.05406	0.379527	0.570492	0.87681	-0.189663
14698			PE(20:3(5Z,8Z,11Z)/20:1(11Z));PE(20:0/20:4(5Z,8Z,11Z,14Z));PE(20:1(11Z)/20:3(5Z,8Z,11Z));PE(20:4(8Z,11Z,14Z,17Z)/20:0);PE(20:2(11Z,14Z)/20:2(11Z,14Z));PE(18:3(6Z,9Z,12Z)/22:1(13Z));PE(18:4(6Z,9Z,12Z,15Z)/22:0);PC(22:4(7Z,10Z,13Z,16Z)/15:0);PE(20:3(8Z,11Z,14Z)/20:1(11Z));PE(22:4(7Z,10Z,13Z,16Z)/18:0);PE(20:1(11Z)/20:3(8Z,11Z,14Z));PE(22:1(13Z)/18:3(6Z,9Z,12Z));PE(18:2(9Z,12Z)/22:2(13Z,16Z));PE(18:…	-14.4967593691817;-14.4967593691817;-14.4967593691817;-14.4967593691817;-14.4967593691817;-14.4967593691817;-14.4967593691817;-14.4967593691817;-14.4967593691817;-14.4967593691817;-14.4967593691817;-14.4967593691817;-14.4967593691817;-14.4967593691817;-14	MS1 mz matched	794.566	47.8465	0.2669	0.327327	0.921999	0.536959	0.627416	0.815393	-0.294432
14702					Unmapped	794.937	337.663	0.134737	0.14195	0.840342	0.413896	0.584417	0.949187	-0.0752358
14719					Unmapped	797.039	338.911	5.57413	5.64769	0.239987	0.735163	0.687484	0.986976	-0.0189134
14721					Unmapped	797.53	42.1695	0.084219	0.104042	1.1404	0.238575	0.519732	0.80947	-0.30495
14738			PG(18:0/20:3(5Z,8Z,11Z));PG(18:0/20:3(8Z,11Z,14Z));	0.330644897895033;0.330644897895033;	MS1 mz matched	799.558	47.705	0.0864604	0.107168	0.874704	0.351829	0.560916	0.806774	-0.309764
14739			PG(18:0/20:3(5Z,8Z,11Z));PG(18:0/20:3(8Z,11Z,14Z));	1.97749882068601;1.97749882068601;	MS1 mz matched	799.558	128.222	0.132647	0.149992	0.93524	0.332438	0.553491	0.884364	-0.177289
14745					Unmapped	800.486	337.673	0.0381837	0.0460716	1.45489	0.0458068	0.332806	0.82879	-0.270921
14753			PC(16:1(9Z)/P-18:1(9Z));PC(P-18:1(11Z)/16:1(9Z));PC(P-16:0/18:2(9Z,12Z));PC(o-16:1(9Z)/18:2(9Z,12Z));PC(16:1(9Z)/P-18:1(11Z));PC(P-18:1(9Z)/16:1(9Z));PC(18:2(9Z,12Z)/P-16:0);	12.2631444401708;12.2631444401708;12.2631444401708;12.2631444401708;12.2631444401708;12.2631444401708;12.2631444401708;	MS1 mz matched	801.083	341.368	0.110406	0.0997341	0.53355	0.504485	0.617578	1.107	0.146658
14776					Unmapped	803.96	338.882	1.272	1.3082	0.708817	0.377065	0.569686	0.97233	-0.0404827
14779					Unmapped	804.462	338.296	0.500365	0.501536	0.029111	0.951153	0.739999	0.997665	-0.00337201
14793					Unmapped	805.558	133.721	0.146089	0.113912	0.677927	0.371417	0.567804	1.28247	0.358921
14807			Erythromycin E	11.632411	MS1 mz matched	806.917	335.84	0.0470657	0.0554127	1.45312	0.100242	0.417141	0.849367	-0.235541
14811			Hebevinoside I;	3.11194610503333;	MS1 mz matched	807.5	172.727	0.0384954	0.0487471	0.780151	0.447024	0.597661	0.789698	-0.340627
14821			Acetyl-CoA;Acetyl-CoA;Acetyl coenzyme A	11.2559614907337;11.503008754859	MS1 mz matched	808.58	47.156	0.0439919	0.0506587	0.828556	0.510412	0.619443	0.868399	-0.203571
14827			Sanguisorbin E;	3.53093006460753;	MS1 mz matched	809.02	339.509	0.162624	0.159867	0.183221	0.792714	0.703444	1.01725	0.0246681
14832			1,28-Dicaffeoyloctacosanediol;1,26-Hexacosanediol diferulate;Salinomycin	-4.08950178617078;-4.08950178617078;16.2560070609793	MS1 mz matched	809.521	339.507	0.0809739	0.074021	0.949415	0.273329	0.533742	1.09393	0.129522
14841			PE(20:5(5Z,8Z,11Z,14Z,17Z)/22:5(7Z,10Z,13Z,16Z,19Z));PE(22:6(4Z,7Z,10Z,13Z,16Z,19Z)/20:4(8Z,11Z,14Z,17Z));PE(20:4(5Z,8Z,11Z,14Z)/22:6(4Z,7Z,10Z,13Z,16Z,19Z));PE(22:6(4Z,7Z,10Z,13Z,16Z,19Z)/20:4(5Z,8Z,11Z,14Z));PE(22:5(7Z,10Z,13Z,16Z,19Z)/20:5(5Z,8Z,11Z,14Z,17Z));PE(22:5(4Z,7Z,10Z,13Z,16Z)/20:5(5Z,8Z,11Z,14Z,17Z));PE(20:4(8Z,11Z,14Z,17Z)/22:6(4Z,7Z,10Z,13Z,16Z,19Z));PE(20:5(5Z,8Z,11Z,14Z,17Z)/22:5…	-3.94927905313765;-3.94927905313765;-3.94927905313765;-3.94927905313765;-3.94927905313765;-3.94927905313765;-3.94927905313765;-3.94927905313765;	MS1 mz matched	810.503	44.231	0.0258104	0.0338104	1.00326	0.139797	0.456203	0.763387	-0.389514
14855					Unmapped	811.974	338.293	0.259713	0.27098	0.891409	0.216582	0.509062	0.958421	-0.0612683
14859					Unmapped	812.477	338.293	0.1231	0.120899	0.579821	0.685348	0.672214	1.01821	0.026036
14860			PS(18:0/20:3(8Z,11Z,14Z));PS(20:3(8Z,11Z,14Z)/18:0);	-12.9552876808671;-12.9552876808671;	MS1 mz matched	812.541	47.14	0.0496492	0.0499438	0.024113	0.949069	0.739577	0.994103	-0.00853239
14876			PC(22:6(4Z,7Z,10Z,13Z,16Z,19Z)/P-18:1(9Z));PC(P-18:1(11Z)/22:6(4Z,7Z,10Z,13Z,16Z,19Z));PC(22:6(4Z,7Z,10Z,13Z,16Z,19Z)/P-18:1(11Z));PC(P-18:1(9Z)/22:6(4Z,7Z,10Z,13Z,16Z,19Z));	-12.1269096191065;-12.1269096191065;-12.1269096191065;-12.1269096191065;	MS1 mz matched	814.558	128.222	0.153662	0.172028	0.662783	0.405919	0.581003	0.893241	-0.162878
14877			PE(22:5(7Z,10Z,13Z,16Z,19Z)/20:3(8Z,11Z,14Z));PE(20:3(5Z,8Z,11Z)/22:5(7Z,10Z,13Z,16Z,19Z));PE(20:3(8Z,11Z,14Z)/22:5(4Z,7Z,10Z,13Z,16Z));PE(22:5(7Z,10Z,13Z,16Z,19Z)/20:3(5Z,8Z,11Z));PE(22:5(4Z,7Z,10Z,13Z,16Z)/20:3(8Z,11Z,14Z));PE(20:4(8Z,11Z,14Z,17Z)/22:4(7Z,10Z,13Z,16Z));PE(20:2(11Z,14Z)/22:6(4Z,7Z,10Z,13Z,16Z,19Z));PE(20:4(5Z,8Z,11Z,14Z)/22:4(7Z,10Z,13Z,16Z));PE(22:6(4Z,7Z,10Z,13Z,16Z,19Z)/20:2(…	12.8790938783155;12.8790938783155;12.8790938783155;12.8790938783155;12.8790938783155;12.8790938783155;12.8790938783155;12.8790938783155;12.8790938783155;12.8790938783155;12.8790938783155;12.8790938783155;12.8790938783155;12.8790938783155;	MS1 mz matched	814.557	47.7	0.100685	0.0847009	0.642514	0.369165	0.567041	1.18871	0.249393
14880			PE(22:5(7Z,10Z,13Z,16Z,19Z)/20:3(8Z,11Z,14Z));PE(20:3(5Z,8Z,11Z)/22:5(7Z,10Z,13Z,16Z,19Z));PE(20:3(8Z,11Z,14Z)/22:5(4Z,7Z,10Z,13Z,16Z));PE(22:5(7Z,10Z,13Z,16Z,19Z)/20:3(5Z,8Z,11Z));PE(22:5(4Z,7Z,10Z,13Z,16Z)/20:3(8Z,11Z,14Z));PE(20:4(8Z,11Z,14Z,17Z)/22:4(7Z,10Z,13Z,16Z));PE(20:2(11Z,14Z)/22:6(4Z,7Z,10Z,13Z,16Z,19Z));PE(20:4(5Z,8Z,11Z,14Z)/22:4(7Z,10Z,13Z,16Z));PE(22:6(4Z,7Z,10Z,13Z,16Z,19Z)/20:2(…	12.8757832147556;12.8757832147556;12.8757832147556;12.8757832147556;12.8757832147556;12.8757832147556;12.8757832147556;12.8757832147556;12.8757832147556;12.8757832147556;12.8757832147556;12.8757832147556;12.8757832147556;12.8757832147556;	MS1 mz matched	814.557	95.081	0.357858	0.417142	0.550541	0.430039	0.591052	0.857881	-0.221151
14892			PG(18:0/20:3(5Z,8Z,11Z));PG(18:0/20:3(8Z,11Z,14Z));	0.330644897895033;0.330644897895033;	MS1 mz matched	816.574	47.751	1.41205	1.31789	0.111287	0.755727	0.69338	1.07145	0.0995615
14893			PC(20:1(11Z)/14:1(9Z));PC(20:2(11Z,14Z)/14:0);PE-NMe(18:1(9Z)/18:1(9Z));PC(18:1(11Z)/16:1(9Z));PE(15:0/22:2(13Z,16Z));PC(16:1(9Z)/18:1(11Z));PC(18:2(9Z,12Z)/16:0);PE(22:2(13Z,16Z)/15:0);PC(18:1(9Z)/16:1(9Z));PC(16:0/18:2(9Z,12Z));PC(16:1(9Z)/18:1(9Z));PC(14:1(9Z)/20:1(11Z));PC(14:0/20:2(11Z,14Z));	-0.204735676122282;-0.204735676122282;-0.204735676122282;-0.204735676122282;-0.204735676122282;-0.204735676122282;-0.204735676122282;-0.204735676122282;-0.204735676122282;-0.204735676122282;-0.204735676122282;-0.204735676122282;-0.204735676122282;	MS1 mz matched	816.575	128.266	4.09303	4.94698	1.15449	0.178173	0.48614	0.827379	-0.27338
14894			PC(20:1(11Z)/14:1(9Z));PC(20:2(11Z,14Z)/14:0);PE-NMe(18:1(9Z)/18:1(9Z));PC(18:1(11Z)/16:1(9Z));PE(15:0/22:2(13Z,16Z));PC(16:1(9Z)/18:1(11Z));PC(18:2(9Z,12Z)/16:0);PE(22:2(13Z,16Z)/15:0);PC(18:1(9Z)/16:1(9Z));PC(16:0/18:2(9Z,12Z));PC(16:1(9Z)/18:1(9Z));PC(14:1(9Z)/20:1(11Z));PC(14:0/20:2(11Z,14Z));	-2.84478307896857;-2.84478307896857;-2.84478307896857;-2.84478307896857;-2.84478307896857;-2.84478307896857;-2.84478307896857;-2.84478307896857;-2.84478307896857;-2.84478307896857;-2.84478307896857;-2.84478307896857;-2.84478307896857;	MS1 mz matched	816.574	95.135	7.86562	10.2216	0.874501	0.278771	0.535677	0.769512	-0.377984
14896			PG(18:0/20:3(5Z,8Z,11Z));PG(18:0/20:3(8Z,11Z,14Z));	5.32716772212702;5.32716772212702;	MS1 mz matched	816.574	71.938	2.83386	2.79264	0.28894	0.950946	0.739957	1.01476	0.0211364
14897			PC(16:0/22:0);PC(14:0/24:0);PC(22:0/16:0);PC(18:0/20:0);PC(24:0/14:0);PC(20:0/18:0);Nitro blue tetrazolium	-3.76894414185547;-3.76894414185547;-3.76894414185547;-3.76894414185547;-3.76894414185547;-3.76894414185547;21.2487078595983	MS1 mz matched	816.653	392.912	0.0483057	0.0485307	0.0902563	0.925547	0.734714	0.995363	-0.00670576
14922			Bisdiphosphoinositol tetrakisphosphate;1D-myo-Inositol 1,5-bis(diphosphate) 2,3,4,6-tetrakisphosphate	-15.975705220688;-15.975705220688	MS1 mz matched	818.97	335.813	0.0318237	0.0341217	0.608594	0.536451	0.627268	0.932651	-0.100591
14925					Unmapped	819.499	172.381	0.0194043	0.0257466	1.31224	0.125076	0.441795	0.753663	-0.408008
14942					Unmapped	821.001	338.903	9.46825	9.6944	0.800916	0.336434	0.555074	0.976672	-0.0340543
14943			PS(18:3(9Z,12Z,15Z)/18:2(9Z,12Z));PS(20:4(5Z,8Z,11Z,14Z)/16:1(9Z));PS(16:1(9Z)/20:4(5Z,8Z,11Z,14Z));PS(18:2(9Z,12Z)/18:3(9Z,12Z,15Z));	-13.2874485725975;-13.2874485725975;-13.2874485725975;-13.2874485725975;	MS1 mz matched	821.501	339.502	0.295602	0.279121	0.618099	0.422802	0.588121	1.05904	0.0827629
14980					Unmapped	825.044	341.974	0.155009	0.150406	0.18227	0.808472	0.707533	1.03061	0.043492
15008			Quercetin 3-glucosyl-(1-&gt;2)-galactosyl-(1-&gt;2)-glucoside;Quercetin 3-(2''-glucosylgalactoside) 7-glucoside;Moracetin;Quercetin 3,7,4'-O-triglucoside;Patuletin 3-(2''-apiosylgentiobioside);Quercetin 3-(2G-glucosylgentiobioside);Quercetin 3-O-beta-D-glucosyl-(1->2)-beta-D-glucosyl-(1->2)-beta-D-glucoside;Quercetin 3-sophorotrioside	21.4120476454949;21.4120476454949;21.4120476454949;21.4120476454949;21.4120476454949;21.4120476454949;21.4412286407164	MS1 mz matched	828.233	364.86	0.00590185	0.009029	1.6616	0.0552729	0.343365	0.653655	-0.613398
15013			PC(18:3(6Z,9Z,12Z)/22:5(4Z,7Z,10Z,13Z,16Z));PC(22:5(4Z,7Z,10Z,13Z,16Z)/18:3(9Z,12Z,15Z));PC(20:5(5Z,8Z,11Z,14Z,17Z)/20:3(5Z,8Z,11Z));PC(20:4(5Z,8Z,11Z,14Z)/20:4(8Z,11Z,14Z,17Z));PC(20:4(8Z,11Z,14Z,17Z)/20:4(8Z,11Z,14Z,17Z));PC(20:3(5Z,8Z,11Z)/20:5(5Z,8Z,11Z,14Z,17Z));PC(22:4(7Z,10Z,13Z,16Z)/18:4(6Z,9Z,12Z,15Z));PC(18:3(9Z,12Z,15Z)/22:5(4Z,7Z,10Z,13Z,16Z));PC(20:3(8Z,11Z,14Z)/20:5(5Z,8Z,11Z,14Z,17…	13.482051864642;13.482051864642;13.482051864642;13.482051864642;13.482051864642;13.482051864642;13.482051864642;13.482051864642;13.482051864642;13.482051864642;13.482051864642;13.482051864642;13.482051864642;13.482051864642;13.482051864642;13.482051864642;13.482051864642;13.482051864642;13.482051864642;13.482051864642;	MS1 mz matched	828.573	47.181	0.0690355	0.0693525	0.304321	0.965785	0.742926	0.995428	-0.00661071
15033			PC(22:4(7Z,10Z,13Z,16Z)/18:3(6Z,9Z,12Z));PC(20:5(5Z,8Z,11Z,14Z,17Z)/20:2(11Z,14Z));PC(22:6(4Z,7Z,10Z,13Z,16Z,19Z)/18:1(11Z));PC(22:5(4Z,7Z,10Z,13Z,16Z)/18:2(9Z,12Z));PC(20:4(5Z,8Z,11Z,14Z)/20:3(8Z,11Z,14Z));PC(20:3(5Z,8Z,11Z)/20:4(5Z,8Z,11Z,14Z));PC(22:5(7Z,10Z,13Z,16Z,19Z)/18:2(9Z,12Z));PC(20:2(11Z,14Z)/20:5(5Z,8Z,11Z,14Z,17Z));PC(18:1(9Z)/22:6(4Z,7Z,10Z,13Z,16Z,19Z));PC(22:6(4Z,7Z,10Z,13Z,16Z,1…	12.1222571576755;12.1222571576755;12.1222571576755;12.1222571576755;12.1222571576755;12.1222571576755;12.1222571576755;12.1222571576755;12.1222571576755;12.1222571576755;12.1222571576755;12.1222571576755;12.1222571576755;12.1222571576755;12.1222571576755;12.1222571576755;12.1222571576755;12.1222571576755;12.1222571576755;12.1222571576755;12.1222571576755;12.1222571576755;	MS1 mz matched	830.588	127.417	0.141935	0.187857	1.54915	0.0548878	0.342995	0.755545	-0.404411
15036					Unmapped	830.588	72.381	0.147755	0.206868	1.17151	0.131464	0.44826	0.714247	-0.485504
15045					Unmapped	831.501	172.373	0.103395	0.124402	0.652724	0.458032	0.601756	0.831139	-0.266838
15055					Unmapped	832.981	338.903	1.3628	1.38548	0.35261	0.646051	0.659073	0.983633	-0.0238078
15056			Onmide A;Onmide	16.006104	MS1 mz matched	833.483	338.903	0.607151	0.603548	0.101947	0.842709	0.716042	1.00597	0.00858497
15057			PI(16:1(9Z)/18:1(11Z));PI(18:1(11Z)/16:1(9Z));PI(18:2(9Z,12Z)/16:0);PI(18:0/16:2(9Z,12Z));PI(16:2(9Z,12Z)/18:0);PI(16:0/18:2(9Z,12Z));PI(16:1(9Z)/18:1(9Z));PI(18:1(9Z)/16:1(9Z));	-0.993498309005985;-0.993498309005985;-0.993498309005985;-0.993498309005985;-0.993498309005985;-0.993498309005985;-0.993498309005985;-0.993498309005985;	MS1 mz matched	833.517	172.391	1.21576	1.71056	1.04628	0.251494	0.525303	0.710739	-0.492608
15064			(E)-but-2-enoyl-CoA;Methacrylyl-CoA;Crotonoyl-CoA;Crotonoyl-CoA;Crotonyl-CoA;2-Butenoyl-CoA;trans-But-2-enoyl-CoA;But-2-enoyl-CoA;(E)-But-2-enoyl-CoA;Vinylacetyl-CoA;3-Butenoyl-CoA;But-3-enoyl-CoA;2-Methylprop-2-enoyl-CoA;Methacrylyl-CoA;Methylacrylyl-CoA;Cyclopropanecarboxyl-CoA	21.5412011374103;21.5412011374103;21.5412011374103;21.4215252340667;21.4215252340667;21.4215252340667;21.4215252340667	MS1 mz matched	834.626	393.486	0.0143738	0.0162495	1.11118	0.338183	0.555758	0.884568	-0.176956
15065					Unmapped	834.842	343.192	0.0277723	0.0299298	0.473939	0.510211	0.61938	0.927916	-0.107934
15077			Chivosazole C;Chivosazole D	23.5233346105311;23.5233346105311	MS1 mz matched	836.478	56.219	0.254457	0.180912	0.66755	0.377025	0.569672	1.40653	0.492138
15098			PE(22:5(7Z,10Z,13Z,16Z,19Z)/22:5(4Z,7Z,10Z,13Z,16Z));PE(22:5(4Z,7Z,10Z,13Z,16Z)/22:5(4Z,7Z,10Z,13Z,16Z));PE(22:4(7Z,10Z,13Z,16Z)/22:6(4Z,7Z,10Z,13Z,16Z,19Z));PE(22:5(7Z,10Z,13Z,16Z,19Z)/22:5(7Z,10Z,13Z,16Z,19Z));PE(22:5(4Z,7Z,10Z,13Z,16Z)/22:5(7Z,10Z,13Z,16Z,19Z));PE(22:6(4Z,7Z,10Z,13Z,16Z,19Z)/22:4(7Z,10Z,13Z,16Z));Oxalyl-CoA	20.838631208333;20.838631208333;20.838631208333;20.838631208333;20.838631208333;20.838631208333;12.2684230918351	MS1 mz matched	838.558	126.856	0.0860956	0.0928414	0.435461	0.445251	0.596988	0.927341	-0.108829
15099			PE(20:2(11Z,14Z)/22:5(7Z,10Z,13Z,16Z,19Z));PE(22:5(4Z,7Z,10Z,13Z,16Z)/20:2(11Z,14Z));PE(20:5(5Z,8Z,11Z,14Z,17Z)/22:2(13Z,16Z));PE(22:4(7Z,10Z,13Z,16Z)/20:3(5Z,8Z,11Z));PE(22:5(7Z,10Z,13Z,16Z,19Z)/20:2(11Z,14Z));PE(20:3(5Z,8Z,11Z)/22:4(7Z,10Z,13Z,16Z));PE(20:2(11Z,14Z)/22:5(4Z,7Z,10Z,13Z,16Z));PE(22:6(4Z,7Z,10Z,13Z,16Z,19Z)/20:1(11Z));PE(20:1(11Z)/22:6(4Z,7Z,10Z,13Z,16Z,19Z));PE(22:4(7Z,10Z,13Z,16…	19.3806671469469;19.3806671469469;19.3806671469469;19.3806671469469;19.3806671469469;19.3806671469469;19.3806671469469;19.3806671469469;19.3806671469469;19.3806671469469;19.3806671469469;19.3806671469469;	MS1 mz matched	838.557	47.588	0.0683352	0.0784848	0.368083	0.531513	0.625829	0.870681	-0.199784
15100					Unmapped	838.557	106.754	0.19701	0.205379	0.602312	0.48383	0.610818	0.959249	-0.0600223
15113			Azaspiracid;Azaspiracid	-17.3817483685221;-17.3500197743722	MS1 mz matched	840.487	337.672	0.0988753	0.107495	0.783014	0.33371	0.553998	0.91981	-0.120592
15115			PG(18:0/20:3(5Z,8Z,11Z));PG(18:0/20:3(8Z,11Z,14Z));	0.330644897895033;0.330644897895033;	MS1 mz matched	840.575	47.559	1.45841	1.4189	0.0586318	0.937184	0.737142	1.02785	0.0396271
15116			PG(18:0/22:5(4Z,7Z,10Z,13Z,16Z));PG(18:0/22:5(7Z,10Z,13Z,16Z,19Z));PG(18:1(11Z)/22:4(7Z,10Z,13Z,16Z));PG(18:1(9Z)/22:4(7Z,10Z,13Z,16Z));	7.59765790730574;7.59765790730574;7.59765790730574;7.59765790730574;	MS1 mz matched	840.575	126.196	1.59161	1.87072	1.24402	0.173669	0.482982	0.850801	-0.233106
15117			PG(18:0/20:3(5Z,8Z,11Z));PG(18:0/20:3(8Z,11Z,14Z));	5.32716772212702;5.32716772212702;	MS1 mz matched	840.574	71.813	1.83375	2.39391	1.51063	0.0772854	0.385555	0.766003	-0.384577
15154			PE(22:2(13Z,16Z)/22:5(4Z,7Z,10Z,13Z,16Z));PE(22:1(13Z)/22:6(4Z,7Z,10Z,13Z,16Z,19Z));PE(22:2(13Z,16Z)/22:5(7Z,10Z,13Z,16Z,19Z));PE(22:5(4Z,7Z,10Z,13Z,16Z)/22:2(13Z,16Z));PE(22:5(7Z,10Z,13Z,16Z,19Z)/22:2(13Z,16Z));PE(22:6(4Z,7Z,10Z,13Z,16Z,19Z)/22:1(13Z));	1.82688263554256;1.82688263554256;1.82688263554256;1.82688263554256;1.82688263554256;1.82688263554256;	MS1 mz matched	844.582	127.493	1.40831	2.07767	1.62083	0.0240162	0.286184	0.677831	-0.561002
15163					Unmapped	845.517	171.912	0.0326733	0.0414387	0.79201	0.370768	0.567585	0.788473	-0.342867
15171			PGP(18:3(6Z,9Z,12Z)/18:3(9Z,12Z,15Z));PGP(18:3(6Z,9Z,12Z)/18:3(6Z,9Z,12Z));PGP(18:3(9Z,12Z,15Z)/18:3(6Z,9Z,12Z));PGP(18:3(9Z,12Z,15Z)/18:3(9Z,12Z,15Z));	3.03555961515891;3.03555961515891;3.03555961515891;3.03555961515891;	MS1 mz matched	845.963	338.893	0.497236	0.531726	1.31654	0.0818647	0.39282	0.935136	-0.0967516
15186			PS(18:2(9Z,12Z)/20:4(5Z,8Z,11Z,14Z));PS(18:3(9Z,12Z,15Z)/20:3(8Z,11Z,14Z));PS(16:0/22:6(4Z,7Z,10Z,13Z,16Z,19Z));PS(20:4(5Z,8Z,11Z,14Z)/18:2(9Z,12Z));PS(20:3(8Z,11Z,14Z)/18:3(9Z,12Z,15Z));PS(22:6(4Z,7Z,10Z,13Z,16Z,19Z)/16:0);	-1.28061121144884;-1.28061121144884;-1.28061121144884;-1.28061121144884;-1.28061121144884;-1.28061121144884;	MS1 mz matched	847.532	171.943	0.0975352	0.138807	1.20392	0.198821	0.499212	0.702668	-0.509085
15196					Unmapped	848.072	343.433	0.00891252	0.0124855	1.17724	0.132751	0.449533	0.71383	-0.486347
15201					Unmapped	848.583	75.1165	0.34416	0.744269	1.54318	0.0606433	0.353482	0.462413	-1.11275
15207			Acetylgitaloxin;alpha-Acetylgitaloxin	-3.645192914	MS1 mz matched	849.425	255.857	0.00981225	0.0136025	1.24685	0.140242	0.456608	0.721355	-0.471218
15263			PI(16:1(9Z)/18:1(11Z));PI(18:1(11Z)/16:1(9Z));PI(18:2(9Z,12Z)/16:0);PI(18:0/16:2(9Z,12Z));PI(16:2(9Z,12Z)/18:0);PI(16:0/18:2(9Z,12Z));PI(16:1(9Z)/18:1(9Z));PI(18:1(9Z)/16:1(9Z));	-0.993498309005985;-0.993498309005985;-0.993498309005985;-0.993498309005985;-0.993498309005985;-0.993498309005985;-0.993498309005985;-0.993498309005985;	MS1 mz matched	855.501	171.302	0.101421	0.117537	0.35427	0.463024	0.603567	0.862886	-0.212758
15264					Unmapped	855.589	47.501	0.0598968	0.0679709	1.15653	0.368913	0.566955	0.881212	-0.182438
15279			PI(18:1(9Z)/18:3(9Z,12Z,15Z));PI(16:0/20:4(5Z,8Z,11Z,14Z));PI(18:3(9Z,12Z,15Z)/18:1(9Z));PI(18:3(9Z,12Z,15Z)/18:1(11Z));PI(20:4(8Z,11Z,14Z,17Z)/16:0);PI(18:1(11Z)/18:3(9Z,12Z,15Z));PI(18:1(11Z)/18:3(6Z,9Z,12Z));PI(16:0/20:4(8Z,11Z,14Z,17Z));PI(18:3(6Z,9Z,12Z)/18:1(11Z));PI(20:4(5Z,8Z,11Z,14Z)/16:0);PI(18:1(9Z)/18:3(6Z,9Z,12Z));PI(18:3(6Z,9Z,12Z)/18:1(9Z));PI(18:2(9Z,12Z)/18:2(9Z,12Z));	-10.4169259640695;-10.4169259640695;-10.4169259640695;-10.4169259640695;-10.4169259640695;-10.4169259640695;-10.4169259640695;-10.4169259640695;-10.4169259640695;-10.4169259640695;-10.4169259640695;-10.4169259640695;-10.4169259640695;	MS1 mz matched	857.517	170.35	0.983444	1.34229	1.30239	0.148895	0.464131	0.732663	-0.448778
15281			Thevetin B;Cerberoside	-22.6583788397338;-22.6583788397338	MS1 mz matched	857.943	337.976	0.177612	0.180083	0.267441	0.792824	0.703473	0.986279	-0.0199324
15300					Unmapped	860.478	57.1725	0.215136	0.203643	0.194646	0.613862	0.649059	1.05644	0.0792082
15328			Lactosylceramide (d18:1/12:0);Scytophycin C	-10.1068189866679;16.1383628748553	MS1 mz matched	864.573	47.617	0.169433	0.158494	0.178443	0.648297	0.659853	1.06902	0.0962893
15329					Unmapped	864.573	124.019	0.134115	0.137689	0.635191	0.856796	0.7194	0.974045	-0.0379395
15333					Unmapped	864.958	338.286	0.227048	0.239764	1.25431	0.122373	0.439039	0.946962	-0.0786213
15334					Unmapped	865.026	338.901	0.0675177	0.06943	0.829255	0.501292	0.61656	0.972458	-0.0402925
15335					Unmapped	865.46	338.284	0.119118	0.116905	0.384508	0.665239	0.665619	1.01893	0.0270502
15347	Solanine	0.49065			MS2 reverse	866.508	57.1615	0.0867252	0.107831	1.25132	0.200755	0.500331	0.804268	-0.314252
15366					Unmapped	868.571	127.561	0.264656	0.456984	0.91226	0.27933	0.535872	0.579137	-0.788024
15367					Unmapped	868.582	82.031	0.814103	0.707386	0.0735321	0.499891	0.61611	1.15086	0.202714
15388					Unmapped	869.925	337.671	0.123658	0.130818	1.14993	0.187822	0.49252	0.94527	-0.0812022
15393					Unmapped	870.587	125.297	0.239673	0.325486	1.4842	0.0623176	0.357189	0.736355	-0.441526
15421					Unmapped	873.982	338.903	1.01321	1.04466	0.652014	0.435039	0.593036	0.969902	-0.0440886
15422					Unmapped	874.484	338.903	0.467727	0.489998	0.837187	0.281198	0.53652	0.954548	-0.0671103
15424			PI(16:1(9Z)/18:1(11Z));PI(18:1(11Z)/16:1(9Z));PI(18:2(9Z,12Z)/16:0);PI(18:0/16:2(9Z,12Z));PI(16:2(9Z,12Z)/18:0);PI(16:0/18:2(9Z,12Z));PI(16:1(9Z)/18:1(9Z));PI(18:1(9Z)/16:1(9Z));	-0.993498309005985;-0.993498309005985;-0.993498309005985;-0.993498309005985;-0.993498309005985;-0.993498309005985;-0.993498309005985;-0.993498309005985;	MS1 mz matched	874.545	167.649	0.0516405	0.0659529	0.924518	0.250476	0.52488	0.782992	-0.352931
15440					Unmapped	876.939	337.681	0.169453	0.171448	0.151351	0.818392	0.710051	0.988368	-0.01688
15451			Pulvomycin	18.95070088	MS1 mz matched	879.041	338.911	2.81692	2.8871	0.446535	0.518443	0.621919	0.975692	-0.0355024
15482					Unmapped	883.086	341.356	0.054148	0.0474268	0.53865	0.439991	0.594969	1.14172	0.191205
15485			PI(20:3(8Z,11Z,14Z)/18:2(9Z,12Z));PI(18:1(11Z)/20:4(5Z,8Z,11Z,14Z));PI(22:5(7Z,10Z,13Z,16Z,19Z)/16:0);PI(18:2(9Z,12Z)/20:3(5Z,8Z,11Z));PI(22:5(4Z,7Z,10Z,13Z,16Z)/16:0);PI(18:1(9Z)/20:4(8Z,11Z,14Z,17Z));PI(18:1(11Z)/20:4(8Z,11Z,14Z,17Z));PI(16:0/22:5(4Z,7Z,10Z,13Z,16Z));PI(20:4(5Z,8Z,11Z,14Z)/18:1(11Z));PI(16:0/22:5(7Z,10Z,13Z,16Z,19Z));PI(20:4(8Z,11Z,14Z,17Z)/18:1(9Z));PI(20:3(5Z,8Z,11Z)/18:2(9Z,…	-8.54544436605295;-8.54544436605295;-8.54544436605295;-8.54544436605295;-8.54544436605295;-8.54544436605295;-8.54544436605295;-8.54544436605295;-8.54544436605295;-8.54544436605295;-8.54544436605295;-8.54544436605295;-8.54544436605295;-8.54544436605295;-8.	MS1 mz matched	883.534	44.5145	0.0135259	0.0127107	0.0122455	0.68161	0.671008	1.06413	0.089681
15515			PIP(16:1(9Z)/18:0);	-19.0102114081338;	MS1 mz matched	887.967	338.893	0.076875	0.0884371	0.776768	0.339302	0.556193	0.869262	-0.202136
15541			Pulvomycin	18.95070088	MS1 mz matched	891.023	339.507	0.196769	0.191704	0.425039	0.704749	0.678335	1.02642	0.037619
15544					Unmapped	891.524	339.206	0.0990347	0.102227	0.504658	0.622398	0.651671	0.968771	-0.0457729
15551					Unmapped	892.58	81.633	0.278132	0.321172	0.994814	0.250186	0.52476	0.865991	-0.207575
15553					Unmapped	892.602	46.917	0.0348766	0.0393884	1.13498	0.317332	0.547797	0.885455	-0.175509
15555					Unmapped	892.883	335.821	0.0897577	0.114961	1.05366	0.152097	0.466754	0.780767	-0.357036
15566			PC(20:3(8Z,11Z,14Z)/22:4(7Z,10Z,13Z,16Z));PC(20:2(11Z,14Z)/22:5(7Z,10Z,13Z,16Z,19Z));PC(22:4(7Z,10Z,13Z,16Z)/20:3(5Z,8Z,11Z));PC(20:2(11Z,14Z)/22:5(4Z,7Z,10Z,13Z,16Z));PC(22:4(7Z,10Z,13Z,16Z)/20:3(8Z,11Z,14Z));PC(22:6(4Z,7Z,10Z,13Z,16Z,19Z)/20:1(11Z));PC(20:5(5Z,8Z,11Z,14Z,17Z)/22:2(13Z,16Z));PC(20:1(11Z)/22:6(4Z,7Z,10Z,13Z,16Z,19Z));PC(20:3(5Z,8Z,11Z)/22:4(7Z,10Z,13Z,16Z));PC(22:5(4Z,7Z,10Z,13Z,…	-4.77565904687714;-4.77565904687714;-4.77565904687714;-4.77565904687714;-4.77565904687714;-4.77565904687714;-4.77565904687714;-4.77565904687714;-4.77565904687714;-4.77565904687714;-4.77565904687714;-4.77565904687714;	MS1 mz matched	894.586	123.857	0.0545889	0.0715497	1.43402	0.143901	0.459869	0.762951	-0.390338
15590			L-Citramalyl-CoA;Citramalyl-CoA;(3S)-Citramalyl-CoA;L-Citramalyl-CoA;(S)-Citramalyl-CoA;(3S)-3-Carboxy-3-hydroxybutanoyl-CoA;2-Hydroxyglutaryl-CoA;L-erythro-3-Methylmalyl-CoA;beta-Methylmalyl-CoA;(2R,3S)-2-Methylmalyl-CoA;L-erythro-beta-Methylmalyl-CoA;(2R,3S)-2-Methyl-3-carboxy-3-hydroxypropanoyl-CoA;(3R)-Citramalyl-CoA;D-Citramalyl-CoA;(R)-Citramalyl-CoA	-17.8246566247858;-17.713254494112;-17.713254494112;-17.713254494112;-17.713254494112;-17.713254494112	MS1 mz matched	896.608	80.642	0.211239	0.268035	1.11447	0.232642	0.517011	0.788103	-0.343545
15604					Unmapped	898.576	110.191	0.0990835	0.1072	0.705444	0.565028	0.635396	0.92429	-0.113582
15609					Unmapped	898.795	344.11	0.0165438	0.0169576	0.270717	0.74819	0.691245	0.975599	-0.0356393
15610					Unmapped	898.944	338.286	0.218818	0.245902	1.85223	0.0155304	0.246697	0.889861	-0.168348
15622					Unmapped	900.559	163.149	0.430819	0.698202	1.70232	0.0293011	0.302237	0.61704	-0.696565
15623					Unmapped	900.627	46.299	0.0223484	0.021428	0.101914	0.773908	0.698411	1.04295	0.0606698
15650			Schidigerasaponin B1;	-11.1864419419889;	MS1 mz matched	905.96	338.283	0.163597	0.188856	1.00224	0.258454	0.528117	0.866251	-0.207143
15655					Unmapped	906.62	93.9925	0.0815117	0.722569	1.28385	0.33184	0.553251	0.112808	-3.14806
15658					Unmapped	907.047	341.963	0.123571	0.125527	0.123643	0.891755	0.727402	0.984419	-0.0226558
15679			Sodium stiboglucote;Antimony sodium glucote	22.56912311	MS1 mz matched	909.924	337.971	0.271193	0.283565	0.745106	0.335481	0.554699	0.956369	-0.0643613
15681			TG(18:1(9Z)/18:0/o-18:0);TG(16:0/20:1(11Z)/o-18:0);TG(18:0/o-18:0/18:1(11Z));TG(20:0/16:1(9Z)/o-18:0);TG(18:0/o-18:0/18:1(9Z));TG(18:1(11Z)/18:0/o-18:0);TG(16:1(9Z)/20:0/o-18:0);TG(22:1(13Z)/14:0/o-18:0);TG(20:1(11Z)/16:0/o-18:0);TG(20:0/o-18:0/16:1(9Z));TG(14:0/22:1(13Z)/o-18:0);TG(22:0/14:1(9Z)/o-18:0);TG(16:0/o-18:0/20:1(11Z));TG(18:0/18:1(11Z)/o-18:0);TG(18:0/18:1(9Z)/o-18:0);TG(22:0/o-18:0/1…	-19.7605817059403;-19.7605817059403;-19.7605817059403;-19.7605817059403;-19.7605817059403;-19.7605817059403;-19.7605817059403;-19.7605817059403;-19.7605817059403;-19.7605817059403;-19.7605817059403;-19.7605817059403;-19.7605817059403;-19.7605817059403;-19	MS1 mz matched	910.426	337.964	0.114208	0.119608	0.998762	0.339442	0.556247	0.95485	-0.0666539
15709			3b-Pregnadienolone 3-[rhamnosyl-(1-&gt;4)-rhamnosyl-(1-&gt;4)-rhamnosyl-(1-&gt;4)-glucoside];	11.2897230482662;	MS1 mz matched	913.461	335.821	0.026127	0.026011	0.21405	0.966655	0.743098	1.00446	0.00642321
15710			PI(18:0/22:4(10Z,13Z,16Z,19Z));PI(20:2(11Z,14Z)/20:2(11Z,14Z));PI(20:4(5Z,8Z,11Z,14Z)/20:0);PI(22:4(10Z,13Z,16Z,19Z)/18:0);PI(18:2(9Z,12Z)/22:2(13Z,16Z));PI(20:4(8Z,11Z,14Z,17Z)/20:0);PI(20:0/20:3(8Z,11Z,14Z));PI(22:4(7Z,10Z,13Z,16Z)/18:0);PI(20:0/20:4(5Z,8Z,11Z,14Z));PI(22:2(13Z,16Z)/18:2(9Z,12Z));PI(18:0/22:4(7Z,10Z,13Z,16Z));	-12.0373270053415;-12.0373270053415;-12.0373270053415;-12.0373270053415;-12.0373270053415;-12.0373270053415;-12.0373270053415;-12.0373270053415;-12.0373270053415;-12.0373270053415;-12.0373270053415;	MS1 mz matched	913.577	169.172	0.0531569	0.0659714	1.13324	0.388324	0.573309	0.805757	-0.311583
15716					Unmapped	914.984	339.478	0.763007	0.764859	0.0966537	0.95867	0.741511	0.997579	-0.00349651
15717			TG(18:1(9Z)/18:0/o-18:0);TG(16:0/20:1(11Z)/o-18:0);TG(18:0/o-18:0/18:1(11Z));TG(20:0/16:1(9Z)/o-18:0);TG(18:0/o-18:0/18:1(9Z));TG(18:1(11Z)/18:0/o-18:0);TG(16:1(9Z)/20:0/o-18:0);TG(22:1(13Z)/14:0/o-18:0);TG(20:1(11Z)/16:0/o-18:0);TG(20:0/o-18:0/16:1(9Z));TG(14:0/22:1(13Z)/o-18:0);TG(22:0/14:1(9Z)/o-18:0);TG(16:0/o-18:0/20:1(11Z));TG(18:0/18:1(11Z)/o-18:0);TG(18:0/18:1(9Z)/o-18:0);TG(22:0/o-18:0/1…	-19.7605817059403;-19.7605817059403;-19.7605817059403;-19.7605817059403;-19.7605817059403;-19.7605817059403;-19.7605817059403;-19.7605817059403;-19.7605817059403;-19.7605817059403;-19.7605817059403;-19.7605817059403;-19.7605817059403;-19.7605817059403;-19	MS1 mz matched	915.485	339.182	0.365072	0.384367	0.905547	0.219957	0.510807	0.949802	-0.0743014
15759			TG(20:0/18:3(9Z,12Z,15Z)/20:2n6);TG(15:0/22:1(13Z)/20:4(5Z,8Z,11Z,14Z));TG(20:1(11Z)/15:0/22:4(7Z,10Z,13Z,16Z));TG(15:0/22:5(7Z,10Z,13Z,16Z,19Z)/20:0);TG(15:0/22:5(4Z,7Z,10Z,13Z,16Z)/20:0);TG(22:1(13Z)/15:0/20:4(5Z,8Z,11Z,14Z));TG(16:1(9Z)/20:2n6/22:2(13Z,16Z));TG(20:3(5Z,8Z,11Z)/18:0/18:2(9Z,12Z));TG(20:3(5Z,8Z,11Z)/15:0/22:2(13Z,16Z));TG(15:0/20:4(8Z,11Z,14Z,17Z)/22:1(13Z));TG(15:0/20:0/22:5(7Z…	11.3735002382471;11.3735002382471;11.3735002382471;11.3735002382471;11.3735002382471;11.3735002382471;11.3735002382471;11.3735002382471;11.3735002382471;11.3735002382471;11.3735002382471;11.3735002382471;11.3735002382471;11.3735002382471;11.3735002382471;11.3735002382471;11.3735002382471;11.3735002382471;11.3735002382471;11.3735002382471;11.3735002382471;11.3735002382471;11.3735002382471;11.37350…	MS1 mz matched	922.491	338.288	0.0600571	0.0655742	0.527961	0.458894	0.602071	0.915865	-0.126793
15768			PGP(18:2(9Z,12Z)/22:4(7Z,10Z,13Z,16Z));PGP(18:0/22:6(4Z,7Z,10Z,13Z,16Z,19Z));PGP(18:1(11Z)/22:5(4Z,7Z,10Z,13Z,16Z));PGP(18:1(11Z)/22:5(7Z,10Z,13Z,16Z,19Z));PGP(18:1(9Z)/22:5(7Z,10Z,13Z,16Z,19Z));PGP(18:1(9Z)/22:5(4Z,7Z,10Z,13Z,16Z));	18.375804687559;18.375804687559;18.375804687559;18.375804687559;18.375804687559;18.375804687559;	MS1 mz matched	923.503	171.661	0.0408389	0.0423022	0.218824	0.778278	0.699596	0.965407	-0.0507911
15797					Unmapped	927.966	338.901	0.668982	0.697875	1.10935	0.179791	0.487246	0.9586	-0.0609998
15806					Unmapped	929.028	342.594	0.0353789	0.033361	0.0411693	0.687848	0.673016	1.06049	0.0847286
15809			Angiotensin III;Angiotensin III	-22.3979907651452;-22.4282961257365	MS1 mz matched	929.487	341.351	0.0298096	0.0276286	0.219583	0.630225	0.654093	1.07894	0.109614
15851					Unmapped	934.65	94.359	0.0356371	0.176443	0.586578	0.386097	0.572605	0.201975	-2.30775
15855					Unmapped	935.615	47.709	0.0693317	0.0526308	0.725638	0.271307	0.533007	1.31732	0.397608
15859					Unmapped	936.592	161.542	0.0228798	0.0345464	1.57571	0.0825671	0.393886	0.662293	-0.594458
15860					Unmapped	936.6	392.917	0.0252773	0.0276092	1.16785	0.165938	0.477266	0.91554	-0.127305
15887					Unmapped	940.806	343.794	0.0221707	0.022615	0.167391	0.772352	0.697987	0.980356	-0.0286217
15889					Unmapped	940.969	340.749	0.0591407	0.0671105	1.24318	0.209116	0.505046	0.881243	-0.182388
15899					Unmapped	942.937	338.287	0.0366372	0.0388103	0.604037	0.587753	0.64195	0.944007	-0.0831302
15905			Schidigerasaponin B1;	-11.1864419419889;	MS1 mz matched	944.003	339.507	0.524579	0.53605	0.419954	0.657474	0.663	0.9786	-0.0312095
15907			Alliosterol 1-(4''-galactosylrhamnoside) 16-galactoside;Torvoside A;Torvoside B;Geranylgeranyl bacteriochlorophyllide a	-22.2946704522194;-22.2946704522194;-22.2946704522194;-17.578794181067	MS1 mz matched	944.506	339.507	0.218076	0.218897	0.0508032	0.945446	0.73884	0.996249	-0.00542203
15925					Unmapped	947.609	173.635	0.0858963	0.0747831	0.731212	0.536395	0.627252	1.1486	0.199883
15927					Unmapped	947.956	338.274	0.0520749	0.0550387	0.649414	0.447697	0.597916	0.946152	-0.0798561
15956					Unmapped	952.99	341.949	0.0373851	0.0382869	0.58251	0.83783	0.71486	0.976444	-0.0343903
15975					Unmapped	955.985	339.505	0.575885	0.569905	0.136278	0.835	0.714169	1.01049	0.0150592
15978			Fistuloside C;Chinenoside V;Agavasaponin C;	-3.03349784232446;-3.03349784232446;-3.03349784232446;	MS1 mz matched	956.487	339.468	0.298809	0.298908	0.10211	0.994259	0.748436	0.99967	-0.000476109
15983			Gadofosveset trisodium;trans-Tetradec-2-enoyl-CoA;(2E)-Tetradecenoyl-CoA;(E)-11-Tetradecenoyl-CoA;(11E)-Tetradecenoyl-CoA;(Z)-11-Tetradecenoyl-CoA;(11Z)-Tetradecenoyl-CoA	-10.2472665416407;-14.2436435691487;-14.2436435691487;-14.2436435691487	MS1 mz matched	956.837	343.793	0.0203307	0.0198246	0.361785	0.665012	0.665543	1.02553	0.0363665
15998					Unmapped	958.939	338.28	0.157652	0.171427	1.32319	0.0862585	0.399288	0.919648	-0.120846
16003					Unmapped	959.612	47.034	0.0579738	0.0439706	0.851996	0.19907	0.499357	1.31847	0.398861
16046					Unmapped	965.088	341.354	0.0373564	0.0328978	0.817018	0.301037	0.542989	1.13553	0.183365
16077					Unmapped	970.924	337.981	0.0944714	0.0915488	0.660269	0.62927	0.6538	1.03192	0.0453363
16080					Unmapped	971.608	173.234	0.158333	0.147996	0.649445	0.65293	0.661449	1.06984	0.0974016
16086					Unmapped	973.025	339.51	0.159181	0.165904	0.57959	0.541216	0.628639	0.959475	-0.0596831
16088			Asiaticoside B;Madecassoside;	19.1811535975001;19.1811535975001;	MS1 mz matched	973.527	339.507	0.0919237	0.0963356	0.383628	0.558542	0.633501	0.954202	-0.0676328
16100			Fistuloside C;Chinenoside V;Agavasaponin C;	-3.03349784232446;-3.03349784232446;-3.03349784232446;	MS1 mz matched	975.471	337.675	0.0768091	0.0724469	0.563371	0.517783	0.621718	1.06021	0.0843537
16134					Unmapped	979.574	174.306	0.0236564	0.0224339	0.803357	0.508069	0.61871	1.05449	0.0765505
16135					Unmapped	979.946	338.899	0.767715	0.796176	0.796399	0.319138	0.548305	0.964252	-0.0525175
16136					Unmapped	980.448	338.895	0.38755	0.400607	0.813671	0.402584	0.579547	0.967407	-0.0478048
16183					Unmapped	987.452	337.053	0.0871111	0.0880497	0.00782707	0.888049	0.726575	0.98934	-0.0154615
16185					Unmapped	987.642	46.381	0.026029	0.0225314	0.0818303	0.46489	0.604236	1.15523	0.20818
16196					Unmapped	989.049	341.955	0.103507	0.0939632	0.62368	0.535856	0.627096	1.10157	0.139567
16214					Unmapped	991.927	338.291	0.389897	0.399936	0.486394	0.547611	0.63045	0.974899	-0.0366757
16215					Unmapped	992.429	338.283	0.19276	0.190788	0.188254	0.79864	0.704995	1.01033	0.0148337
16216			TG(18:2(9Z,12Z)/22:6(4Z,7Z,10Z,13Z,16Z,19Z)/22:4(7Z,10Z,13Z,16Z));TG(18:2(9Z,12Z)/22:5(4Z,7Z,10Z,13Z,16Z)/22:5(7Z,10Z,13Z,16Z,19Z));TG(22:4(7Z,10Z,13Z,16Z)/20:2n6/22:6(4Z,7Z,10Z,13Z,16Z,19Z));TG(18:2(9Z,12Z)/22:4(7Z,10Z,13Z,16Z)/22:6(4Z,7Z,10Z,13Z,16Z,19Z));TG(22:5(4Z,7Z,10Z,13Z,16Z)/18:2(9Z,12Z)/22:5(7Z,10Z,13Z,16Z,19Z));TG(22:5(4Z,7Z,10Z,13Z,16Z)/20:2n6/22:5(4Z,7Z,10Z,13Z,16Z));TG(18:2(9Z,12Z)/…	-15.3379611494291;-15.3379611494291;-15.3379611494291;-15.3379611494291;-15.3379611494291;-15.3379611494291;-15.3379611494291;-15.3379611494291;-15.3379611494291;-15.3379611494291;-15.3379611494291;-15.3379611494291;-15.3379611494291;-15.3379611494291;-15	MS1 mz matched	992.513	338.893	0.0289665	0.0271453	0.113437	0.743254	0.68983	1.06709	0.0936819
16226					Unmapped	994.319	304.229	0.00214472	0.00360872	2.20464	0.00668926	0.186433	0.594316	-0.750699
16237					Unmapped	995.608	172.273	0.0989304	0.0847456	0.895367	0.339427	0.556242	1.16738	0.223275
16241					Unmapped	996.986	339.502	0.460298	0.463619	0.158349	0.874538	0.723519	0.992838	-0.0103699
16242					Unmapped	997.489	339.505	0.251057	0.251034	0.0889562	0.998867	0.749305	1.00009	0.000133717
16252			TG(16:0/24:1(15Z)/22:1(13Z));TG(24:0/16:1(9Z)/22:1(13Z));TG(20:0/24:1(15Z)/18:1(11Z));TG(24:0/18:1(9Z)/20:1(11Z));TG(22:0/20:1(11Z)/20:1(11Z));TG(20:0/20:0/22:2(13Z,16Z));TG(24:0/20:1(11Z)/18:1(9Z));TG(14:0/24:1(15Z)/24:1(15Z));TG(18:1(9Z)/22:0/22:1(13Z));TG(22:0/18:0/22:2(13Z,16Z));TG(24:0/22:1(13Z)/16:1(9Z));TG(18:1(9Z)/20:0/24:1(15Z));TG(22:0/18:1(11Z)/22:1(13Z));TG(22:0/24:1(15Z)/16:1(9Z));TG…	-18.9210217948136;-18.9210217948136;-18.9210217948136;-18.9210217948136;-18.9210217948136;-18.9210217948136;-18.9210217948136;-18.9210217948136;-18.9210217948136;-18.9210217948136;-18.9210217948136;-18.9210217948136;-18.9210217948136;-18.9210217948136;-18	MS1 mz matched	998.642	94.518	0.04051	0.0485803	1.53111	0.0879538	0.401664	0.833877	-0.262094
16253			TG(18:1(11Z)/22:4(7Z,10Z,13Z,16Z)/22:5(7Z,10Z,13Z,16Z,19Z));TG(18:1(9Z)/22:5(7Z,10Z,13Z,16Z,19Z)/22:4(7Z,10Z,13Z,16Z));TG(22:5(4Z,7Z,10Z,13Z,16Z)/20:0/20:5(5Z,8Z,11Z,14Z,17Z));TG(22:1(13Z)/18:4(6Z,9Z,12Z,15Z)/22:5(7Z,10Z,13Z,16Z,19Z));TG(20:3(5Z,8Z,11Z)/22:4(7Z,10Z,13Z,16Z)/20:3(5Z,8Z,11Z));TG(20:1(11Z)/20:4(8Z,11Z,14Z,17Z)/22:5(7Z,10Z,13Z,16Z,19Z));TG(20:4(5Z,8Z,11Z,14Z)/22:2(13Z,16Z)/20:4(5Z,8Z…	19.3924710365203;19.3924710365203;19.3924710365203;19.3924710365203;19.3924710365203;19.3924710365203;19.3924710365203;19.3924710365203;19.3924710365203;19.3924710365203;19.3924710365203;19.3924710365203;19.3924710365203;19.3924710365203;19.3924710365203;19.3924710365203;19.3924710365203;19.3924710365203;19.3924710365203;19.3924710365203;19.3924710365203;19.3924710365203;19.3924710365203;19.39247…	MS1 mz matched	998.847	343.181	0.0253669	0.0276733	0.81433	0.28254	0.536981	0.916656	-0.125547
16294					Unmapped	1004.49	338.592	0.0446929	0.0414287	0.433906	0.502559	0.616965	1.07879	0.109413
16312					Unmapped	1006.93	336.435	0.0293513	0.0335301	0.647864	0.379952	0.570631	0.875373	-0.19203
16322			TG(24:1(15Z)/22:2(13Z,16Z)/o-18:0);TG(24:1(15Z)/o-18:0/22:2(13Z,16Z));TG(22:2(13Z,16Z)/24:1(15Z)/o-18:0);	19.261879648108;19.261879648108;19.261879648108;	MS1 mz matched	1009.97	338.902	0.680305	0.691085	0.457603	0.51235	0.620046	0.984401	-0.0226816
16332					Unmapped	1011.62	171.849	0.0336652	0.0327227	0.3088	0.739968	0.688882	1.0288	0.0409676
16333			TG(20:0/20:2n6/24:0);TG(22:0/18:2(9Z,12Z)/22:0);TG(22:0/22:0/20:2n6);TG(22:0/20:2n6/22:0);TG(20:0/24:0/20:2n6);TG(20:0/18:2(9Z,12Z)/24:0);TG(20:0/24:0/18:2(9Z,12Z));TG(22:0/22:0/18:2(9Z,12Z));TG(24:0/20:0/18:2(9Z,12Z));TG(15:0/24:1(15Z)/24:1(15Z));TG(24:0/20:0/20:2n6);TG(24:1(15Z)/15:0/24:1(15Z));	-14.758034108311;-14.758034108311;-14.758034108311;-14.758034108311;-14.758034108311;-14.758034108311;-14.758034108311;-14.758034108311;-14.758034108311;-14.758034108311;-14.758034108311;-14.758034108311;	MS1 mz matched	1011.92	337.673	0.086284	0.083277	0.435413	0.715895	0.681749	1.03611	0.0511742
16346			Quinquenoside I;	5.8457898324777;	MS1 mz matched	1013.58	338.284	0.0658635	0.0698373	0.566095	0.5249	0.623869	0.943099	-0.0845185
16379			3-Oxohexadecanoyl-CoA;3-Oxopalmitoyl-CoA;3-Ketopalmitoyl-CoA;3-Oxohexadecanoyl-CoA	-9.15164433506036;-9.54382590741878	MS1 mz matched	1018.92	336.753	0.0296498	0.0359786	1.42553	0.0961849	0.412344	0.824095	-0.279117
16380			TG(20:0/20:0/22:0);TG(20:0/22:0/20:0);TG(22:0/16:0/24:0);TG(18:0/22:0/22:0);TG(16:0/22:0/24:0);TG(14:0/24:0/24:0);TG(24:0/14:0/24:0);TG(20:0/18:0/24:0);TG(22:0/18:0/22:0);TG(18:0/24:0/20:0);TG(18:0/20:0/24:0);TG(16:0/24:0/22:0);	24.4856341285698;24.4856341285698;24.4856341285698;24.4856341285698;24.4856341285698;24.4856341285698;24.4856341285698;24.4856341285698;24.4856341285698;24.4856341285698;24.4856341285698;24.4856341285698;	MS1 mz matched	1018.99	339.501	0.040776	0.0430866	1.14313	0.258544	0.528153	0.946374	-0.0795182
16389					Unmapped	1020.95	338.899	0.695532	0.705574	0.303302	0.744702	0.690247	0.985769	-0.0206789
16390			28-Glucosyl-30-methyl-3b,23-dihydroxy-12-oleanene-28,30-dioate 3-[arabinosyl-(1-&gt;3)-glucuronide];	14.9427415312698;	MS1 mz matched	1021.45	338.897	0.356912	0.353639	0.379175	0.678571	0.67002	1.00925	0.0132906
16418					Unmapped	1025.63	171.631	0.468974	0.462752	0.1143	0.95085	0.739938	1.01345	0.0192684
16420					Unmapped	1025.93	338.273	0.0390417	0.0338138	1.27681	0.149906	0.464968	1.15461	0.207406
16421					Unmapped	1026.01	339.512	0.330444	0.335138	0.222891	0.761513	0.694999	0.985992	-0.0203519
16423			28-Glucosyl-30-methyl-3b,23-dihydroxy-12-oleanene-28,30-dioate 3-[arabinosyl-(1-&gt;3)-glucuronide];	14.9427415312698;	MS1 mz matched	1026.51	339.51	0.165924	0.165462	0.0768613	0.972023	0.744153	1.00279	0.00402383
16436					Unmapped	1028.45	337.659	0.075436	0.0763619	0.0769339	0.879865	0.724732	0.987875	-0.0176003
16466			TG(20:2n6/24:1(15Z)/22:2(13Z,16Z));TG(24:1(15Z)/20:2n6/22:2(13Z,16Z));TG(24:1(15Z)/18:2(9Z,12Z)/22:2(13Z,16Z));TG(24:1(15Z)/22:2(13Z,16Z)/20:2n6);TG(18:2(9Z,12Z)/24:1(15Z)/22:2(13Z,16Z));TG(24:1(15Z)/22:2(13Z,16Z)/18:2(9Z,12Z));	3.86984884927583;3.86984884927583;3.86984884927583;3.86984884927583;3.86984884927583;3.86984884927583;	MS1 mz matched	1033.93	338.291	0.24892	0.272808	1.62134	0.0300663	0.304211	0.912437	-0.132203
16471					Unmapped	1034.99	341.969	0.0299643	0.0277799	0.302226	0.610994	0.6483	1.07863	0.109204
16495					Unmapped	1038.99	338.903	0.132084	0.126776	0.3646	0.586141	0.641495	1.04187	0.0591735
16497					Unmapped	1039.65	169.766	0.0485985	0.0428052	0.963937	0.290386	0.539606	1.13534	0.183127
16503			(3S)-3-Hydroxylinoleoyl-CoA;trans-2-Enoyl-OPC8-CoA;trans-2-Enoyl-OPC8-CoA	2.42434247147503;2.42434247147503;2.42434247147503	MS1 mz matched	1040.93	338.29	0.130363	0.128173	0.0820493	0.841499	0.71575	1.01708	0.024435
16531					Unmapped	1045.49	338.896	0.0378618	0.0430926	0.940987	0.168714	0.479364	0.878614	-0.186698
16542					Unmapped	1047.09	341.353	0.0241719	0.0220544	0.557308	0.513242	0.620322	1.09601	0.132263
16543					Unmapped	1047.62	170.686	0.0307807	0.0296012	0.364386	0.740151	0.688935	1.03985	0.0563697
16552					Unmapped	1049.63	169.792	0.271407	0.265297	0.104465	0.860188	0.720197	1.02303	0.0328473
16562			TG(24:0/22:0/20:3(5Z,8Z,11Z));TG(24:0/20:1(11Z)/22:2(13Z,16Z));TG(22:0/22:1(13Z)/22:2(13Z,16Z));TG(24:1(15Z)/20:0/22:2(13Z,16Z));TG(24:1(15Z)/18:1(9Z)/24:1(15Z));TG(20:0/24:1(15Z)/22:2(13Z,16Z));TG(24:1(15Z)/18:1(11Z)/24:1(15Z));TG(24:0/22:2(13Z,16Z)/20:1(11Z));TG(20:1(11Z)/24:1(15Z)/22:1(13Z));TG(22:1(13Z)/22:1(13Z)/22:1(13Z));TG(24:0/18:3(6Z,9Z,12Z)/24:0);TG(22:0/24:0/20:3n6);TG(22:0/24:0/20:3(…	17.9568082577621;17.9568082577621;17.9568082577621;17.9568082577621;17.9568082577621;17.9568082577621;17.9568082577621;17.9568082577621;17.9568082577621;17.9568082577621;17.9568082577621;17.9568082577621;17.9568082577621;17.9568082577621;17.9568082577621;17.9568082577621;17.9568082577621;17.9568082577621;17.9568082577621;17.9568082577621;17.9568082577621;17.9568082577621;17.9568082577621;17.95680…	MS1 mz matched	1051.98	339.803	0.054576	0.0525897	0.151717	0.674046	0.66854	1.03777	0.053488
16570					Unmapped	1052.93	338.291	0.0852974	0.0929868	1.26855	0.159076	0.4722	0.917307	-0.124523
16583			trans,cis,cis-2,11,14-Eicosatrienoyl-CoA;Dihomo-gamma-linolenyl coenzyme A;8,11,14-Eicosatrienoyl-CoA;8,11,14-Icosatrienoyl-CoA;(8Z,11Z,14Z)-Icosatrienoyl-CoA;(8Z,11Z,14Z)-Icosa-8,11,14-trienoyl-CoA;(11Z,14Z,17Z)-Icosatrienoyl-CoA;(11Z,14Z,17Z)-Icosa-11,14,17-trienoyl-CoA;(5Z,11Z,14Z)-Icosa-5,11,14-trienoyl-CoA	24.0880225605736;24.0880225605736;24.4668189895834;24.4668189895834;24.4668189895834	MS1 mz matched	1055.03	339.51	0.122552	0.127574	0.59127	0.528452	0.624926	0.960635	-0.0579403
16585			Tragopogonsaponin Q;	9.35749298735072;	MS1 mz matched	1055.53	339.502	0.0760594	0.0778742	0.217374	0.738139	0.688351	0.976696	-0.0340182
16598			(S)-Nerolidol 3-O-[a-L-Rhamnopyranosyl-(1-&gt;4)-a-L-rhamnopyranosyl-(1-&gt;2)-[4-(4-hydroxy-3-methoxycinnamoyl)-(E)-a-L-rhamnopyranosyl-(1-&gt;6)]-b-D-glucopyranoside];	-5.26744729308792;	MS1 mz matched	1057.47	338.291	0.0503537	0.0497403	0.273333	0.896138	0.728373	1.01233	0.0176805
16618					Unmapped	1061.95	338.899	0.573114	0.574418	0.0830626	0.95276	0.740324	0.99773	-0.00327845
16619					Unmapped	1062.45	338.9	0.324258	0.33944	0.993508	0.285459	0.537971	0.955273	-0.0660145
16658					Unmapped	1069.46	337.673	0.0642085	0.0662641	0.167467	0.694143	0.675017	0.968979	-0.0454631
16670					Unmapped	1070.97	338.28	0.0625966	0.0583749	0.114993	0.640699	0.657269	1.07232	0.100736
16671					Unmapped	1071.05	341.362	0.0741642	0.0677877	0.481849	0.382886	0.57158	1.09407	0.129701
16687					Unmapped	1073.63	168.762	0.0840179	0.0870465	0.473013	0.772036	0.697901	0.965207	-0.0510891
16693					Unmapped	1074.93	338.291	0.205341	0.21276	0.723735	0.324404	0.550217	0.965131	-0.051203
16705					Unmapped	1076.95	339.48	0.0742756	0.0690369	0.803262	0.430279	0.591148	1.07588	0.105521
16714					Unmapped	1078.99	339.505	0.329177	0.32989	0.0400873	0.960975	0.741971	0.99784	-0.00311939
16715					Unmapped	1079.49	339.507	0.199762	0.193428	0.409006	0.52355	0.623464	1.03274	0.046483
16717					Unmapped	1079.67	165.451	0.13012	0.131996	0.0822156	0.907071	0.730765	0.985788	-0.0206506
16725					Unmapped	1080.85	335.509	0.0302964	0.02651	0.7779	0.445203	0.59697	1.14283	0.192609
16744					Unmapped	1083.59	172.825	0.0332899	0.0340204	0.0477168	0.848729	0.717487	0.978526	-0.0313178
16765			Docosenoyl-CoA;(13Z)-Docosenoyl-CoA	-10.42280599	MS1 mz matched	1086.41	338.291	0.115802	0.117718	0.197318	0.788268	0.702269	0.983727	-0.0236707
16766					Unmapped	1086.5	338.886	0.036028	0.0324408	0.571651	0.415066	0.58491	1.11058	0.151313
16796					Unmapped	1093.93	337.977	0.0715415	0.0744334	0.329139	0.749549	0.691632	0.961147	-0.057171
16811					Unmapped	1095.58	338.891	0.0650062	0.0706825	0.815088	0.280524	0.536287	0.919692	-0.120777
16827					Unmapped	1097.89	337.675	0.107317	0.11032	0.554916	0.517178	0.621533	0.972779	-0.0398162
16848					Unmapped	1101	338.907	0.043262	0.0386447	1.00396	0.204112	0.502233	1.11948	0.162832
16851					Unmapped	1101.66	164.514	0.0364418	0.0344851	0.0633973	0.756441	0.693581	1.05674	0.0796204
16855					Unmapped	1102.95	338.903	0.474526	0.469301	0.357183	0.72617	0.684833	1.01113	0.0159731
16856					Unmapped	1103.45	338.903	0.267629	0.277138	0.70583	0.385538	0.572428	0.965688	-0.0503703
16857					Unmapped	1103.57	338.291	0.058184	0.0641663	1.09347	0.193268	0.495906	0.906768	-0.141194
16864			TG(24:0/24:1(15Z)/22:4(7Z,10Z,13Z,16Z));TG(24:0/22:4(7Z,10Z,13Z,16Z)/24:1(15Z));TG(24:0/24:0/22:5(4Z,7Z,10Z,13Z,16Z));TG(24:1(15Z)/24:0/22:4(7Z,10Z,13Z,16Z));TG(24:0/22:5(7Z,10Z,13Z,16Z,19Z)/24:0);TG(24:0/22:5(4Z,7Z,10Z,13Z,16Z)/24:0);TG(24:0/24:0/22:5(7Z,10Z,13Z,16Z,19Z));	-13.2597762250464;-13.2597762250464;-13.2597762250464;-13.2597762250464;-13.2597762250464;-13.2597762250464;-13.2597762250464;	MS1 mz matched	1104.81	343.793	0.0151152	0.0158431	0.353453	0.714715	0.681391	0.954057	-0.0678529
16867					Unmapped	1105.47	341.239	0.0280447	0.022794	1.46495	0.0657985	0.364515	1.23035	0.299074
16907					Unmapped	1111.03	339.51	0.0343359	0.033136	0.424474	0.717811	0.682329	1.03621	0.0513171
16924			TG(24:0/22:0/24:0);TG(22:0/24:0/24:0);	22.6300625949526;22.6300625949526;	MS1 mz matched	1114.93	338.895	0.706194	0.727655	0.796352	0.371889	0.567963	0.970507	-0.0431893
16926					Unmapped	1115.43	338.894	0.240682	0.242708	0.0196013	0.806849	0.707118	0.991653	-0.0120932
16991			20-CoA-20-oxo-18R-hydroxyleucotriene B4;	-20.4612854464597;	MS1 mz matched	1126.91	338.293	0.233101	0.237066	0.133983	0.736168	0.687777	0.983274	-0.0243339
16993					Unmapped	1127.41	338.291	0.122895	0.142623	2.12055	0.00162945	0.131976	0.861676	-0.214782
17020					Unmapped	1131.97	339.182	0.36226	0.37019	0.32947	0.629696	0.653931	0.97858	-0.0312381
17021			Premithramycin B;Prechromomycin B	7.87227580364032;7.87227580364032	MS1 mz matched	1132.47	339.206	0.202542	0.195674	0.5787	0.398742	0.57785	1.0351	0.0497714
17034					Unmapped	1134.93	338.283	0.0720495	0.0786161	1.56785	0.0863698	0.399446	0.916473	-0.125836
17044					Unmapped	1137.03	339.512	0.0878704	0.0878375	0.195114	0.99401	0.748389	1.00037	0.000540136
17048			Cyclolinopeptide G;	1.97629569359716;	MS1 mz matched	1137.53	339.513	0.0633994	0.0649519	0.228609	0.747781	0.691128	0.976097	-0.0349036
17055					Unmapped	1138.89	338.281	0.176959	0.19277	1.19556	0.107821	0.425387	0.917978	-0.123468
17058					Unmapped	1139.39	338.276	0.0676591	0.0720113	1.29909	0.120202	0.437161	0.939562	-0.0899402
17086					Unmapped	1144.45	338.903	0.233789	0.227581	0.367252	0.670134	0.667248	1.02728	0.03883
17095			TG(24:1(15Z)/24:0/22:2(13Z,16Z));TG(24:0/24:1(15Z)/22:2(13Z,16Z));TG(22:1(13Z)/24:1(15Z)/24:1(15Z));TG(24:1(15Z)/22:1(13Z)/24:1(15Z));TG(24:0/22:2(13Z,16Z)/24:1(15Z));	-12.3458828156069;-12.3458828156069;-12.3458828156069;-12.3458828156069;-12.3458828156069;	MS1 mz matched	1145.96	339.513	0.066049	0.0783067	1.28594	0.127501	0.44425	0.843466	-0.245598
17114					Unmapped	1148.84	128.942	0.0701356	0.0766161	0.0203005	0.763478	0.695545	0.915415	-0.127502
17118					Unmapped	1149.01	339.507	0.934777	0.931905	0.0595249	0.948235	0.739408	1.00308	0.00443916
17120					Unmapped	1149.51	339.503	0.101253	0.100904	0.0404796	0.951193	0.740007	1.00346	0.00498957
17135			Premithramycin B;Prechromomycin B	7.87227580364032;7.87227580364032	MS1 mz matched	1151.46	338.286	0.0515662	0.0512772	0.2777	0.954847	0.740744	1.00564	0.00811061
17139					Unmapped	1151.95	338.286	0.0473934	0.0502241	0.477765	0.673562	0.66838	0.94364	-0.0836921
17146					Unmapped	1153.05	341.359	0.0452178	0.0410619	0.895161	0.218868	0.510249	1.10121	0.139089
17158					Unmapped	1155.93	338.897	0.38198	0.399488	0.922872	0.330181	0.552583	0.956175	-0.0646537
17159			Ganglioside GA2 (d18:1/20:0);	-9.54095777131302;	MS1 mz matched	1156.43	338.897	0.226446	0.22863	0.187608	0.806976	0.70715	0.99045	-0.0138439
17184					Unmapped	1160.99	339.509	0.232456	0.229398	0.0413686	0.830774	0.713132	1.01333	0.0191019
17185			Ganglioside GA2 (d18:1/20:0);	-9.54095777131302;	MS1 mz matched	1161.49	339.508	0.150151	0.153788	0.458598	0.600748	0.645546	0.976346	-0.0345352
17189					Unmapped	1161.94	338.895	0.0636826	0.0908114	1.26001	0.125633	0.442365	0.701262	-0.511974
17199					Unmapped	1163.44	337.671	0.0546696	0.0505203	0.835029	0.335626	0.554756	1.08213	0.113874
17210					Unmapped	1165.42	335.807	0.0126524	0.011873	0.466672	0.685092	0.672132	1.06565	0.0917297
17245					Unmapped	1172.84	125.532	0.0342083	0.0212563	1.23474	0.0956639	0.411707	1.60932	0.686456
17258					Unmapped	1175.42	337.034	0.0366308	0.0376348	0.112478	0.864395	0.721179	0.973323	-0.0390089
17287					Unmapped	1180.97	339.51	0.0527539	0.0448523	0.636816	0.364848	0.565558	1.17617	0.234098
17304					Unmapped	1184.95	338.906	0.30725	0.315318	0.412838	0.569959	0.636838	0.974413	-0.0373944
17305			3-Hydroxytetracosanoyl-CoA;	-13.2240520399648;	MS1 mz matched	1185.45	338.903	0.199678	0.197046	0.311287	0.775183	0.698757	1.01336	0.0191483
17364			Homoyessotoxin;Choloyl-CoA;3alpha,7alpha,12alpha-Trihydroxy-5beta-cholanoyl-CoA;3alpha,7alpha,12alpha-Trihydroxy-5beta-cholan-24-one-CoA	22.4644543211823;15.3794020731082	MS1 mz matched	1197.43	338.9	0.199204	0.20079	0.256197	0.808182	0.707459	0.992103	-0.0114386
17372					Unmapped	1198.93	338.893	0.101572	0.107497	0.627615	0.52399	0.623596	0.944875	-0.0818041
