# Supplementary material for: The effects of Clostridium butyricum on Ira rabbit growth performance, cecal microbiota and plasma metabolome
Source: Front Microbiol. 2022 Sep 29;13:974337. doi: 10.3389/fmicb.2022.974337 (PMC9563143; doi:10.3389/fmicb.2022.974337)
Supplement: Supplementary file 4 [file Table_4.XLSX]

## Sheet: Table S4
Supplementary Table 4. DMs identified in the plasma metabolomes of Ira rabbits between HC and CG groups.
MS2 name	MEAN G1	MEAN K1	VIP	P	FC	log（FC）	Age
Xanthine	3.86961	4.44635	1.53047	0.0320526	0.870289	-0.200434	53
L-Asparagine	0.368579	0.45657	1.92853	0.00915404	0.807278	-0.308863	53
L-Proline	0.0314266	0.0406336	1.57591	0.0457427	0.773415	-0.370686	53
cis-Aconitate	0.198543	0.279196	1.75191	0.00813141	0.711121	-0.491832	53
gamma-L-Glutamyl-L-glutamic acid	0.0129534	0.0146403	1.72823	0.021096	0.884776	-0.176617	53
L-Alanine	1.15849	1.40522	1.99443	0.00755597	0.824417	-0.278554	53
L-Tyrosine	4.03098	5.17038	2.05723	0.0117812	0.77963	-0.359138	53
Sucrose	0.0223136	0.028623	2.25989	0.0032975	0.779568	-0.359254	53
D-glucosamine 6-phosphate	1.2004	2.68859	1.90905	0.0195568	0.44648	-1.16333	53
1,2-Benzenedicarboxylic acid	0.0365876	0.0443228	1.54242	0.0408999	0.825481	-0.276693	53
Zearalenone	0.392842	0.670764	1.66367	0.0476885	0.585664	-0.771856	53
Erythritol	0.564085	0.700166	1.85615	0.0276526	0.805644	-0.311786	53
Indole	0.0920054	0.111731	1.57401	0.0424293	0.823456	-0.280236	53
Hydroxyproline	0.167668	0.236214	1.98281	0.0257205	0.709812	-0.494491	53
L-Malic acid	0.585966	0.968233	1.65988	0.0361823	0.605192	-0.724536	53
N-Acetyl-L-glutamate	0.0259258	0.0330982	1.80386	0.0418966	0.783297	-0.352368	53
Glucosamine	0.194978	0.256643	2.2374	0.00234776	0.759724	-0.396452	53
D-Tagatose	1.61357	2.16847	2.26167	0.00094675	0.744104	-0.426424	53
beta-Estradiol	0.0915256	0.117481	1.57736	0.0428027	0.779068	-0.360179	53
S-Allyl-L-cysteine	0.18125	0.232315	2.0154	0.0153441	0.780192	-0.358098	53
O-Acetyl-L-serine	0.0566107	0.106321	1.65415	0.0304158	0.532453	-0.909275	53
3-Amino-3-(4-hydroxyphenyl)propanoate	0.13381	0.171997	1.90733	0.0155857	0.777977	-0.3622	53
Caprylic acid	0.510685	0.617225	1.72383	0.0135319	0.827389	-0.273363	53
Ferulic acid	0.0300459	0.0400417	1.58418	0.0487868	0.750365	-0.414336	53
Alloxan	0.0707711	0.0972273	1.68404	0.0461637	0.727893	-0.458202	53
D-Ribose 1,5-bisphosphate	2.918	3.38003	1.82695	0.0143937	0.863306	-0.212056	53
Deoxyguanosine	0.78226	1.13071	1.81507	0.0374984	0.691834	-0.531502	53
Aminohippuric acid	0.0523457	0.0629733	1.82445	0.029247	0.831236	-0.26667	53
3,3-Dimethylglutaric acid	0.121864	0.175813	1.67102	0.0269027	0.69315	-0.528761	53
D-Ribulose 1,5-bisphosphate	0.0673867	0.083776	1.96707	0.0127427	0.804367	-0.314074	53
Isobutyrylglycine	0.181623	0.225751	1.56178	0.0366839	0.80453	-0.313783	53
(S)-2-Hydroxyglutarate	0.122116	0.145616	1.51613	0.0455223	0.838615	-0.25392	53
alpha,alpha-Trehalose	0.216178	0.334445	2.19288	0.0287573	0.646379	-0.629547	53
6k-PGF1alpha-d4	0.0832725	0.167487	2.11751	0.00310016	0.497189	-1.00813	53
Dacarbazine	0.0153164	0.023717	2.40517	4.70694e-05	0.645799	-0.630844	53
Tranilast	0.053378	0.0721904	1.82821	0.0399382	0.739405	-0.435563	53
Salidroside	0.0253895	0.0335856	1.87267	0.028172	0.755963	-0.403612	53
2-Deoxyribose 5-phosphate	0.134394	0.367995	1.71505	0.0349932	0.365206	-1.45322	53
N-Acetyl-L-aspartic acid	0.0447359	0.0624674	1.81759	0.015161	0.716148	-0.481669	53
N-Acetyl-D-lactosamine	0.0183825	0.0264349	1.92534	0.0224402	0.695387	-0.524113	53
N-Formylmethionyl-Leucylphenylalanine	0.00619112	0.0114829	2.16287	0.00728545	0.539162	-0.89121	53
Kynurenic acid	6.21728	0.98676	2.08799	0.0428223	6.3007	2.65551	67
Cholesteryl sulfate	4.20025	3.15068	1.23172	0.0294597	1.33312	0.414811	67
Uracil	11.8152	7.25589	1.86519	0.0322594	1.62836	0.703422	67
Glycerol 3-phosphate	0.239627	0.140124	1.77091	0.0414705	1.71011	0.774086	67
Stearic acid	42.949	61.7665	1.9016	0.0245827	0.695344	-0.524202	67
L-Methionine	0.345554	0.24382	1.6233	0.041855	1.41725	0.503094	67
Galactonic acid	0.12225	0.0882481	1.62938	0.0346082	1.3853	0.470196	67
L-Asparagine	0.435341	0.357852	2.03626	0.0012876	1.21654	0.282784	67
Anthranilic acid (Vitamin L1)	0.805215	0.610737	1.95546	0.00759046	1.31843	0.398823	67
Cyclohexylsulfamate	33.828	11.998	1.86976	0.0220259	2.81947	1.49542	67
Allantoin	23.899	17.6176	1.90974	0.00324686	1.35654	0.439933	67
L-Threonine	1.80444	1.43184	1.7076	0.00864715	1.26022	0.333681	67
5-Hydroxyindoleacetate	0.181761	0.105717	1.7377	0.0470001	1.71933	0.781843	67
Indolelactic acid	0.4797	0.200489	1.76656	0.0194574	2.39265	1.25861	67
Acadesine (Drug)	0.111074	0.0633964	1.45465	0.0239362	1.75205	0.809047	67
D-galacturonic acid	0.698344	0.547701	1.71704	0.019045	1.27505	0.350549	67
Arachidonic Acid (peroxide free)	10.6498	21.3297	2.05632	0.0116921	0.499296	-1.00203	67
Ribitol	0.116123	0.0795879	1.62151	0.0235048	1.45905	0.545028	67
D-glucosamine 6-phosphate	1.4415	0.787658	1.86308	0.0138995	1.83011	0.871929	67
L-Valine	2.7524	2.11446	1.75713	0.0346596	1.3017	0.380398	67
N6-Acetyl-L-lysine	0.398293	0.293202	1.66422	0.0231152	1.35843	0.441935	67
1-Palmitoyl-2-oleoyl-phosphatidylglycerol	0.121465	0.0914732	1.83107	0.0151542	1.32788	0.409125	67
Isocitrate	0.0649604	0.036067	2.07732	0.00131947	1.80111	0.848883	67
Diglykokoll	0.018361	0.013631	1.3745	0.0457194	1.347	0.429754	67
L-Arabinose	0.659616	0.420413	1.51715	0.045896	1.56897	0.649821	67
m-Chlorohippuric acid	0.423301	0.200297	1.84675	0.00282683	2.11337	1.07954	67
Oxalate	0.116936	0.0907793	1.59018	0.0487896	1.28813	0.36528	67
Methylthiouracil	0.853178	0.637868	1.81691	0.00771113	1.33755	0.419588	67
Dehydroabietic acid	0.103811	0.154951	1.96831	0.0215885	0.669964	-0.577845	67
2-Methylbenzoic acid	0.102579	0.067058	1.94287	0.0351287	1.52971	0.613257	67
Buprenorphine	0.249941	0.152257	1.87152	0.0120491	1.64158	0.715083	67
3-Amino-3-(4-hydroxyphenyl)propanoate	0.215549	0.152781	1.5912	0.02889	1.41083	0.496548	67
Acetylglycine	0.0288307	0.0230126	1.57039	0.0218594	1.25282	0.325181	67
Alloxan	0.128539	0.0821386	1.6158	0.0316293	1.5649	0.64607	67
Oxazepam	0.46262	0.241003	1.64752	0.0227059	1.91956	0.940777	67
N-Acetyl-D-Glucosamine 6-Phosphate	0.128778	0.204141	1.8256	0.0274194	0.63083	-0.664676	67
L-homocysteic acid	0.590123	0.293167	1.71299	0.0438038	2.01293	1.0093	67
Penicillin G	0.223338	0.123988	1.8496	0.00331666	1.80129	0.849034	67
D-Arabinono-1,4-lactone	0.170985	0.135849	1.84841	0.00698634	1.25863	0.331858	67
D-Biotin	1.30567	2.1346	1.93697	0.0146825	0.611669	-0.709178	67
D-Erythrose 4-phosphate	0.354628	0.131066	1.90291	0.00930484	2.70572	1.43601	67
Hydrocortisone (Cortisol)	0.225997	0.118144	1.7521	0.0303253	1.9129	0.935764	67
(S)-2-Hydroxyglutarate	0.149869	0.0999279	1.7452	0.0477021	1.49977	0.584738	67
Inosine 5'-monophosphate (IMP)	0.0824446	0.0623624	1.93032	0.00594672	1.32202	0.402749	67
Ginkgolic Acid	0.127111	0.163718	1.74331	0.0243678	0.776404	-0.36512	67
Clopidol	0.206546	0.112039	1.62739	0.0184867	1.84353	0.882468	67
1-Stearoyl-sn-glycerol 3-phosphocholine	0.763786	1.11332	1.91012	0.00194063	0.686042	-0.543631	67
Succinylacetone	0.159123	0.0999391	1.77274	0.0494627	1.5922	0.671019	67
Adipic acid	1.20956	0.24377	2.08738	0.0373088	4.9619	2.31089	67
Phenolphthalein	0.0345958	0.0249013	2.04813	0.00681447	1.38932	0.474375	67
Phenethyl Caffeiate	19.2418	6.08489	1.88069	0.0120955	3.16223	1.66094	67
Temazepam	0.550144	0.275404	1.60205	0.0351284	1.99759	0.99826	67
DL-2-Aminoadipic acid	0.11831	0.068829	2.22033	0.00668404	1.7189	0.781481	67
PGA1	0.134439	0.178256	1.85418	0.0275261	0.75419	-0.407001	67
Picrotoxinin	0.411692	0.217371	1.73953	0.00792907	1.89396	0.921404	67
